# Supplementary material for: Whole-transcriptome analysis of flow-sorted cervical cancer samples reveals that B cell expressed TCL1A is correlated with improved survival
Source: Oncotarget. 2015 Jun 19;6(36):38681–94. doi: 10.18632/oncotarget.4526 (PMC4770729; doi:10.18632/oncotarget.4526)
Supplement: Supplementary file 2 [file oncotarget-06-38681-s002.xlsx]

## Sheet: Supplemental Table S1
Gene name	logFC	logCPM	LR	p value	FDR adjusted p value	DE	2E	6E	15E	16E	18E	20E	21E	22E	23E	25E	26E	27E	28E	29E	30E	32E	33E	34E	35E	36E	38E	39E	40E	42E	2I	6I	16I	18I	20I	21I	22I	23I	25I	26I	27I	28I	29I	30I	32I	33I	34I	35I	36I
PTPRC	10.737	7.3059	680.65	4.837e-150	6.5377e-146	1	0	0	0	0.38857	0.18701	0.27488	0.085818	0.20713	0.95447	0	0.91336	0	0.072786	0.20709	0	0	0.46773	0.092241	0.17013	0	0.43101	0	0	0.19619	491.99	285.52	350.54	252.37	693.5	374.455	336.61	91.906	151.64	542.07	341.96	432.26	145.79	292.98	201.222	245.46	506.42	347.48	493.32
PCED1B-AS1	11.8775	6.69235	634.9	4.3023e-140	2.9075e-136	1	0	0	0	0	0	0.27488	0	0	0	0	0	0	0	0	0	0	0	0	0	0	0	0.33029	0	0.098097	228.06	234.19	128.41	166.51	225.84	50.1502	203.03	565.02	218.69	281.53	194.4	230.87	314.01	247.27	157.304	117.33	89.512	74.797	123.03
AMICA1	11.2953	6.8154	539.35	2.6167e-119	1.1789e-115	1	0	0	0	0	0.18701	0	0.17164	0	0	0	0	0	0	0	0	1.5613	0.058466	0	0	0	0	0	0	0.29429	359.26	158.57	315.98	204.53	128.73	180.541	258.69	356.44	180.38	132.78	200.58	218.36	57.008	278.74	336.967	320.54	574.01	208.88	158.83
SASH3	11.383	5.76355	534.84	2.5013e-118	8.4519e-115	1	0	0	0.14448	0	0	0	0	0	0	0	0	0	0	0	0	0	0.11693	0	0	0	0	0	0	0.19619	164.25	123.28	232.1	70.97	113.85	103.644	62.551	231.76	15.43	111.56	21.207	102.61	116.82	204.94	108.596	79.987	170.7	132.12	96.859
CD79B	11.5102	5.74306	480.14	1.9914e-106	5.3832e-103	1	0	0	0	0	0	0	0	0	0.31816	0.19096	0	0	0	0	0	0	0.058466	0	0	0	0	0.047184	0	0	105.32	189.28	73.138	67.934	166.68	40.1202	146.84	222.97	18.623	154.71	16.789	111.3	149.53	170.84	67.8725	45.987	72.259	71.656	73.697
CD53	10.5099	7.63069	434.66	1.571e-96	3.5389e-93	1	0	0	0	0	0.37402	0	1.6305	0	0	0	0	0	0.072786	0.20709	0	0	0.058466	0	0.17013	0	0	0.47184	1.823	0.19619	352.08	285.52	509.12	488.26	192.35	247.408	493.52	413.98	271.89	425.03	460.37	446.04	731.76	610.31	281.072	474.22	402.09	447.41	404.28
IL2RA	10.704	5.04557	378.11	3.2163e-84	6.2102e-81	1	0	0	0	0	0	0	0	0	0	0	0	0	0	0	0	0	0.3508	0	0	0	0	0	0	0	63.805	61.871	56.051	132.11	85.572	163.824	18.023	61.537	165.48	89.869	32.694	49.184	78.503	113.9	143.73	108.29	54.194	15.509	31.585
CD3G	9.85134	5.91205	359.94	2.9065e-80	4.9105e-77	1	0.12394	0	0	0.38857	0.18701	1.0995	0	0	0.63631	0	0.13048	0	0	0	0	0.78065	0.058466	0	0.42532	0	0.14367	0	0	0	258.04	41.705	64.983	71.693	100.83	60.1803	36.577	77.521	268.17	209.54	24.741	135.89	181.3	45.333	164.491	205.37	84.235	88.539	301.71
GZMH	11.3169	6.55122	357.4	1.0389e-79	1.4478e-76	1	0	0	0	0	0	0.27488	0.34327	0	0	0	0	0	0	0	0	0	0.3508	0	0.085064	0	0	0	0	0	137.86	76.078	240.64	340.83	356.43	558.339	57.78	506.68	59.061	327.29	34.461	213.48	67.288	249.52	142.931	627.9	85.249	80.293	180.48
GIMAP7	10.6961	5.29611	357.34	1.0712e-79	1.4478e-76	1	0	0	0	0	0	0	0	0	0.31816	0	0	0	0.072786	0	0	0	0.23387	0	0	0	0	0	0	0.098097	171.17	62.329	160.13	46.976	29.02	46.8069	53.009	422.77	35.117	84.386	13.254	69.747	28.971	118.39	79.8499	59.548	19.08	95.213	72.193
GZMA	11.8451	5.8398	351.34	2.1643e-78	2.6593e-75	1	0	0	0	0	0	0	0	0	0	0	0	0	0	0	0	0	0.11693	0	0.085064	0	0	0	0	0	185.78	23.832	66.666	91.928	34.973	70.2103	16.433	83.115	488.98	209.77	30.927	33.92	309.34	43.46	40.7235	423.52	85.655	39.46	190.71
TIGIT	11.8621	5.75567	349.4	5.7386e-78	6.4636e-75	1	0	0	0	0	0	0	0	0	0.31816	0	0	0	0	0	0	0	0	0	0	0	0	0	0	0.098097	289.3	65.537	104.08	95.686	79.247	53.4936	50.889	123.87	65.978	186.65	0.88362	243.16	85.979	116.52	241.147	259.42	34.506	7.6563	271.63
CCL4	10.4444	7.71646	344.34	7.2536e-77	7.5415e-74	1	0.74361	0	0	1.5543	0	1.0995	0	1.24278	0	0.19096	0	0.13124	0	0	0	0.78065	0.1754	0	0.085064	0.5064	0	0.33029	0.71333	0.098097	257.78	133.37	450.35	1469.6	692.39	267.468	545.47	347.64	509.2	204.77	642.39	1197.6	856.99	203.44	305.825	601.18	90.324	384.58	114.61
SH2D1A	11.5026	5.34492	335.28	6.8017e-75	6.5666e-72	1	0	0	0	0	0	0	0	0	0	0	0	0	0.072786	0	0	0	0	0	0.085064	0	0	0	0	0	107.37	70.578	27.702	43.073	69.574	53.4936	13.782	24.775	32.457	129.2	15.022	173.63	46.728	62.942	134.946	506.45	36.13	12.957	96.859
IL2RB	10.1326	4.85315	332.37	2.9229e-74	2.6337e-71	1	0	0.35352	0	0	0	0	0	0	0	0	0	0	0	0	0	0	0	0	0.085064	0.1266	0	0	0.23778	0	117.87	28.415	77.539	57.817	35.345	80.2404	13.782	72.726	50.016	77.235	227.09	84.799	57.942	49.829	95.8199	109.86	48.511	10.601	91.746
CD2	11.0092	7.31077	329.34	1.339e-73	1.1311e-70	1	0.12394	0	0	0	0	0	0	0	1.9089	0	0	0	0	0	0	0	0	0.27672	0	0	1.8677	0	0	0	710.06	227.78	352.23	211.46	321.08	437.979	78.454	323.67	317.12	671.51	159.05	349.37	351.39	269.38	401.645	626.14	279.9	62.036	494.52
LY86	11.6544	4.87329	317.44	5.2325e-71	4.1602e-68	1	0	0	0	0	0	0	0	0	0	0	0	0	0	0	0	0	0	0	0	0	0	0	0	0	38.95	8.2494	106.79	57.238	46.506	20.0601	198.79	115.88	29.264	62.455	103.38	46.004	62.615	100.41	71.8649	11.988	41.204	45.545	1.2032
LILRB1	11.1483	4.659	314.37	2.4413e-70	1.8331e-67	1	0	0	0	0	0	0	0	0	0	0	0	0	0	0	0	0	0.058466	0	0	0	0	0	0	0	36.9	17.874	83.623	53.336	124.64	23.4034	79.514	59.14	55.336	27.652	128.13	41.34	78.503	86.92	8.7835	1.9653	26.387	189.45	24.064
PTPRCAP	9.89308	5.41382	311.3	1.1379e-69	8.0943e-67	1	0.74361	0	0.14448	0	0.18701	0	0.34327	0	0	0	0	0	0	0	0	0	0	0	0.085064	0.1266	0	0	0	0	123.77	102.2	146.41	68.224	18.975	60.1803	61.491	251.74	88.325	74.136	3.5345	112.57	77.568	53.201	234.759	52.473	40.189	30.625	90.542
MFNG	9.03005	6.11504	304.62	3.2394e-68	2.1892e-65	1	0	0	2.0227	0	0.37402	0	0.25745	0	0	0	0	0	0.36393	0	0	0.78065	0	1.3836	0.085064	0	0.43101	0.094368	0.23778	0	210.63	245.65	220.19	99.3	71.434	113.674	101.25	248.55	167.61	117.76	79.526	117.02	27.102	128.88	119.775	176.87	318.87	78.134	115.21
NKG7	10.5502	6.70796	304.03	4.3645e-68	2.8091e-65	1	0	0.11784	0	0	0	0	0	0	0.31816	0.76383	0	0	0.072786	0	0	0	1.3447	0	0.17013	0	0	0	0	0	352.34	89.369	328.54	237.92	377.63	481.442	126.69	717.67	126.1	451.97	108.69	139.92	87.848	284.74	243.542	291.45	101.08	73.422	126.64
MPEG1	12.0651	7.68929	299.52	4.1933e-67	2.5762e-64	1	0	0	0	0	0	0	0	0	0.31816	0	0	0	0.14557	0	0	0	0.5262	0	0.25519	0	0	0	0	0.39239	130.69	45.372	123.88	83.834	328.89	36.7768	280.42	879.9	1598.9	166.63	337.54	507.1	169.15	321.08	92.6259	65.64	669.61	1957.9	462.34
RHOH	9.22979	5.65418	298.12	8.4699e-67	4.9774e-64	1	0	1.76762	0	0	0	0.54976	0.17164	0	0	0	0	0	0	0	0.30173	0.78065	0	0	0	0	0	0.094368	0	0.49048	115.82	109.08	50.873	239.22	91.153	163.824	123.51	111.89	105.88	61.502	41.53	133.56	89.717	113.9	228.371	83.917	46.684	33.177	59.259
FGL2	9.99907	7.1931	290.27	4.3344e-65	2.441e-62	1	0	0	0.28895	0	0	0.27488	0.25745	0.51782	0	0	0	0	0	1.4496	0	0	0.76006	0	0.17013	0.3798	0	1.7458	0	0.098097	207.3	76.995	397.79	307.01	662.25	26.7468	278.3	89.508	666.17	161.86	194.4	264.57	159.81	258.14	69.4694	370.65	410.62	807.25	95.656
CD3D	10.0895	7.88168	289.98	5.0127e-65	2.7101e-62	1	2.9745	0	0	0	1.3091	0.82464	0.9869	0	0.63631	0.38192	0	0	0	0.20709	0	1.0409	0.058466	0	0	0	0.71836	0	0.95111	0.39239	915.06	238.77	464.07	644.22	713.22	849.211	160.09	581.8	656.59	1051.5	90.129	612.04	492.51	450.34	733.023	694.53	258.79	95.999	335.7
KLRB1	10.0417	4.78986	287.7	1.5789e-64	8.2077e-62	1	0	0	0	0	0	0.27488	0.21454	0.10356	0	0	0	0	0	0	0	0	0	0	0.085064	0	0	0	0	0.098097	86.355	32.081	40.647	81.955	65.481	63.5236	15.373	14.385	43.631	97.02	0	113.21	63.55	36.716	142.133	97.674	34.506	7.6563	119.72
LILRB4	9.75864	5.75375	285.92	3.8477e-64	1.9262e-61	1	0	0.58921	0	0	0	0.27488	0.34327	0	0.31816	0	0	0	0.072786	0	0.30173	0	0.64313	0	0	0	0	0	0	0	40.743	34.831	379.28	153.21	257.83	66.867	151.61	147.85	127.7	58.403	216.49	51.092	97.194	264.13	74.2604	37.144	58.254	151.36	19.252
CD1B	11.519	6.54332	285.04	5.9986e-64	2.8956e-61	1	0	0	0	0	0	0.27488	0.25745	0	0.31816	0.19096	0	0	0	0	0	0	0.058466	0	0	0	0	0	0	0.098097	55.093	3.2081	183.17	330.57	173	137.077	62.551	211.78	9.5775	54.35	521.34	508.16	54.204	279.87	51.9025	65.247	544.58	137.03	103.18
LY9	10.6382	4.58223	278.21	1.8443e-62	8.5957e-60	1	0	0	0	0	0	0	0	0	0	0	0	0.13124	0	0	0.30173	0	0.058466	0	0	0	0	0	0	0	18.45	74.245	29.385	132.54	13.394	123.704	13.252	59.14	0.53208	41.001	35.345	38.372	59.812	68.187	186.849	84.114	6.4952	23.558	34.593
CTLA4	10.7662	4.47999	277.8	2.2606e-62	1.0185e-59	1	0	0	0	0	0	0	0	0	0.31816	0	0	0	0.072786	0	0	0	0	0	0	0	0	0	0	0	72.005	25.665	12.945	96.698	119.8	173.854	28.625	27.172	90.454	41.478	27.392	118.51	5.6073	73.807	91.0289	63.675	9.9458	4.319	57.454
CD52	10.3126	8.13039	274.91	9.6783e-62	4.2197e-59	1	0	0	0	0	0.18701	0	1.2444	0	0.31816	0	1.8267	0	0	0	0	0.26022	0.40926	0	2.8922	0	0	1.3683	1.0304	0	681.36	540.34	1379.9	626.59	378	752.254	912.29	899.08	208.04	699.17	290.71	363.58	302.8	639.16	1394.18	526.89	482.07	254.23	233.73
ICOS	11.1505	4.33142	268.86	2.0151e-60	8.5113e-58	1	0	0	0	0	0	0	0	0	0	0	0	0	0	0	0	0	0	0	0	0	0	0	0	0	25.625	42.622	16.699	68.657	14.138	120.361	2.6505	23.176	57.997	52.682	17.672	222.81	27.102	62.942	51.9025	40.681	34.709	16.491	97.762
TBC1D10C	10.2529	5.56327	261.44	8.3174e-59	3.4066e-56	1	0	0	0	0	0.18701	0.27488	0	0.93208	0	0	0	0	0	0	0	0	0.058466	0	0	0	0	0	0	0	252.15	71.953	222.65	73.427	60.644	10.03	110.26	189.41	7.4491	37.187	43.297	14.204	37.382	83.173	34.3355	142.09	130.92	67.533	270.42
VSIG4	11.2501	6.63757	258.97	2.8715e-58	1.1415e-55	1	0	0	0	0	0.37402	1.0995	0	0	0	0.19096	0	0	0	0.41418	0	0	0.11693	0	0	0	0	0	0	0	69.187	36.206	412.94	368.15	323.69	26.7468	284.66	533.85	35.649	118.71	1137.2	222.6	199.06	116.89	20.761	33.999	293.5	146.26	27.373
CD37	9.00664	4.52835	258.85	3.0638e-58	1.1831e-55	1	0	0	0	0	0.56103	0.27488	0.12873	0.72495	0	0	0	0	0	0	0	0	0	0	0	0	0.43101	0	0	0	48.943	44.913	99.934	61.141	59.528	83.5837	122.98	145.45	34.585	25.983	30.043	19.716	63.55	94.413	98.2154	15.919	36.13	37.496	15.943
SAMSN1	9.81118	6.40032	252.08	9.1239e-57	3.4255e-54	1	1.6112	0.11784	0	0	0.18701	0	0	1.34634	0	0	0	0	0.072786	0	0.30173	0	0.058466	0	0.17013	0	0.28734	0	0	0	172.71	102.2	97.733	175.76	72.55	357.738	133.05	52.746	179.84	76.043	35.345	619.67	126.16	115.77	167.685	615.13	99.255	242.45	102.88
SNX20	10.2347	3.87133	249.59	3.1907e-56	1.1655e-53	1	0	0	0	0	0	0	0.085818	0	0	0	0	0	0	0	0	0	0	0	0	0	0	0	0	0	76.874	44.455	81.423	33.389	37.205	10.03	21.204	95.902	26.604	35.518	67.155	0.212	12.149	34.468	21.5595	4.1271	28.619	29.251	20.756
BIN2	9.28421	5.52486	246.59	1.4416e-55	5.1275e-53	1	0	0	0	0	0	0.27488	1.5447	0.51782	0	0	0	0	0	0	0	0	0.11693	0	0	0	0	0	0.079259	0	113	51.33	80.905	172.15	101.57	43.4635	184.47	91.107	54.272	103.69	296.9	79.499	60.746	39.339	42.3205	71.536	148.98	150.97	62.567
TESPA1	10.6935	4.29177	246.51	1.4975e-55	5.1899e-53	1	0	0	0	0	0	0	0	0	0.31816	0	0	0	0	0	0	0	0	0	0	0	0	0	0	0	40.231	7.3328	47.896	36.569	8.5572	16.7167	57.25	50.348	161.22	68.176	0	30.952	39.251	9.3664	27.9475	46.577	186.53	24.932	26.772
MSR1	10.5959	5.26127	245.9	2.0317e-55	6.8653e-53	1	0	0	0	0	0	0.27488	0	0.10356	0.31816	0	0	0	0.072786	0.20709	0	0	0.058466	0	0	0	0	0	0	0	21.781	14.666	101.88	29.197	55.436	0	44.528	32.766	1.0642	154.23	68.923	188.68	112.15	97.036	7.985	170.78	80.784	226.35	40.308
AIF1	8.88912	4.86876	245.15	2.9665e-55	9.7795e-53	1	0.12394	0	0	0.38857	0	1.9242	0.042909	0.31069	0	0	0.26096	0	0	0	0	0	0.058466	0	0.085064	0	0	0.047184	0.23778	0	28.7	4.583	52.815	89.76	77.759	16.7167	166.45	86.312	61.189	45.769	175.84	56.391	71.961	75.306	39.1265	43.826	60.081	101.3	4.5121
CCR5	10.1465	4.23359	239.33	5.5154e-54	1.7749e-51	1	0	0	0	0	0	0	0	0	0.63631	0	0	0	0	0	0	0	0.058466	0	0	0	0	0	0	0	14.862	9.166	46.731	33.389	62.133	33.4335	2.1204	18.381	28.732	125.39	0	28.408	60.746	61.069	40.7235	41.86	106.97	30.233	71.592
SIGLEC7	10.9067	4.63153	235.19	4.3959e-53	1.3817e-50	1	0	0	0	0	0	0	0	0	0	0	0	0	0	0	0	0	0.11693	0	0	0	0	0	0	0	23.318	12.374	183.3	52.179	0	10.03	152.14	114.28	132.49	13.826	88.362	22.684	28.037	90.667	23.955	18.867	39.58	70.478	9.6258
SIGLEC9	10.2986	4.49896	231.9	2.3005e-52	7.0667e-50	1	0	0	0	0	0	0	0.085818	0.10356	0	0	0	0	0	0	0	0	0.058466	0	0.085064	0	0	0	0	0	16.144	2.7498	102.26	44.952	0.7441	6.6867	95.417	131.87	26.604	33.373	66.272	99.215	176.63	78.303	9.582	15.919	34.709	93.839	12.032
ALOX5AP	10.157	11.1094	231.53	2.7615e-52	8.2943e-50	1	5.2053	9.19164	0.72239	0.77713	0.37402	1.3744	2.4458	6.83528	3.1816	24.634	0.13048	0.13124	0	7.8694	0	1.8215	2.2217	5.719	0.51038	0	4.5975	0	13.791	2.7467	4566.6	1077.9	4126.1	2287.5	1850.6	1728.51	1736.1	3445.3	7054.9	4288.7	7380.9	4286	6009.2	2098.1	1093.15	7074	5836.1	5559.7	7437.4
PRF1	10.3671	6.77366	226.49	3.4792e-51	1.0223e-48	1	0	0	0	0	0	0	0.12873	0	0.31816	3.4372	0	0	0	0	0	0	0.23387	0	0	0	0	0	0	0	619.35	104.49	228.86	209.59	269.74	167.167	37.637	502.69	401.19	275.8	41.53	154.55	99.063	245.77	84.6409	494.46	320.09	124.66	400.07
CD247	11.0055	4.49199	225.46	5.8309e-51	1.6768e-48	1	0	0	0	0	0	0	0	0	0	0	0	0	0	0	0	0	0	0.092241	0	0	0	0	0	0	44.843	13.291	24.077	27.463	0	73.5537	2.1204	125.47	23.412	110.37	1.7672	32.436	31.775	49.829	120.573	54.831	92.557	10.601	185.9
PLA2G7	10.3341	5.50426	222.75	2.268e-50	6.3862e-48	1	0	0	0	0	0	0.27488	0	0.62139	0	0	0.13048	0	0	0.20709	0	0	0	0	0.085064	0	0	0	0	0	1.025	12.374	130.48	192.24	111.99	13.3734	69.442	15.984	7.4491	47.437	76.875	507.52	57.008	93.664	27.149	33.41	84.235	201.03	54.145
SELPLG	9.09618	6.60352	219.28	1.2959e-49	3.5746e-47	1	0.12394	0	0	0	0	0.27488	1.1585	1.03565	0	0	2.2182	0	0.072786	0.41418	0.30173	0	0.058466	0	0	0	0	0	2.2193	0	420.24	208.07	256.31	211.61	284.62	147.107	122.45	289.3	67.042	143.27	100.73	68.899	178.5	309.84	372.101	287.91	283.15	187.09	95.656
CLEC4A	9.05336	6.4763	217.32	3.4737e-49	9.3901e-47	1	2.1069	0	0	0	0	0.27488	0.21454	0	0	0	0	0.13124	0.14557	0	3.0173	0	0	0	0.9357	0	0.43101	0.80213	0	0.098097	167.33	131.53	139.93	154.95	162.21	6.6867	217.34	139.06	89.39	55.066	413.54	133.13	119.62	427.86	71.8649	240.75	188.97	344.14	159.73
CD3E	8.74596	4.93636	216.92	4.2381e-49	1.1232e-46	1	1.3633	0	0	0	0.37402	0	0	0	0.31816	0	0.39144	0	0	0	0	0	0.23387	0	0	0	0.14367	0.14155	0	0.19619	106.6	33.914	31.326	47.843	26.044	40.1202	12.192	103.89	78.748	89.869	15.022	200.76	76.633	114.64	82.2454	127.94	34.506	4.5153	132.05
MS4A4A	10.0734	6.35862	215.96	6.8864e-49	1.7899e-46	1	0	0	0.86686	0	0	0	0	0	0	0	0	0	0	0	0.30173	0	0.11693	0	0	0	2.0114	0.047184	0	0.098097	138.63	63.246	332.68	222.3	150.31	23.4034	218.4	168.63	18.623	75.328	327.82	141.83	476.62	219.55	23.1565	151.33	244.79	533.78	18.349
ELK2AP	10.5422	7.03766	215.71	7.7966e-49	1.9883e-46	1	0.37181	0.23568	0	0	0.37402	0	1.0298	0	0.31816	0	0.39144	0	0	0	0	0.52043	0.23387	0	0	0	0.14367	0	0	0.19619	134.53	1436.3	42.329	92.217	14.51	461.382	110.26	107.89	88.325	84.625	0.88362	102.82	420.55	657.89	201.222	204.78	91.948	135.07	101.07
PTPN6	5.23779	8.09886	215.02	1.1019e-48	2.758e-46	1	22.308	34.6454	6.5015	12.434	17.579	22.815	26.818	44.2222	4.4542	2.2915	11.091	6.9559	15.431	8.6977	0.9052	16.654	8.653	5.719	1.1058	10.634	15.373	14.769	19.656	17.167	859.45	346.48	1330.5	520.35	285.36	63.5236	600.6	1151.6	589.01	396.66	270.39	192.28	569.14	1036.3	364.116	533.57	958.65	878.32	252.68
APBB1IP	8.96252	3.89263	213.68	2.1619e-48	5.3127e-46	1	0	0	0	0	0	0	0.042909	0	0	0	0	0	0	0	0	0	0	0	0	0	0.14367	0	0.71333	0	46.124	43.997	58.899	52.613	0.37205	26.7468	13.252	44.754	38.31	25.03	13.254	27.772	76.633	21.73	43.9175	49.132	15.223	15.902	38.202
SIRPG	10.4517	6.01201	211.82	5.5123e-48	1.3304e-45	1	0.12394	0	0	0	0	0	0	0	0.63631	0	0	0	0	0	0	0	0	0	0	0	0	0	1.1096	0	218.32	71.037	151.07	273.91	177.1	244.065	5.831	248.55	19.687	268.89	0	148.82	128.03	163.35	229.968	113.59	129.9	47.312	203.34
DOCK2	9.67104	5.13611	210.82	9.0947e-48	2.1566e-45	1	0	0	0	0	0.18701	0.82464	0	0	0.31816	0	0	0.13124	0	0	0	0.52043	0	0	0	0	0.28734	0.14155	0	0	25.625	16.499	131.39	192.82	0.7441	167.167	119.8	195	30.861	87.962	5.3017	14.416	45.793	134.5	52.701	210.87	79.769	93.25	60.462
CRTAM	10.6147	4.35303	210.74	9.4813e-48	2.2095e-45	1	0	0	0	0	0	0	0.042909	0	0	0	0	0	0	0	0	0	0	0	0.085064	0	0	0	0	0	54.581	22.915	19.158	114.91	4.0926	80.2404	10.602	21.578	5.8529	4.5292	5.3017	61.691	7.4764	0.74931	55.0965	131.67	15.832	48.883	146.19
PILRA	9.89152	6.39384	207.05	6.0604e-47	1.3884e-44	1	0	0	1.1558	0	0	0.27488	0	0	0	0	1.1743	0	0.36393	0	0	0	0.11693	0	0	0	0	0.6134	0	0	49.456	38.956	542.13	293.85	173.38	16.7167	559.78	159.04	72.895	39.571	346.38	65.295	195.32	236.78	59.8875	79.79	151.42	461.74	16.243
C1orf162	9.59539	6.49487	206.47	8.0946e-47	1.8235e-44	1	1.2394	0	0	0	0	0.27488	0.38618	0.41426	0	0.38192	0	0	0	0	0	0	0.058466	1.5681	0	0	0.71836	0	0	0	101.22	64.162	482.71	177.5	191.23	10.03	410.82	250.14	0.53208	96.305	193.51	134.41	374.76	270.13	105.402	230.72	195.06	264.44	56.251
PTPN7	9.45746	5.59858	206.23	9.1279e-47	2.0225e-44	1	0	0	0	0	0	0	1.0298	0	0	0	0	0	0	0	0	1.5613	0	0	0	0.3798	0.14367	0	0	0	171.94	149.86	122.85	138.9	0.7441	147.107	93.827	246.15	113.33	133.73	64.504	102.82	22.429	83.173	138.14	174.71	75.71	40.245	108.59
IKZF1	8.92122	5.04803	205.64	1.2267e-46	2.6743e-44	1	0	0	0	0	0.18701	0	0	0	0	0	0.39144	0	0	0	0	0	0	0	0.085064	0.2532	1.293	0	0.71333	0.098097	52.274	22.457	47.766	35.846	60.644	60.1803	50.889	21.578	27.136	123.48	18.556	111.93	337.37	73.807	114.185	233.28	28.619	26.306	85.429
GPR183	8.70589	8.55561	205.42	1.3728e-46	2.9452e-44	1	2.6027	4.94934	3.4675	0.38857	2.2441	2.4739	6.8654	0	1.2726	0.19096	2.7401	0	0.14557	0.41418	0	8.3269	0.58466	2.306	0.17013	0	0	3.586	0.31704	0.78478	192.7	481.67	82.07	1800.4	536.13	1059.84	1031	95.103	414.49	355.18	436.51	3199.9	526.15	684.5	1224.9	626.73	714.67	918.17	428.95
KLRD1	9.2875	4.23954	203.17	4.2578e-46	8.9919e-44	1	0	0	0	0	0	0	0.042909	0	0	0	0	0	0	0	0	0.78065	0.058466	0.18448	0	0.2532	0	0	0	0	90.199	23.373	33.139	19.658	84.084	53.4936	2.1204	27.172	29.797	74.136	0.88362	41.976	6.5419	22.479	32.7385	104.75	19.892	13.938	157.62
KIAA0125	10.4097	4.6868	202.99	4.6483e-46	9.6656e-44	1	0	0	0	0	0.18701	0	0.085818	0	0	0	0	0	0	0	0	0	0	0	0	0	0.28734	0	0	0	85.074	205.32	10.226	36.714	43.902	16.7167	36.046	49.549	74.491	59.118	0	16.536	117.75	55.824	144.528	35.375	1.8268	29.644	25.268
TNFRSF4	10.2664	3.80495	199.82	2.2833e-45	4.676e-43	1	0	0	0	0	0	0	0	0	0	0	0	0	0	0	0	0	0	0	0	0	0	0	0	0.098097	35.106	6.8745	42.977	60.274	0	20.0601	10.602	27.971	5.8529	10.489	1.7672	113.21	38.317	17.609	108.596	57.779	27.605	12.368	36.698
CLEC10A	9.74621	5.05264	199.79	2.3197e-45	4.6796e-43	1	0	0.35352	0.72239	0	0	0.27488	0	0.10356	0.31816	0	0	0	0	0	0	0	0	0	0	0	0	0	0	0	9.4811	22.457	138.64	48.132	13.766	3.3433	116.09	148.65	18.091	40.763	168.77	128.05	46.728	60.32	45.5145	31.248	202.97	52.417	11.431
GPRIN3	9.2993	4.37875	198.62	4.1884e-45	8.3251e-43	1	0	0	0	0	0	0	0	0	0	0	0	0	0	0	0	0	0.058466	0.83017	0.085064	0	0	0	0	0	29.725	1.8332	31.456	38.737	56.18	30.0901	29.155	7.9918	82.473	21.931	22.974	215.39	13.084	60.694	15.1715	92.761	43.64	68.122	28.877
PLD4	10.2451	5.27348	196.96	9.6398e-45	1.8883e-42	1	0	0	0	0	0	0	0	0	0	0	0	0	0	0	0	0	0	0.092241	0	0	0	0	0	0.88287	86.611	13.291	258.38	63.02	3.7205	46.8069	87.996	268.53	6.385	28.367	76.875	94.339	2.8037	134.13	21.5595	64.068	150.4	84.809	61.063
CD226	10.4215	3.605	194.07	4.1041e-44	7.9245e-42	1	0	0	0	0	0	0	0	0	0	0	0	0	0	0	0	0	0	0	0	0	0	0	0	0	3.3312	8.7077	5.4368	21.681	92.641	0	15.903	26.373	13.302	48.153	4.4181	2.332	21.495	20.231	34.3355	41.467	12.178	15.313	123.33
PIK3R5	9.3061	3.47516	193.79	4.723e-44	8.991e-42	1	0	0.11784	0	0	0	0	0	0.20713	0	0	0	0	0.072786	0	0	0	0	0	0	0	0	0.094368	0	0	21.525	28.873	17.087	14.165	0.37205	53.4936	75.804	39.16	4.2566	4.2908	80.41	59.571	39.251	24.353	83.0439	27.71	17.05	38.478	9.0242
CEACAM4	10.1517	3.90162	192.55	8.8094e-44	1.6537e-41	1	0	0	0	0	0	0	0	0	0	0.19096	0	0	0	0	0	0	0	0	0.085064	0	0	0	0	0	12.3	15.124	38.187	6.0707	60.272	0	27.035	13.586	92.05	4.0524	176.72	25.864	14.018	27.724	10.3805	19.849	73.071	83.042	2.1056
CD5	10.4494	4.36038	191.72	1.3392e-43	2.4796e-41	1	0	0	0	0	0	0	0.21454	0	0	0	0	0	0	0	0	0	0	0	0	0	0	0	0	0	101.73	91.66	48.284	86.147	2.9764	247.408	10.602	47.152	55.869	50.06	0	62.327	5.6073	35.967	150.916	50.507	38.159	2.7484	30.081
CARD16	4.3509	7.71846	190.05	3.1048e-43	5.671e-41	1	23.796	8.72027	14.881	26.423	22.441	13.469	5.5352	1.86417	7.3176	33.8	27.662	19.03	49.203	25.265	15.69	8.0667	43.733	4.2431	10.973	28.485	20.976	9.1537	13.633	50.618	289.3	93.035	311.32	295.59	452.04	70.2103	353.04	491.5	296.9	473.18	885.39	936.82	648.58	681.12	184.453	501.93	238.09	573.05	259.59
P2RY10	10.2333	3.7582	188.95	5.3838e-43	9.7023e-41	1	0	0	0	0	0	0	0	0	0	0.19096	0	0	0	0	0	0	0	0	0	0	0	0	0	0	59.193	49.496	14.628	56.516	1.1162	66.867	15.903	5.5943	7.9812	29.082	0	109.39	13.084	20.981	67.8725	80.183	10.352	4.7116	34.893
CD84	9.02363	5.67374	187.92	9.0338e-43	1.6066e-40	1	0.99149	0	0.14448	0	0	0	0	0	0	0.19096	0.26096	0	0	0	0	2.0817	0	0	0	0	1.1494	0.047184	0	0.098097	152.47	54.538	170.22	54.637	5.9528	26.7468	205.15	46.353	87.261	125.15	331.36	48.336	49.531	85.796	29.5445	59.155	250.07	82.453	269.82
CCR6	9.80083	5.45969	185.84	2.5707e-42	4.5124e-40	1	0	0	0	0	0	0	0	0	0	0	0	0	0	0	0	0	0.058466	0	0	0	0	0	1.5852	0	29.725	39.414	29.902	9.5397	16.742	153.794	69.442	83.914	138.34	65.554	26.509	84.799	35.513	73.432	49.507	26.531	316.84	305.86	133.26
SAMD3	9.2293	2.78516	185.1	3.7394e-42	6.4798e-40	1	0	0	0	0	0	0	0	0	0.31816	0	0	0	0	0	0	0	0	0	0	0	0	0	0	0	14.35	5.0413	10.874	22.259	1.8603	13.3734	8.4815	14.385	2.1283	49.106	0	18.868	14.018	16.11	5.5895	38.126	22.327	3.3374	25.568
SLAMF1	9.17958	4.57581	184.16	5.9795e-42	1.023e-39	1	0	0	0	0	0	0	1.1156	0	0	0	0	0	0.072786	0	0	0	0.058466	0	0	0	0	0	0	0	31.775	27.04	30.679	140.35	68.086	150.451	60.961	31.967	135.68	29.321	7.069	30.316	185.98	54.325	81.4469	53.652	10.758	8.2453	66.177
MS4A1	10.4781	5.40642	182.62	1.2959e-41	2.1894e-39	1	0	0	0	0	0	0	0	0	0	0	0	0	0	0	0	0	0	0.092241	0.085064	0	0.71836	0	0	0.098097	15.119	161.32	46.989	29.342	47.995	26.7468	179.7	40.758	3.1925	60.31	0	1.06	13.084	152.11	83.0439	459.48	54.194	17.08	196.43
GNGT2	9.12854	4.08423	181.56	2.2095e-41	3.6868e-39	1	0	0	0	0	0	0	0	0	0	0	0	0	0	0	0	0	0	0	0	0	0	0	0.87185	0	65.343	18.332	38.575	27.897	36.089	16.7167	11.132	39.16	59.061	49.106	0	12.72	114.95	44.209	11.9775	37.537	84.641	72.244	24.666
ADAMDEC1	9.79759	5.32229	180.24	4.3008e-41	7.0889e-39	1	0	0	0	0	0	0	0	1.13921	0.31816	0	0	0.13124	0	0	0	0	0.058466	0	0	0	0	0	0	0.098097	5.6374	8.2494	105.63	74.005	145.84	0	78.454	36.762	85.133	126.34	335.78	111.93	25.233	76.43	30.343	101.01	53.179	333.35	39.105
TMIGD2	10.2728	3.52854	179.94	5.0046e-41	8.1497e-39	1	0	0	0	0	0	0	0	0	0	0	0	0	0	0	0	0	0	0	0	0	0	0	0	0	29.468	13.291	14.11	111.73	0	13.3734	4.2408	13.586	64.914	29.797	0	37.312	29.906	14.237	15.1715	31.444	34.506	0.39263	55.95
TRAT1	11.7464	5.96082	179.34	6.7608e-41	1.0878e-38	1	0	0	0	0	0	0	0	0	0.63631	0	0	0	0	0	0	0	0	0	0.085064	0	0	0	0	0	188.09	116.41	32.75	65.622	0	167.167	1.0602	23.176	60.125	96.305	0	291.71	35.513	111.65	72.6634	805.56	29.634	5.8895	532.12
PIM2	5.55061	7.04743	178.65	9.5443e-41	1.5177e-38	1	2.7266	2.94604	7.3683	11.657	7.4803	0.27488	8.496	2.48556	0.31816	5.7287	5.7411	4.5935	0.80064	1.0354	0.9052	5.4645	5.4958	8.1172	2.8071	19.243	3.1608	9.4368	10.066	10.889	652.4	1060.5	58.51	94.241	89.665	157.137	133.58	143.05	319.25	149.7	26.509	128.68	605.59	180.58	114.984	327.22	206.02	174.92	223.8
LAT2	7.39121	6.64048	176.46	2.8789e-40	4.5245e-38	1	0	4.71366	2.6006	0	0	3.5734	3.4756	0	0.31816	0.38192	0.6524	0	2.038	4.9701	1.8104	1.5613	0.23387	0.092241	0	0	0.43101	1.9346	0.31704	0	314.93	124.2	294.36	159	240.72	50.1502	314.88	293.3	217.09	184.27	267.74	122.11	142.99	226.29	162.894	31.248	333.49	216.54	227.41
CCR8	10.9574	4.0648	176.09	3.4542e-40	5.3663e-38	1	0	0	0	0	0	0	0	0	0	0	0	0	0	0	0	0	0	0	0	0	0	0	0	0	35.362	20.624	20.841	87.448	0	113.674	11.662	4.7951	0.53208	37.902	0	104.52	76.633	51.702	122.17	48.739	22.733	3.73	83.925
LILRA5	10.2849	3.82429	175.21	5.3835e-40	8.2686e-38	1	0	0	0	0	0	0	0	0	0	0	0	0	0	0	0.30173	0	0	0	0	0	0	0	0	0	24.087	9.166	53.074	44.952	0	3.3433	162.21	71.127	29.797	5.9595	20.323	1.484	43.924	59.196	16.7685	5.6993	61.907	58.895	1.2032
TSPAN32	8.68443	3.59295	174.04	9.6848e-40	1.4708e-37	1	0	0	0	0	0	0	0.472	0.20713	0	0	0	0	0	0	0	0	0	0	0	0	0	0	0	0	43.049	14.207	37.799	67.79	8.9292	20.0601	10.072	43.156	0	21.931	3.5345	41.976	6.5419	31.096	20.761	19.456	23.951	32.981	41.511
P2RY13	9.8313	3.63808	173.25	1.4427e-39	2.1666e-37	1	0	0	0	0	0	0	0.042909	0	0	0	0	0	0	0	0	0.26022	0	0	0	0	0	0	0	0	23.062	0.4583	41.682	26.451	0	0	41.347	27.172	56.933	25.507	35.345	35.404	22.429	35.592	4.791	32.624	49.323	28.859	61.364
GMFG	8.28987	7.96233	172.17	2.4789e-39	3.6818e-37	1	1.3633	0.82489	0	0	1.4961	0.82464	0.68654	7.76736	0.31816	0.19096	1.0438	0.13124	0.072786	0	20.216	0.26022	0.64313	0.55345	0.17013	0	0	1.9346	1.4267	0	361.56	336.85	550.15	641.62	625.42	197.258	935.62	1077.3	403.85	537.54	1033.8	514.94	632.69	950.88	504.652	451.03	419.35	337.66	150.1
PRKCB	8.73263	5.54764	171.95	2.7766e-39	4.0792e-37	1	3.842	0	0	0	0	0	0	0	0	0.19096	0	0	0.072786	0	0	0	0	0	0.085064	0	0	0.33029	0.079259	0.19619	96.861	61.871	79.869	107.54	11.906	30.0901	121.92	117.48	211.77	59.595	90.129	72.291	68.222	100.41	62.283	35.571	127.27	62.429	245.76
PDCD1	9.83049	3.27993	169.6	9.065e-39	1.3174e-36	1	0.12394	0	0	0	0	0	0	0	0	0	0	0	0	0	0	0	0	0	0	0	0	0	0	0	74.055	0.9166	27.313	26.307	11.162	16.7167	4.2408	33.566	23.412	27.652	0.88362	26.288	20.56	29.598	59.089	29.086	16.238	2.5521	26.471
CPA3	11.5949	8.34731	168.04	1.9784e-38	2.8389e-36	1	0	0	0	0	0.18701	0	0	0	0	0.19096	0.26096	0	0	0	0	0	0.058466	0	0.085064	0	3.8791	0.047184	0	0	166.56	271.31	187.83	415.99	344.89	80.2404	769.17	441.95	4807.9	1008.6	91.013	1159.6	42.99	224.04	120.573	376.55	454.46	691.43	99.266
GZMB	10.0423	7.85715	168.03	1.9954e-38	2.8389e-36	1	0	0	0	0	0.18701	0	0.085818	0	0.63631	0	0	0.13124	0.072786	0	0	0	1.3447	0	0	0	0	2.4536	4.9933	0.098097	583.22	365.27	457.86	441.86	438.65	2166.49	65.732	551.44	501.22	815.26	444.46	312.27	518.68	258.51	1113.91	672.12	534.64	150.38	264.71
EMP2	-4.00259	7.37823	166.71	3.877e-38	5.4585e-36	-1	373.29	316.994	217	737.11	299.4	384.01	355.41	366.205	454.96	147.99	436.58	190.44	163.69	218.27	281.22	372.37	157.45	174.61	307.08	340.05	246.25	238.61	301.42	175.69	18.45	50.871	19.417	8.2389	3.7205	10.03	23.854	1.5984	42.566	30.036	23.858	15.476	14.018	10.49	19.9625	0.98264	50.135	13.938	4.8129
TYROBP	8.70293	7.647	165.95	5.6745e-38	7.9069e-36	1	2.4787	0	0.86686	0	0	0.27488	0.25745	12.4278	0.95447	0.19096	0	0	0.072786	0.82835	0.9052	0	0.64313	0	0.085064	0	1.1494	0.6134	1.1096	0.098097	218.07	67.829	1367.9	533.21	316.99	117.017	1133.9	772.01	251.67	190.7	893.34	226.2	414.01	802.89	425.6	132.46	256.36	468.41	34.292
GYPC	7.54956	4.22213	164.06	1.4671e-37	2.0234e-35	1	0	0.23568	0	0	1.8701	0	0.042909	0.10356	1.2726	0	0	0	0	0	0	0.26022	0.3508	0	0	0	0.86203	0.6134	0	0	36.9	38.956	45.048	12.575	21.207	53.4936	51.419	62.336	13.302	20.262	8.8362	29.044	103.74	59.945	132.551	38.126	25.981	19.828	21.357
KCNA3	9.9369	3.86223	163.38	2.0653e-37	2.8197e-35	1	0	0	0	0	0	0	0	0	0	0	0	0	0	0	0	0	0.058466	0	0	0	0	0	0.15852	0	7.9437	70.12	7.6374	14.021	17.486	6.6867	14.313	10.389	0	13.349	0	82.255	59.812	22.854	7.1865	4.5201	23.545	31.411	198.23
CD96	10.2505	8.88701	162.66	2.9694e-37	4.0134e-35	1	6.0729	0	0	0	0.74803	0.82464	0	0	0.63631	0.19096	0	0	0	0	0	0	0	0.18448	0.51038	0	0.57468	5.8508	2.457	0.098097	1247.4	760.78	411.13	1879.2	857.21	1581.4	216.28	354.84	336.81	1510.8	101.62	1919.2	818.67	503.91	1220.11	2519.5	885.99	31.607	2201.3
TNFRSF13B	10.3094	4.40104	161.87	4.4249e-37	5.9215e-35	1	0	0	0	0	0	0.27488	0	0	0	0	0	0	0	0	0	0	0	0	0	0	0	0	0	0.19619	0.76874	21.082	20.194	52.469	0	16.7167	37.637	138.26	6.9171	33.373	0	8.0559	31.775	152.86	20.761	48.935	96.616	17.08	35.194
FCGR2B	8.73167	6.00895	157.59	3.8057e-36	4.994e-34	1	0	0	0	0	0	0.82464	0.17164	3.62477	0	0	1.8267	0	0	0	0	0	0.5262	0	0	0	0	0	0	0	109.42	107.7	145.37	80.654	122.41	56.8369	249.67	169.43	93.646	51.967	343.73	120.2	217.75	180.58	46.313	79.593	156.7	234.6	53.844
HK3	10.1799	4.42138	157.52	3.9495e-36	5.1328e-34	1	0	0	0	0	0	0	0	0	0	0	0	0	0.072786	0	0	0	0.058466	0	0	0	0	0	0.23778	0	25.112	2.2915	182.13	31.799	0	13.3734	63.611	116.68	50.016	1.1919	129.01	35.192	30.84	83.923	5.5895	0	46.887	60.073	9.0242
CECR1	8.82219	6.42276	157.19	4.6537e-36	5.9904e-34	1	0	0	0	0	0	0.54976	2.8749	1.86417	0	0	0	0	0.072786	0	0	0	0.11693	0	0	0	1.5804	0	0	1.3734	108.39	346.48	380.96	268.56	199.05	133.734	385.38	137.46	144.73	130.39	428.56	79.711	28.037	298.23	99.0139	79.593	179.02	228.71	88.738
PIK3R6	9.4676	3.01013	157.05	4.9848e-36	6.3561e-34	1	0	0	0	0	0	0.27488	0	0	0	0	0	0	0	0	0	0	0	0	0	0	0	0	0	0	26.906	22.457	40.647	31.51	0	0	22.794	33.566	0.53208	8.3433	38.879	8.9039	0	5.9945	10.3805	22.208	20.703	28.859	12.935
CST7	9.04934	5.77811	156.74	5.8406e-36	7.3777e-34	1	0.12394	0	0	0	0	0.27488	0.64363	0	0	0	0	0	0	0	0	0	0	0	0.085064	0	0	0	3.1704	0	251.63	73.328	133.98	145.7	12.278	237.378	121.92	121.48	73.959	65.793	41.53	171.51	65.419	190.7	237.154	347.66	126.45	79.508	54.747
ARHGEF16	-9.22459	2.90874	156.66	6.076e-36	7.604e-34	-1	12.518	4.71366	21.961	32.251	11.221	0	19.266	13.2563	8.5902	4.583	9.786	4.7248	12.446	19.673	6.3364	12.751	3.9757	6.8258	6.5499	27.092	17.672	9.5784	12.999	11.085	0	0	0	0	0	0	0	0	0	0	0	0	0	0	0	0	0	0	0
RGS1	8.88787	9.13709	154.32	1.9678e-35	2.4401e-33	1	0	0	0	0	1.1221	2.7488	0.81527	4.45329	1.2726	2.1005	0.13048	0.26249	0.14557	0.41418	7.5433	12.23	2.1048	0	0.34026	0	5.8905	0.047184	0	16.578	678.29	466.09	300.97	1517.8	1211.4	297.558	1063.9	360.43	783.22	836.71	881.85	1274.1	2000.9	720.84	875.155	3137.9	426.45	1789	906.33
LAPTM5	7.05979	9.38295	153.05	3.7287e-35	4.5403e-33	1	23.052	3.53525	26.006	0	3.1791	1.6493	3.0036	9.01014	0.63631	0.38192	4.0449	8.3996	1.1646	1.4496	39.527	10.929	1.4032	77.575	0.34026	0	3.4481	0.70776	4.9141	20.012	899.94	590.75	2860.7	1546	1181.6	1464.39	2331.9	1747.8	1183.9	896.07	2621.7	1459.8	1206.5	1557.8	1927.58	864.13	1396.3	1786.3	443.69
PYHIN1	10.2027	4.15589	152.49	4.9407e-35	5.9623e-33	1	0	0	0	0	0.18701	0	0.042909	0	0	0	0	0	0	0	0	0	0	0	0	0	0	0.047184	0	0	13.837	27.498	12.298	2.4572	88.92	30.0901	13.252	0	0	60.787	16.789	79.499	28.037	16.859	21.5595	87.848	69.417	1.3742	173.87
HCST	6.64905	5.41567	152.28	5.5053e-35	6.5849e-33	1	2.4787	0.23568	0.57791	0	1.4961	0	0.55782	1.96773	0.31816	0	0	4.1998	0	0.62127	0	2.3419	0.58466	0.18448	0	0.1266	0.57468	0.51903	0.079259	4.1201	116.34	31.623	281.29	199.61	32.369	117.017	105.49	124.67	15.962	113.95	110.45	85.859	35.513	139.37	123.767	74.091	52.773	56.147	36.097
CCL5	6.78766	10.3424	151.87	6.7487e-35	8.0014e-33	1	10.906	0	17.048	20.983	35.719	45.63	12.401	69.9063	9.8629	2.4825	5.3497	70.609	9.3893	123.63	10.862	21.858	31.864	0.27672	3.6578	0.633	3.3044	1.274	12.761	52.972	3761.4	1331.8	5713.3	4984.5	3702.7	6529.56	667.92	4077.4	1109.9	4539.9	944.59	1495.4	772.88	2131.4	3155.67	6408.6	1269	604.46	2542.1
CD1E	9.53358	6.55595	150.84	1.1345e-34	1.3334e-32	1	0	0	0	0	0	0.27488	0	0	0	0	0.91336	0	0	0	0	0	3.0987	0	0.34026	0	0	0.23592	0	0.29429	138.89	28.873	129.97	73.861	230.67	6.6867	48.239	152.64	77.152	38.856	290.71	197.58	124.3	98.534	21.5595	333.9	913.79	300.56	142.28
LAG3	8.72761	4.10155	150.44	1.3867e-34	1.6158e-32	1	0	0	0	0	0.37402	0.27488	0	0	0	0	0	0	0	0	0	0	0	0	0	0	1.0057	0.18874	0	0	52.274	10.083	57.216	54.637	15.626	86.9271	2.1204	93.504	46.823	64.601	1.7672	7.4199	11.215	49.829	54.298	148.38	21.718	18.846	26.17
KLHL6	7.97593	4.66521	150.4	1.4178e-34	1.6379e-32	1	0	0	0.57791	0	2.6181	0	0.17164	0.51782	0	0	0	0	0	0	0	0	0	1.1991	0	0	0	0	0	0	33.825	121.91	32.75	58.539	49.483	86.9271	34.986	53.545	32.989	61.979	196.16	21.836	25.233	45.333	29.5445	82.345	14.614	61.054	96.859
PPP1R16B	9.80082	3.81866	150.36	1.4428e-34	1.6526e-32	1	0	0.11784	0	0	0	0	0	0	0.31816	0	0	0	0	0	0	0	0.11693	0	0	0	0	0	0	0	25.881	12.374	10.097	71.114	130.96	147.107	37.107	15.984	10.11	71.037	0	25.228	14.953	4.4959	87.8349	67.016	6.6982	8.8342	32.788
SPI1	8.24396	1.69775	149.04	2.8106e-34	3.1922e-32	1	0	0	0	0	0	0	0	0	0	0	0	0	0	0	0	0	0	0	0.085064	0	0	0	0	0	8.4561	1.8332	21.747	3.9026	0.7441	0	16.433	15.184	5.3208	1.4303	8.8362	1.696	6.5419	8.2424	5.5895	20.242	5.2773	17.472	2.1056
TRAF3IP3	4.73467	5.69403	148.54	3.6132e-34	4.0696e-32	1	1.983	0.47137	1.3003	1.9428	8.7894	0.54976	12.572	6.00676	3.8179	0.19096	7.5678	6.1685	9.3166	4.1418	0	1.5613	5.8466	0.55345	3.8279	0.633	3.1608	1.6986	5.4689	5.101	196.54	59.579	197.54	174.46	54.32	40.1202	77.394	161.43	135.68	125.63	121.06	75.683	62.615	187.7	30.343	58.172	76.522	36.122	130.55
CTSG	9.90434	4.03871	148.42	3.8316e-34	4.2799e-32	1	0	0	0	0	0	0.54976	0	0	0.31816	0	0	0	0	0	0	0	0	0	0	0	0	0	0	0	3.5875	27.04	10.874	62.297	58.412	6.6867	223.7	72.726	78.748	13.588	0	96.671	15.887	15.361	32.7385	8.0576	33.694	27.681	6.0161
IGLL5	10.8423	15.1358	148.31	4.057e-34	4.4946e-32	1	2.8505	59.0386	0.14448	0	25.994	9.6208	68.397	21.5415	17.18	1.7186	19.572	1.9687	3.7848	7.8694	7.2416	15.093	11.927	1.4759	19.395	5.3172	567.21	5.7093	78.863	8.6325	21383	170700	3996.2	15733	5613.1	12902	37281	85683	31243	7694.9	114.87	9059.5	158640	96819	31579.1	64648	41671	20466	17751
EVI2B	7.9893	6.79577	148.2	4.2885e-34	4.7124e-32	1	0	0.11784	2.6006	0	0	0	1.0298	0.31069	0.63631	0	4.0449	3.0186	0.14557	4.9701	0	0	0.058466	2.5828	0	0	1.4367	0	0	0.19619	140.94	156.28	149.25	124.59	255.97	197.258	267.7	87.111	11.174	191.42	187.33	334.11	110.28	106.78	185.252	564.62	193.03	220.46	742.99
CD79A	8.11505	4.34751	148.08	4.5528e-34	4.9626e-32	1	0	0	0.28895	0	0	0	0.12873	0	0.31816	0	0	0	1.1646	0	0	0	0.058466	0	0	0	1.1494	0.28311	0	0	13.837	128.78	15.922	24.428	13.394	46.8069	51.419	84.713	15.962	37.187	0.88362	10.388	90.652	150.24	106.999	30.462	22.124	10.208	26.471
CD28	9.92978	3.4942	147.52	6.0524e-34	6.5443e-32	1	0	0	0	0	0	0	0	0	0.31816	0	0	0	0	0	0	0	0	0	0	0	0	0	0	0	18.194	37.581	18.252	41.772	0	50.1502	3.1806	1.5984	18.623	45.53	0	131.44	15.887	11.614	17.567	14.936	0.40595	10.994	36.097
MNDA	9.83164	6.67602	147.43	6.3305e-34	6.7498e-32	1	0.99149	0	0	0	0	0	0.55782	0	0	0	2.7401	0	0	0.20709	0	0	0.23387	0	0	0	0	0	0	0.098097	165.28	23.373	194.3	63.598	0	3.3433	75.273	114.28	172.93	113.71	313.69	237.23	407.47	331.94	46.313	198.3	206.63	730.3	523.7
BTLA	9.72218	3.79082	147.42	6.3423e-34	6.7498e-32	1	0	0	0	0	0	0.27488	0	0	0	0	0	0	0	0	0	0	0.058466	0	0	0	0	0	0	0.098097	23.575	10.541	14.628	26.885	0.37205	20.0601	16.433	10.389	46.823	19.309	0	81.407	0	9.3664	39.1265	33.606	42.219	4.7116	128.14
SMAP2	3.97551	6.63679	147.25	6.913e-34	7.2997e-32	1	16.236	16.9692	7.6573	12.434	2.4311	0	17.979	21.0237	0.95447	3.6282	16.962	4.4623	6.7691	18.638	23.535	16.394	17.248	3.6896	10.548	13.04	15.947	13.825	30.515	9.8097	161.18	202.11	149.9	137.31	240.35	284.185	154.79	237.36	543.25	225.98	250.95	132.07	148.59	236.41	313.012	342.74	210.28	128.98	80.315
SIT1	9.49218	2.95477	146.46	1.0279e-33	1.077e-31	1	0	0	0	0	0	0	0	0	0	0	0	0	0	0	0	0	0.11693	0	0	0	0	0	0	0	21.268	9.6243	11.262	8.6725	0	0	4.2408	128.67	13.834	41.716	0	12.932	37.382	32.97	27.149	25.942	6.6982	4.5153	12.032
TPSAB1	9.30892	9.24242	146.42	1.0514e-33	1.0931e-31	1	0	1.88546	1.0113	0	0.56103	18.967	1.0298	0.41426	2.8634	0.19096	0.6524	0	0.14557	0	10.259	7.5463	0.7016	0	0.085064	0.1266	1.1494	0.18874	0.079259	0	170.92	600.37	1419.9	1175.1	771.26	578.399	3343.8	4124.6	2499.7	716.81	158.17	1008.7	92.521	903.67	1814.99	1482	1978.2	1993.4	87.534
C5AR1	7.53196	2.49372	146.16	1.1999e-33	1.238e-31	1	0.12394	0	0.14448	0	0	0	0.042909	0	0	0	0	0	0	0	0	0	0.058466	0	0	0	0	0.33029	0	0.39239	1.7937	6.4162	16.31	5.348	7.069	3.3433	34.456	32.766	11.174	18.355	20.323	29.468	31.775	37.091	12.776	12.185	6.2922	18.846	2.4064
APOBR	8.37133	4.23893	145.75	1.4753e-33	1.5106e-31	1	0	0	0	0	0	0	0	0	0	0	0	0	0	0	0	0.26022	0	0	0	0	1.1494	0.75495	0.079259	0	33.825	4.1247	74.432	17.779	7.441	6.6867	28.095	68.73	2.6604	42.193	74.224	27.984	28.037	82.799	11.9775	122.44	61.501	110.33	18.349
RGS18	10.3292	3.84723	145.39	1.764e-33	1.7927e-31	1	0	0	0	0	0	0	0	0	0	0	0	0	0	0	0	0	0.058466	0	0	0	0	0	0	0	11.275	5.9579	4.4012	13.153	0	0	10.602	3.1967	4.7887	20.977	56.552	3.392	37.382	34.468	2.3955	9.0402	19.08	179.43	81.819
CLEC4D	10.0334	3.59516	143.3	5.0598e-33	5.1036e-31	1	0	0	0	0	0	0	0	0	0	0	0	0	0	0	0	0	0	0	0.085064	0	0	0	0	0	1.2812	0	11.78	3.7581	11.906	0	44.528	0	47.355	7.3898	9.7198	67.415	14.018	14.237	3.194	54.635	7.3071	125.45	16.544
NCKAP1L	8.49033	4.45234	142.36	8.0991e-33	8.1087e-31	1	0	0	0	0	0	0	0.21454	0	0	0.19096	0	0	0	0	0	2.8624	0.11693	0	0	0	0	0	0	0	61.755	19.249	82.329	60.129	0	23.4034	35.516	54.344	10.11	34.803	70.69	35.616	33.644	81.3	35.134	80.773	89.512	46.134	26.471
CXorf21	10.0382	3.98334	140.32	2.271e-32	2.2569e-30	1	0	0	0	0	0	0	0	0	0.31816	0	0	0	0	0	0.30173	0	0	0	0	0	0	0	0	0	1.025	2.2915	13.333	7.0825	0	0	49.299	9.5902	117.06	52.443	0	157.3	14.018	25.477	11.9775	8.0576	7.713	35.141	58.055
S100B	8.38617	5.27509	140.29	2.301e-32	2.2701e-30	1	0	0	0	0	0	0	0.77236	0	0	0	0	0	0	0	0	0	2.1633	0	0	0	0.14367	1.4627	0	0	114.54	58.204	71.067	15.61	85.944	16.7167	67.852	107.89	63.85	63.17	205.88	37.736	119.62	36.716	99.8124	90.402	183.9	258.94	35.796
LILRA3	10.7072	3.80061	140.18	2.4271e-32	2.3772e-30	1	0	0	0	0	0	0	0	0	0	0	0	0	0	0	0	0	0	0	0	0	0	0	0	0	2.05	9.6243	36.504	85.279	62.133	0	0	32.766	11.706	15.256	159.94	36.888	154.2	43.085	0	33.017	32.882	0.19632	0.60161
CLNK	9.10942	2.23115	139.6	3.2623e-32	3.1721e-30	1	0	0	0	0	0	0	0	0	0	0	0	0	0	0	0	0	0	0	0	0	0	0	0	0	21.012	4.583	13.333	15.9	2.9764	3.3433	18.553	0	38.842	20.739	0.88362	0.63599	21.495	13.488	7.985	6.4854	2.6387	0.39263	25.268
IGJ	10.3452	12.7585	138.66	5.2324e-32	5.0515e-30	1	12.27	24.9824	0.14448	0.77713	0	0.54976	43.681	0.51782	1.2726	0.38192	2.4791	0	0.36393	3.9347	0.30173	56.467	11.342	1.1991	1.276	15.572	66.376	0.80213	7.5296	8.2401	11821	35468	439.86	1754.3	1250.8	3243.05	2691.8	1189.2	8250.4	1216.9	140.5	5258.2	22345	2673.5	9148.41	13726	18204	1292.7	61416
IRF8	7.97569	5.68091	138.5	5.6747e-32	5.4397e-30	1	0.74361	0	0	0	1.1221	0	0.042909	0	0	0	0	0	0	0	0	1.8215	0.058466	0	0.085064	0	1.4367	0.047184	1.5059	3.1391	15.375	48.58	59.675	346.32	110.87	224.004	192.42	119.88	103.22	32.42	77.759	124.87	9.3455	73.807	195.632	110.45	117.12	95.213	80.616
KLRC1	10.7204	4.39685	137.91	7.6286e-32	7.2612e-30	1	0	0	0	0	0	0	0	0	0	0.19096	0	0	0	0	0	0	0	0	0	0	0	0	0	0	131.97	57.288	13.204	15.755	2.9764	6.6867	0	6.3935	0.53208	122.05	0	56.391	14.018	16.485	20.761	89.813	33.288	7.0674	278.85
FCER1G	8.5603	9.72543	137.64	8.727e-32	8.2486e-30	1	1.3633	0	0.14448	5.8285	0.56103	1.0995	1.3302	32.2087	1.9089	3.2463	0.13048	0.26249	0.14557	0	42.243	5.2043	7.6006	0	0.085064	0	4.1665	1.5571	0.55482	0.58858	844.33	520.17	4310.3	3213.9	2377	514.876	4113	1838.1	1086.5	1070.8	3398.4	1365.7	2665.4	2098.1	897.513	1041.4	1418.4	2569	207.25
ZNF683	8.35871	3.14353	137.58	8.9864e-32	8.4348e-30	1	0	0	0	0	0	0	0	0.82852	0	0	0	0	0	0	0	0	0.058466	0	0	0	0	0	0	0	17.681	13.749	76.633	12.431	4.0926	50.1502	0.53009	11.988	7.4491	18.117	8.8362	14.416	9.3455	29.972	19.164	33.606	30.852	1.7668	36.397
GIMAP4	8.02867	5.77094	137.09	1.1524e-31	1.0742e-29	1	0	0	0	0	0	0	0.72945	0.72495	0	0	4.1753	0	0	0	0	0	1.4617	0	0.085064	0	0	1.9346	0.079259	0	118.13	181.03	199.87	141.51	181.56	20.0601	52.479	110.29	68.638	208.34	34.461	43.46	60.746	250.27	48.7085	39.305	67.185	175.51	168.75
CD1C	9.83513	7.16287	136.15	1.8514e-31	1.714e-29	1	0	0	0	0	0	0	0	0	0	0	0	0	0	0	0	0	0.11693	0.83017	0.085064	0	2.1551	3.5388	0	0	34.337	98.535	215.01	26.74	85.2	117.017	161.15	452.34	206.45	99.642	933.99	588.08	220.55	180.58	46.313	136.78	1132.4	369.86	195.22
LYZ	8.7042	10.3683	135.42	2.6724e-31	2.4409e-29	1	0.24787	3.88877	0	5.0514	0.93504	7.1469	1.8451	39.7689	19.726	0	0.52192	0.26249	0.14557	0.62127	3.3191	4.1635	1.4617	0	8.6765	0.1266	1.293	0.14155	0.15852	55.229	611.92	302.48	2504.3	3055.6	2567.2	448.009	4467.6	1725.4	5853.4	973.78	4753.9	4191	2711.1	2101.1	2777.98	1706.2	4580.7	6527.7	691.85
DOK2	9.2095	6.71349	135.42	2.6728e-31	2.4409e-29	1	0	0	0	0	0	0	0	0	0	0	0	0	0	0	0	0	0.23387	0	0	0	0.71836	0.094368	0	6.8668	168.1	184.7	234.56	226.64	217.65	90.2704	139.95	341.25	64.914	110.37	434.74	331.35	191.58	283.24	258.714	235.05	250.47	232.44	114.01
CD7	7.47572	1.98157	134.4	4.4754e-31	4.0597e-29	1	0.74361	0	0	0	0	0	0	0	0	0	0	0	0	0	0	0.26022	0	0	0	0	0	0	0	0	12.044	5.4996	19.676	7.5162	7.069	13.3734	4.2408	19.18	6.9171	10.489	7.069	19.928	9.3455	13.488	39.925	12.774	3.8565	1.7668	9.325
RASSF2	7.40207	4.64481	133.8	6.0576e-31	5.4583e-29	1	0	1.29626	0	0	0	0.27488	1.416	1.34634	0	0	0	0	0	0	0	0.78065	0	0.92241	0	0	0	0	0.23778	0.49048	84.049	13.291	52.556	59.696	3.7205	73.5537	133.58	43.156	9.5775	97.259	45.948	129.74	15.887	71.185	27.149	28.3	84.032	76.76	43.617
SRGN	7.46695	9.00265	133.6	6.6834e-31	5.9823e-29	1	3.2223	2.35683	0	0	0	22.815	2.1025	7.45667	0.63631	24.825	27.662	2.7561	0.29114	6.0056	0	5.4645	2.7479	0.18448	0.68051	0	15.229	0	1.2681	16.578	463.81	363.43	547.3	930.99	1050.7	1307.25	2138.9	533.85	1177	629.32	1868	1794.1	1577.5	692.74	1172.2	2438.3	489.98	1587.2	831.12
ST8SIA4	8.95642	6.86769	132.53	1.1442e-30	1.0174e-28	1	0	0	0	0	0.18701	0	0	6.93885	0.31816	0	0	0	0	0.20709	0	0	0.11693	0	0.17013	2.1522	0.71836	0	0.079259	0	60.474	129.24	46.989	146.13	135.8	230.691	110.79	66.332	249.55	176.64	144.91	946.36	124.3	87.295	233.162	241.73	90.933	509.44	556.79
TRPV2	7.70672	5.08626	132.05	1.4617e-30	1.2912e-28	1	0	0	0.72239	0	0	0	0	0	0.31816	0	0.26096	0	0	2.278	0	0	0	0	0	0	0	1.793	2.2193	0.098097	68.418	82.952	186.28	85.858	32.741	80.2404	27.565	147.05	38.842	74.851	101.62	28.196	122.43	80.176	25.552	52.473	125.64	105.62	49.332
C1QC	7.74451	4.78484	131.24	2.1943e-30	1.9258e-28	1	0.37181	0	0	0	0.18701	0	0.30036	0.62139	0	0	0	0	0.072786	0	2.7156	0	0.1754	0	1.6162	0.2532	0.28734	0.047184	0	0	11.019	1.8332	121.03	52.179	26.416	10.03	37.637	225.37	94.178	23.838	71.573	96.883	175.7	210.93	12.776	35.964	31.867	56.343	3.3089
SLAMF7	8.28292	7.0434	131.23	2.2106e-30	1.9276e-28	1	0	0.11784	1.8782	0	0	0	3.3898	0	0	0	0	0	1.5285	2.0709	0	1.0409	3.3326	0.092241	0	0	0.86203	4.1522	1.2681	0	331.84	513.76	178.51	283.16	113.1	150.451	106.55	121.48	241.56	161.62	0	183.38	143.92	145.37	316.206	472.45	77.942	242.25	372.4
SLAMF8	8.64676	5.9236	130.14	3.8152e-30	3.3056e-28	1	2.1069	0	0	0	0.74803	0	0	0	0.95447	0	1.5658	0	0	0.20709	0	1.8215	0.058466	0	0	0	0	0	0	0	133.76	19.249	499.93	180.39	82.223	6.6867	132.52	107.09	88.858	66.985	332.24	93.279	42.99	203.06	47.1115	30.265	130.11	138.6	11.13
GIMAP1	9.16561	3.10713	130.04	4.0093e-30	3.4516e-28	1	0	0	0	0	0	0	0.12873	0	0	0	0	0	0	0	0	0	0.058466	0	0	0	0	0	0	0	45.612	5.0413	18.382	1.59	0	0	5.831	24.775	97.903	44.1	1.7672	7.2079	4.6728	5.6198	4.791	0.39305	24.56	30.429	42.414
CD8A	8.38019	5.98386	128.8	7.4868e-30	6.3764e-28	1	0.24787	0	0	0	0	0	0.17164	0	1.2726	0	0	0	0	0	0	0	3.391	2.675	0	0	0	0	0.71333	0.098097	324.92	49.955	122.85	158.27	217.28	106.987	14.313	241.35	106.95	357.81	33.578	83.951	45.793	78.303	187.647	303.24	33.288	37.104	289.98
LCP2	7.72583	5.30205	128.8	7.5011e-30	6.3764e-28	1	0	0	0	0	0	0	0.34327	1.96773	4.4542	0	1.6962	0	0	0	0	0	0.99393	0	0	0	0	0	0.079259	0	87.124	50.871	85.824	109.27	63.993	33.4335	181.82	127.07	121.31	96.544	101.62	110.45	65.419	109.77	28.746	54.831	98.443	119.36	58.657
HAVCR2	8.46239	6.97096	128.75	7.6923e-30	6.4981e-28	1	5.0814	0	0.14448	0	0.18701	0	0.085818	0	1.2726	0	0	0	0.072786	0	0.30173	0	0.11693	0.83017	0	0	0	0	0.15852	8.5344	352.34	47.663	444.52	512.11	327.03	123.704	240.66	183.81	200.59	390.23	523.99	58.723	157.01	289.23	123.767	339.6	293.1	399.9	194.92
PHACTR1	7.34469	4.5837	128.26	9.8296e-30	8.2519e-28	1	0.24787	0	0.57791	0	0	2.4739	0.12873	0.72495	0.31816	0	0	0	0	0	0	0	0	0	0	0	0	1.5099	1.1889	0.098097	19.987	121.91	40.517	76.462	130.22	3.3433	100.72	71.926	48.951	28.367	24.741	103.88	63.55	21.355	36.731	12.185	21.921	37.889	3.3089
CFP	9.24896	5.35217	128.15	1.0412e-29	8.6872e-28	1	0	0	0.72239	0	0	0	0	0	0	0	0.13048	0	0	0	0	0	0	0	0	0	1.8677	0.18874	0	0	18.45	51.788	69.643	30.787	0.37205	10.03	231.12	186.21	238.9	3.8141	13.254	51.728	28.971	55.074	90.2304	85.489	337.95	101.89	22.861
GZMK	8.92027	2.96616	127.56	1.3982e-29	1.1594e-27	1	0	0.47137	0	0	0	0	0	0	0	0	0	0	0	0	0	0	0	0	0	0	0	0	0	0	11.531	7.7911	0	3.0354	30.136	26.7468	1.0602	23.975	88.325	25.745	0	6.1479	6.5419	13.862	15.97	10.809	36.13	16.883	29.479
GNLY	9.62555	9.35199	126.99	1.8712e-29	1.5422e-27	1	0	0	0	0.77713	0	1.0995	4.3338	0	2.5453	0.38192	0.91336	0.13124	0.21836	0.41418	0	2.6022	3.7418	0	22.542	0	0	0	0.71333	0.098097	743.37	362.52	1913.8	1696.2	344.89	7930.43	139.95	625.76	1033.3	1153.8	1134.6	1189.3	710.26	1778.9	2719.69	4417.5	552.29	275.43	725.24
CSF1R	7.53956	7.87486	126.86	1.9928e-29	1.6324e-27	1	2.6027	1.29626	0	0	0	0	0.17164	31.7944	1.5908	0	2.0877	0.52498	0.36393	0.20709	0	11.97	0.3508	1.4759	1.1909	0.3798	0.57468	2.0289	0.55482	1.8638	527.61	156.28	1118.7	612.86	139.52	73.5537	933.5	637.75	303.29	441.24	675.97	227.26	257.94	865.08	90.2304	372.03	1162.8	944.48	100.77
EVI2A	7.72011	5.92936	126.26	2.6976e-29	2.1965e-27	1	0	0	0	0.38857	0.56103	0	0	0.31069	0	0.19096	0.13048	0	0	0	2.1121	0	1.4032	0	0	0	2.4424	3.067	0.47556	2.5505	38.95	54.996	46.342	48.855	3.7205	40.1202	82.695	22.377	78.216	105.84	62.737	340.04	124.3	83.923	105.402	164.1	102.91	218.7	475.27
GPR171	9.46398	2.69509	126.04	3.0103e-29	2.4363e-27	1	0	0	0	0	0	0	0	0	0	0	0	0	0	0	0	0	0	0	0	0	0	0	0	0	57.143	14.666	14.369	14.31	0.37205	3.3433	0	5.5943	55.869	9.2968	0	40.068	2.8037	7.1185	3.9925	1.7687	16.035	7.46	35.495
NAPSB	6.26785	6.34526	125.59	3.7843e-29	3.0445e-27	1	4.3378	0.11784	2.6006	2.3314	0	12.37	1.7593	1.65704	0.31816	0	0.78288	0	0.94621	0	0	3.3828	0.29233	4.2431	1.8714	1.3926	1.8677	5.1903	6.8163	0.39239	185.01	196.61	489.31	45.241	40.926	267.468	234.3	279.71	65.446	102.5	2.6509	17.384	32.709	228.54	313.012	180.8	286.6	96.195	60.462
GPR84	9.65435	5.37706	124.58	6.2806e-29	5.023e-27	1	0	0	1.3003	0	0	0	0	0	0	0	0	0	0	0	0	0	0	0	0	0	0.43101	0	0.3963	0	46.381	9.166	111.07	336.06	0	30.0901	426.2	43.955	0	26.698	280.99	115.96	104.67	58.821	35.134	52.08	94.789	126.82	17.146
ATP8B4	8.61292	4.04268	123.59	1.0374e-28	8.2477e-27	1	1.2394	0	0	0	0	0	0	0.10356	0	0.19096	0	0	0	0	0	0	0	0	0	0	0.28734	0	0	0	42.024	1.8332	8.0258	6.938	5.9528	13.3734	43.998	11.189	155.9	39.333	91.897	46.64	43.924	4.8705	19.164	5.1097	37.753	37.104	211.17
SFN	-4.30759	7.50606	123.27	1.2171e-28	9.6204e-27	-1	79.443	218.714	325.94	418.87	507.91	160.8	272	57.6856	194.08	194.59	220.25	1081.1	438.97	288.68	682.52	594.59	363.6	113.46	288.79	206.23	163.64	506.85	516.53	114.28	5.8937	29.331	27.055	13.153	4.8367	10.03	1.5903	7.9918	27.136	31.466	45.948	3.18	18.691	2.9972	16.7685	35.375	21.921	7.2637	3.9105
RETN	8.98932	1.96543	122.16	2.1279e-28	1.6721e-26	1	0	0	0	0	0	0	0	0	0	0	0	0	0	0	0	0	0	0	0	0	0	0	0	0	8.4561	0.4583	13.98	4.0472	0	0	44.528	5.5943	5.3208	5.9595	11.487	8.4799	48.597	2.6226	3.9925	1.9653	26.793	17.472	0
JUP	-3.82092	8.08951	121.9	2.4235e-28	1.8934e-26	-1	216.52	598.046	454.09	1165.3	590.76	65.146	958.88	366.102	212.85	193.63	309.63	495.31	162.6	281.43	1171	670.58	448.96	211.79	837.71	412.33	186.77	1198.4	436.56	206.79	16.144	123.74	64.594	18.79	21.207	33.4335	62.021	22.377	28.2	41.955	0.88362	22.896	15.887	36.716	27.149	46.97	34.912	15.705	9.6258
ITM2A	8.82444	7.83009	121.85	2.4921e-28	1.9358e-26	1	0	0	0	0	0	11.545	1.8022	0.41426	2.5453	0.57287	0	0	0.072786	0	0	6.7656	0.11693	0.092241	0.085064	0	0	1.3683	0	0	757.47	197.07	196.11	818.39	368.33	638.58	116.09	329.26	273.49	769.96	63.621	1201	374.76	227.42	748.992	1225.9	238.7	143.9	1088
MS4A6A	9.12852	8.77279	120.77	4.2874e-28	3.3113e-26	1	4.8335	0	0	0	7.6673	1.3744	0	16.2597	0.31816	2.1005	0.13048	0	0.072786	0	0	1.8215	1.4032	0	0	0	0.14367	0	0	1.6676	423.06	261.23	1146.3	695.39	656.67	123.704	1075.6	1115.7	1689.4	543.98	2035	692.6	1063.5	1484	203.617	572.09	1844.8	1886.6	222.6
GIMAP6	9.06933	3.67967	120.22	5.66e-28	4.3467e-26	1	0	0	0	0	0	0	0.30036	0	0.63631	0	0	0	0	0	0	0	0	0	0	0	0	0	0	0	9.9936	2.2915	30.032	3.1799	0.7441	10.03	0	55.943	133.55	55.542	37.112	6.9959	5.6073	13.862	8.7835	0.98264	50.135	30.625	144.09
CD300A	8.97542	5.92179	120.03	6.2303e-28	4.7576e-26	1	0	0	0	0	0	0	0	4.97111	0	0	0	0	0.072786	0	0	0	0.1754	0	0	0	0	0	0	0	117.87	82.036	204.14	189.35	13.394	16.7167	223.17	191	330.95	51.013	180.26	83.315	78.503	145.37	140.536	53.062	164	137.42	8.7233
RHOG	3.1958	7.63357	119.7	7.3483e-28	5.5797e-26	1	51.557	30.4031	48.544	118.9	49.744	17.867	34.113	15.4312	6.6813	22.533	30.663	60.897	21.181	26.507	99.874	35.91	32.04	13.928	32.324	16.331	15.66	35.718	134.27	18.148	250.61	203.49	711.57	557.79	239.23	404.545	609.08	445.14	241.03	334.21	575.24	238.5	265.41	508.41	803.29	406.03	283.35	464.68	92.648
C1QB	8.23121	7.89881	119.66	7.4959e-28	5.66e-26	1	3.7181	0	0	6.9942	0.37402	0.82464	0.042909	12.2206	0.95447	0	0.26096	0.52498	0.072786	0.20709	0	1.0409	1.9294	0	0.34026	0	0.14367	0	0	9.0249	296.73	65.079	2180.9	1156.5	711.36	93.6138	359.93	1089.3	255.93	412.16	715.73	154.97	423.35	762.8	269.094	259.02	352.77	577.96	29.78
ARHGDIB	4.95393	10.6993	119.42	8.4922e-28	6.3415e-26	1	7.5601	6.83481	25.861	36.914	1.3091	133.32	60.802	41.1153	52.178	255.88	22.312	396.62	3.2026	293.86	47.07	171.48	34.086	51.655	47.04	4.1778	565.06	82.101	168.74	40.514	2681.6	1851.1	2937.8	2552.5	2639.3	2333.66	2867.8	3956	4979.7	3404.5	4385.4	3291.3	5609.2	2646.6	3392.03	4037.8	4157.1	4756.9	2097.8
TNFRSF9	8.20188	6.76166	119.26	9.1858e-28	6.8217e-26	1	0	0	0	2.72	0.18701	0.27488	0.085818	0.10356	0	0.19096	0	0	0	0.20709	0.30173	0	0.1754	0.92241	0	0	1.4367	0	10.462	1.0791	365.15	96.701	102	629.19	239.6	578.399	189.77	87.111	230.92	314.42	189.98	568.37	65.419	152.11	556.554	422.14	54.803	40.638	134.46
UTS2	10.32	4.41554	119.13	9.8143e-28	7.2486e-26	1	0	0	0	0	0	0	0.21454	0	0	0	0	0	0	0	0	0	0	0	0	0	0	0	0	0	12.3	2.7498	0.77669	127.34	72.178	16.7167	7.9514	3.9959	73.959	167.1	96.315	239.77	0.93455	8.2424	4.791	22.601	3.6535	49.864	9.6258
SIGLEC14	9.9435	3.5005	119.11	9.895e-28	7.2685e-26	1	0	0	0	0	0	0.27488	0	0	0	0	0	0	0	0	0	0	0	0	0	0	0	0	0	0	6.9187	16.957	64.983	33.967	0.7441	10.03	0	19.98	2.6604	12.872	132.54	14.204	0	62.193	0	0.19653	66.982	31.803	9.6258
ZEB2	7.75403	4.92044	119.08	1.0081e-27	7.3649e-26	1	0	0	0	0	0	0	0.77236	0.51782	0	3.4372	0	0	0	0	0	2.0817	0.058466	0	0	0	0	0	0.079259	0.098097	52.531	33.914	35.986	89.038	10.045	66.867	101.25	19.98	7.4491	32.42	55.668	338.77	16.822	39.713	77.4544	99.05	60.487	51.239	66.779
MAPRE2	4.44361	7.16103	119.03	1.0321e-27	7.5e-26	1	10.163	11.6663	0.57791	6.6056	0.18701	0.27488	44.582	5.38537	6.9995	27.498	13.961	18.505	16.158	9.7332	0	5.985	21.282	23.614	5.7844	12.154	6.0342	5.7093	35.429	23.053	339.78	201.19	284.14	465.42	150.68	411.232	266.11	146.25	277.75	230.04	192.63	546.11	84.11	198.94	365.713	808.91	400.67	163.92	407.89
TAGAP	7.59214	7.22747	117.54	2.1893e-27	1.5824e-25	1	0	5.77423	2.6006	0	3.9272	1.0995	7.8952	0.10356	0	0	0.13048	0	0.58228	0	0.30173	2.0817	0	1.0147	0	0.633	1.0057	0	1.0304	9.2211	114.8	204.86	112.88	2058.7	338.57	244.065	682.23	96.701	150.05	113.23	465.67	306.55	57.942	168.22	616.442	446.31	90.527	88.931	99.867
MS4A2	10.3829	4.88699	117.42	2.3179e-27	1.6664e-25	1	0	0	0	0	0	0.27488	0	0	0.31816	0	0	0.13124	0	0.20709	0	0	0	0	0	0	0	0	0	0	6.1499	41.705	27.055	11.419	0	3.3433	101.78	12.787	249.55	58.165	0	34.98	3.7382	14.612	0	35.768	164.21	321.76	49.031
SPOCK2	8.62263	5.41477	116.35	3.984e-27	2.8491e-25	1	3.0984	0	0	0.38857	0	0	0	0.10356	0	0	0	0	0	0.20709	0	1.5613	0	0	0	0	0.14367	0.047184	0.079259	0	68.418	84.786	94.885	203.95	6.3249	290.871	23.854	67.131	40.438	39.094	0	247.83	73.83	96.661	340.959	151.92	21.921	7.6563	99.867
CORO1A	6.13139	7.02853	116.14	4.4325e-27	3.1532e-25	1	8.3037	0.11784	0.72239	0	1.3091	0	2.1884	2.48556	0	3.8192	0	0	2.4019	33.341	0	8.0667	1.6955	2.9517	0.34026	1.6458	10.632	1.9346	4.0422	5.6896	384.88	236.94	451.51	215.08	55.064	180.541	232.71	1039.7	156.96	150.18	15.022	139.28	274.76	320.7	332.974	219.91	211.5	247.75	221.09
CTTN	-3.67326	7.05523	115.68	5.5943e-27	3.9588e-25	-1	212.3	85.5529	145.49	229.64	101.36	57.999	142.41	75.1881	321.66	331.89	94.989	266.29	338.53	263.83	421.82	240.18	72.498	665.61	703.39	121.54	118.24	267.96	311.01	92.898	12.044	14.666	5.5662	6.5044	39.438	3.3433	9.0116	15.184	22.879	18.355	7.069	29.256	28.971	8.2424	3.194	4.1271	32.476	27.484	12.935
IPCEF1	7.8051	3.66718	115.19	7.1564e-27	5.0378e-25	1	0	0	0	0	0	0	1.2014	0.31069	0.31816	0	0.26096	0	0	0	0	0	0	0	0	0.1266	0	0	0	0	74.312	5.9579	4.6601	28.475	24.183	20.0601	4.2408	15.184	148.45	45.769	0	38.796	27.102	12.738	10.3805	16.705	7.713	57.324	15.04
FCN1	9.82282	7.89074	114.58	9.7411e-27	6.8218e-25	1	0	0	0	0	0	0	0	10.1494	0	0.19096	0	0.13124	0	0	0	0	0.58466	0	0	0	0.86203	0	0	0.19619	142.73	200.28	726.85	249.91	143.61	127.047	1812.9	1194.8	172.93	134.21	1049.7	440.96	583.16	954.62	241.945	103.96	696	936.43	91.746
CDKN2A	-3.35333	7.25798	114.49	1.0168e-26	7.0839e-25	-1	340.7	319.94	299.07	609.66	541.76	248.22	224.63	141.884	248.8	114.77	46.973	223.51	364.36	129.02	166.86	539.95	708.38	68.258	197.09	242.18	146.11	289.81	22.51	224.74	37.412	74.245	41.164	37.436	21.207	16.7167	13.252	34.365	25.54	21.216	12.371	16.536	4.6728	13.862	38.328	54.241	36.738	19.239	15.341
TLR8	9.33301	2.52843	114.26	1.141e-26	7.9083e-25	1	0	0	0	0	0	0	0	0	0	0	0	0	0	0	0	0	0	0	0	0	0	0	0	0	2.3062	6.4162	14.239	7.3716	111.24	3.3433	2.1204	2.3975	0	4.2908	0	6.9959	17.757	8.6171	2.3955	0	8.5249	55.361	5.4145
GZMM	8.16203	1.24324	113.56	1.6272e-26	1.1221e-24	1	0	0	0	0	0	0	0	0	0	0	0	0	0	0	0	0	0	0	0	0	0	0	0	0	0.25625	4.1247	4.4012	6.2153	0	6.6867	7.9514	0.79918	0	4.2908	0	13.144	0.93455	2.9972	23.1565	8.8437	3.6535	1.1779	10.528
CD14	5.21509	8.49434	112.03	3.5156e-26	2.412e-24	1	30.24	2.47467	72.961	61.005	43.199	7.1469	61.875	19.3666	0.31816	28.644	12.787	6.8247	8.8798	12.011	0	2.0817	13.447	1.2914	19.99	10.255	9.626	4.0107	20.449	17.363	486.1	180.57	1232	415.56	187.51	53.4936	2073.7	1924.4	769.39	288.2	1176.1	299.98	1793.4	1304.2	300.236	258.04	987.88	1214.6	32.186
FCGR1A	6.91414	4.41545	111.91	3.7421e-26	2.5545e-24	1	0	0	3.034	2.3314	0.56103	0	0.21454	1.44991	0	0	0.13048	0	0.072786	0	0	0.78065	0	0.092241	0	0.1266	0.43101	0.14155	0.15852	0	21.781	15.582	114.43	54.492	119.8	13.3734	92.236	68.73	4.7887	20.977	162.59	3.18	61.681	9.3664	7.1865	44.612	31.664	73.619	7.8209
BTK	8.27089	4.82743	111.48	4.6354e-26	3.1483e-24	1	0.37181	0	0.57791	0	0	0	0	0.93208	0	0	0	0	1.2374	0	0	0	0	0	0	0	0	0.51903	0	0.098097	33.312	90.744	72.232	119.68	0	20.0601	121.92	81.517	0	61.74	37.996	44.096	20.56	84.297	18.3655	2.1618	51.353	80.49	25.568
ZAP70	8.87579	2.40833	111.47	4.6754e-26	3.1596e-24	1	0	0	0	0	0	0	0	0	0.31816	0	0	0	0	0	0	0	0	0	0	0	0	0	0	0	31.775	13.291	19.547	32.955	0	3.3433	0	44.754	4.2566	10.727	0.88362	16.112	4.6728	16.859	28.746	18.474	2.8416	0.58895	12.333
TPSB2	8.95395	8.27555	110.67	6.9926e-26	4.7021e-24	1	0.12394	0	0.14448	0	0	11.82	0.60072	0	0.95447	0.38192	0	0	0.072786	0	14.785	1.0409	0.87699	0	0	0	0.43101	0.42466	0.079259	0	45.356	361.6	560.51	506.76	536.87	534.936	1613.1	2988.9	787.48	356.85	118.41	464.7	65.419	847.47	609.255	783.16	809.26	1122.9	27.674
SLC11A1	7.60328	5.87739	110.3	8.414e-26	5.6299e-24	1	0.37181	0	0.28895	2.72	0.18701	0	1.3302	0	0	0	0	3.0186	0	0	0	0	4.7358	0	0	0	0.14367	0.70776	1.0304	0	48.174	16.957	321.81	230.98	245.18	33.4335	256.57	131.87	60.125	11.681	294.25	145.01	219.62	118.39	48.7085	57.582	100.07	233.42	4.5121
VIM	5.26035	9.76612	109.56	1.2231e-25	8.1433e-24	1	12.27	21.565	3.9009	0	0.56103	189.94	23.428	48.8826	58.541	40.865	47.495	171.01	0.14557	200.25	62.157	30.445	2.1633	3.3207	17.183	5.9502	33.188	14.391	57.463	45.026	633.19	814.4	1383.5	1558.4	1280.6	1765.29	1661.8	1829.3	1830.9	1035.3	4143.3	4625.6	2482.2	1544	2379.53	1886.5	1365.4	1930	551.98
MYO1F	7.09472	5.50872	109.01	1.6166e-25	1.0711e-23	1	0	0	0	8.5485	0	0.27488	0.55782	1.7606	0.31816	0	0	0	0	0	0	0.26022	0.23387	0	0	2.4054	0.28734	1.6043	0.95111	0	230.62	29.331	272.49	170.7	49.111	50.1502	244.9	71.926	46.823	53.159	60.086	33.284	35.513	153.23	67.074	66.033	142.49	114.85	58.055
RNASE1	6.82648	9.16944	108.82	1.7789e-25	1.1729e-23	1	14.624	5.53855	1.4448	26.811	13.652	0	6.6938	56.9607	1.2726	0	3.9144	3.4123	1.8924	8.6977	1.2069	5.7248	5.7882	0.64569	26.71	0	5.6032	0.6134	9.9074	45.517	739.78	165.9	6763.1	989.96	2026.6	53.4936	1297.1	1185.2	268.17	561.62	4225.5	1075	1785.9	2327	330.579	728.72	602.23	319.6	51.137
SCML4	8.88636	3.71641	108.28	2.3391e-25	1.5347e-23	1	0	0	0	0	0	0	0	0	0	0	0	0	0	0	0	0	0	0	0	0	1.0057	0	0	0	57.912	13.749	34.174	15.9	0	16.7167	5.831	56.742	0.53208	55.781	22.974	4.452	1.8691	4.8705	15.97	181.98	6.6982	1.5705	62.868
MEF2C	7.54862	4.83226	108.07	2.5966e-25	1.6955e-23	1	0.12394	0	0	0	0.18701	0	0	0.93208	0.31816	5.7287	0	0	0	0	0	0.52043	0.11693	0	0	0	0	0.047184	0	0	48.431	107.24	77.28	29.631	75.155	30.0901	76.334	71.127	8.5133	52.443	61.854	2.756	108.41	75.306	79.0514	10.809	26.387	95.017	92.949
FCGR3A	8.67456	7.53858	107.98	2.7086e-25	1.7601e-23	1	0	0	0	0	0	0.27488	0.042909	9.01014	0.31816	0	1.8267	0	0	0	0	2.6022	5.3789	0	0	0	0	0	1.823	0.19619	272.9	86.161	714.55	804.95	824.1	10.03	480.8	445.14	271.36	336.59	409.12	215.39	476.62	486.3	59.089	69.767	255.95	897.95	103.18
SP140	8.08854	5.45587	107.17	4.0884e-25	2.6439e-23	1	0	0	0	2.72	3.9272	0	0	0	1.5908	0	0	0	0	0	0	0	0.5262	0	0	0	0	0	0	0	159.39	78.828	68.219	84.846	178.58	33.4335	64.672	29.57	59.593	172.35	194.4	37.736	63.55	111.65	23.1565	89.42	48.917	25.521	209.66
RASSF5	3.53021	6.37341	107.02	4.4012e-25	2.8327e-23	1	14.253	16.2621	7.0794	11.657	30.295	55.526	9.6116	12.1171	0.63631	11.839	10.177	22.311	31.371	1.6567	15.69	14.052	2.8064	9.5931	0.59545	4.6842	9.7696	19.676	12.999	10.006	264.19	122.82	108.61	165.07	231.42	284.185	222.11	153.44	114.4	80.572	203.23	112.78	54.204	140.87	183.655	226.01	399.86	137.81	201.24
S100A14	-4.40281	7.84348	106.78	4.9758e-25	3.1874e-23	-1	243.78	335.141	441.38	714.57	411.79	322.98	834.58	149.237	271.71	238.51	503.13	553.98	212.39	728.54	302.34	345.57	157.98	60.418	706.97	549.95	302.28	838.46	663.56	284.48	15.887	67.829	24.466	19.947	26.788	13.3734	0	0.79918	41.502	39.571	7.069	12.508	43.924	0	15.97	9.2368	14.614	12.564	2.7072
CXCR3	8.8841	4.56212	106.65	5.3247e-25	3.3948e-23	1	0	0	0	0	0	0	0.68654	0	0	0	0	0	0	0.20709	0	2.0817	0	0	0	0	0	0	0	0	89.43	32.539	77.927	53.48	84.084	391.172	12.192	90.308	58.529	50.536	0	49.184	1.8691	13.862	210.804	49.918	0.8119	41.815	39.706
WIPF1	5.77257	5.25561	105.8	8.1669e-25	5.1824e-23	1	4.7096	0	0	0	0	5.7725	0.51491	0	0.31816	0	2.8705	2.2311	0.072786	3.9347	0	1.0409	0.29233	0.64569	0.085064	0	5.0285	1.6514	4.9933	0.39239	34.337	148.49	70.937	58.973	45.762	46.8069	56.72	43.156	31.925	107.51	89.246	97.943	50.466	115.77	63.88	111.63	46.887	87.361	259.59
EMILIN2	6.65573	3.8864	105.66	8.7659e-25	5.5365e-23	1	0.12394	0.82489	0.72239	0	0	0	0.12873	0	0	0	0	0.65622	0	0	0	0	0	0	0.17013	0.7596	0	0.047184	2.7741	0.68668	18.45	15.124	85.306	33.534	21.579	3.3433	37.107	79.119	30.329	12.157	34.461	43.672	105.6	38.589	8.7835	22.601	21.109	101.69	2.7072
MZB1	8.64079	7.71623	105.57	9.1663e-25	5.7624e-23	1	0.99149	4.94934	0.14448	0	0	0.27488	3.4327	1.44991	0.31816	0	0.6524	0	0	0	0	0	0.1754	0	0	0	1.293	1.1324	0	10.3	652.92	1905.6	39.87	75.884	97.478	103.644	160.62	390	594.87	245.53	0	181.47	747.64	295.98	721.045	243.3	218	151.56	192.52
PNOC	9.1661	3.70764	105.4	9.9788e-25	6.2441e-23	1	0	0	0	0	0	0	0	0	0	0	0	0	0	0	0	0	0.11693	0	0	0	0.28734	0.23592	0	0	75.593	123.28	0.90613	30.932	0	3.3433	53.54	28.771	0	15.733	0	3.392	62.615	39.339	36.731	39.502	4.2625	7.2637	31.585
FMNL1	4.56657	4.25154	104.36	1.688e-24	1.0514e-22	1	1.7351	0.47137	3.6119	0	2.8051	2.4739	0.77236	2.0713	0.31816	0.76383	0	4.3311	2.1108	6.0056	0	0.52043	0.29233	0.83017	0.85064	0.88619	2.2987	0.047184	6.5785	2.2562	20.5	14.207	31.585	29.92	20.091	36.7768	27.035	141.46	13.834	36.234	31.81	104.94	70.092	81.675	75.0589	22.404	25.575	42.404	20.154
CD74	4.28581	13.032	104.23	1.8055e-24	1.1194e-22	1	3037.2	21.9185	178.72	1104.3	2841.4	2292.8	78.609	270.201	617.54	982.67	136.48	639.03	837.18	161.32	469.5	1979.2	1181.4	274.51	549.6	265.98	349.55	49.968	564.33	1115.1	8126.6	4582.1	28101	17455	13642	11130	26046	32053	11152	9495.4	31813	14401	12799	37720	24785.4	13420	14934	21135	2775.8
CYBB	7.36077	7.00868	104.03	1.9974e-24	1.2328e-22	1	0	1.29626	0	0	0	21.715	0.38618	0	0.63631	0	0.6524	6.2997	4.1488	0	0.9052	0	0.11693	0	0.085064	0	0.86203	0.56621	0.79259	0.29429	134.53	115.95	350.41	282	45.762	36.7768	265.58	78.32	445.88	257.21	670.67	408.52	197.19	304.97	39.1265	136.78	475.77	610.54	146.49
RCSD1	6.66195	4.63428	103.3	2.8831e-24	1.7713e-22	1	0	0	0	0	0	0	1.3302	0	0.31816	0	3.262	0	3.1298	0	0	0.78065	0.058466	0	0	0	0	0.75495	1.7437	0.098097	96.349	20.624	87.895	27.318	53.948	13.3734	113.97	57.541	21.815	26.46	82.177	27.56	13.084	89.168	39.1265	65.64	77.739	24.932	76.705
IFNG	8.45463	3.72495	103.29	2.8977e-24	1.7722e-22	1	0	0	0	0	0	0	0	0	0	0	0	0	0	0	0	0	1.1109	0	0	0	0	0	0	0	3.8437	34.373	20.971	40.905	123.15	13.3734	9.5417	9.5902	0	33.135	0	23.956	9.3455	12.364	21.5595	79.004	5.2773	7.0674	55.348
LGALS2	7.7117	5.75739	103.24	2.9748e-24	1.8111e-22	1	0.24787	0	1.7337	0	0.18701	0	0.042909	2.0713	0	0	0.13048	0.65622	0	0.82835	0	0	0	0	6.2097	0	0	0.047184	0	0	72.774	22.915	254.62	163.04	36.089	26.7468	589.47	319.67	55.336	112.99	44.181	29.044	36.448	118.02	114.185	69.571	80.581	176.88	9.325
CCR7	8.99344	9.3002	102.88	3.5618e-24	2.1588e-22	1	0	0	0	0.77713	1.3091	0.82464	0.30036	0.51782	0.31816	0	1.3048	0.13124	0.072786	0.41418	0	48.14	1.2863	0	0.25519	0	0	0	2.2985	3.3353	121.2	557.75	437.27	2166.4	621.33	2186.55	316.47	623.36	328.83	364.48	1955.5	5362.9	146.73	2019.8	3043.88	3763.3	477.6	2072.3	235.53
ITGB2	7.0727	8.26637	102.62	4.0652e-24	2.4529e-22	1	2.1069	0	0.86686	0	0	0.27488	0.085818	0.82852	0.31816	4.9649	5.3497	0.91871	0.29114	0.82835	0	14.052	0.46773	0.36896	63.118	0.3798	0	1.6514	1.1096	13.145	372.07	241.52	1671.3	1011.1	434.18	307.588	848.15	1489.7	321.91	334.21	1093	465.55	407.47	920.9	304.228	395.22	817.18	1074.8	147.7
CD27	7.97763	5.48765	102.49	4.3304e-24	2.6013e-22	1	0	0	0	0	0.18701	8.5212	0.085818	0	0.31816	0	0.26096	0	0.21836	0	0	0	0	0.092241	0	0	0	0	0.079259	0.098097	123.25	300.19	102.26	84.557	56.552	80.2404	68.382	141.46	56.933	95.59	0	105.79	151.4	162.98	193.237	77.432	44.654	12.172	49.031
TRAF1	5.4826	5.43959	102.04	5.4301e-24	3.2475e-22	1	3.2223	0	0.14448	0	0.93504	0.27488	0.9869	0.41426	0	0	1.6962	0	4.2216	3.1063	13.578	3.643	0.58466	3.2284	0	2.4054	1.1494	0.28311	1.9815	6.9649	80.205	109.08	111.84	317.41	99.71	80.2404	97.537	38.361	57.997	54.35	171.42	119.78	28.971	110.52	246.736	68.588	36.535	85.398	29.178
CD72	8.08831	4.15875	101.81	6.1026e-24	3.6336e-22	1	0.12394	0	0	0	0	0	0.9869	0	0	0	0	0	0.94621	0	0	0.26022	0	0	0	0	0	0.14155	0	0	41.768	15.582	106.28	57.961	0	3.3433	55.13	34.365	36.182	25.03	118.41	23.108	18.691	80.176	31.1415	0	28.011	74.797	12.032
FERMT3	7.4151	5.87376	101.73	6.3734e-24	3.7782e-22	1	0	0.70705	0.14448	0	0	0.27488	0	0	0	0	2.7401	0	0	3.9347	0	1.5613	0.058466	0	0.51038	0	0	0	6.6578	0	71.493	93.952	336.56	169.26	66.969	43.4635	147.37	233.36	80.876	59.118	83.944	99.427	120.56	255.89	77.4544	46.577	170.9	144.69	57.454
PARVG	8.54094	7.18874	101.23	8.1879e-24	4.8327e-22	1	0.12394	0	0	0	0.37402	0	0.60072	12.9456	0	0	0	0	0	3.1063	0	0	0.1754	0	0	1.266	0	0	0	0	231.13	109.53	609.05	553.45	363.49	36.7768	632.4	682.5	161.22	225.03	567.29	226.41	178.5	393.39	144.528	180.41	372.46	459.97	102.88
EPB41L3	7.39019	5.22919	101.17	8.4228e-24	4.9497e-22	1	0	6.2456	0	0	0	1.3744	0.60072	0.51782	0.31816	0	0	0	0	0	0.30173	0.26022	0	0	0	0	1.1494	0.047184	0	0	42.537	20.624	39.093	63.165	42.786	33.4335	179.7	17.582	44.163	37.187	91.897	277.51	132.71	51.328	12.776	39.305	97.022	208.49	18.349
TNFRSF1B	6.13642	7.09391	100.99	9.2273e-24	5.399e-22	1	36.685	0	0	3.4971	0.56103	0.54976	0.72945	3.41764	0.31816	0	1.8267	0.26249	3.2754	3.3134	1.2069	6.2452	0.99393	3.3207	6.9753	0	0.71836	0.33029	0	20.797	301.6	38.956	300.45	278.53	383.96	180.541	582.57	660.92	254.87	215.26	222.67	376.08	329.9	522.27	342.556	226.99	242.15	412.07	86.632
FAM83B	-6.71009	5.13261	100.86	9.8905e-24	5.7621e-22	-1	7.3122	54.7963	37.853	17.097	17.392	40.407	67.496	9.94223	349.65	30.744	21.007	47.248	96.295	18.017	45.562	21.858	94.131	40.678	295.77	51.273	29.453	72.617	17.041	37.375	0.25625	0	0	0.43362	0	0	0	0	0	0	0	0	0	0	0	3.341	5.2773	1.5705	0
CD244	8.89131	2.71165	100.57	1.1436e-23	6.6337e-22	1	0	0	0	0	0	0	0	0	0.31816	0	0	0	0	0	0	0	0	0	0	0	0	0.047184	0	0	31.262	18.79	25.631	25.15	0	13.3734	21.734	0	0	7.3898	0	0.212	0	6.7438	23.1565	27.514	29.634	26.503	40.909
HDC	9.58252	3.8816	100.56	1.1492e-23	6.6376e-22	1	0	0	0	0	0	0	0.085818	0	0.31816	0	0	0	0	0	0	0	0	0	0.085064	0.1266	0	0	0	0	0	57.288	17.605	95.976	0	23.4034	39.757	27.172	140.47	27.175	0	4.876	11.215	0	20.761	0.39305	152.84	30.625	19.853
S100A16	-4.08709	9.21619	100.52	1.1699e-23	6.7285e-22	-1	774.72	858.122	1058.6	2226.9	2174	964	1722.1	562.046	628.04	573.64	1725.1	1001.3	817.67	1144.6	1217.2	1198.8	944.7	272.76	1624.2	1088.6	624.83	1275.5	1476	360.21	32.8	192.03	72.75	118.09	237	83.5837	19.083	11.988	63.318	163.53	7.069	15.264	60.746	4.1212	58.2905	76.253	48.105	26.503	7.5201
APOC1	5.58401	6.24529	100.34	1.2821e-23	7.3428e-22	1	5.701	2.59251	0.28895	0.38857	5.6103	6.0473	2.7891	12.2206	1.2726	0.57287	3.3925	1.8374	1.0918	2.4851	0	4.1635	4.4434	10.147	0.17013	0	2.7298	0.28311	5.1519	2.7467	65.343	10.083	655	590.02	406.28	16.7167	223.7	339.65	30.329	119.67	350.8	76.743	5.6073	138.25	33.537	19.063	36.535	54.969	13.536
CTSS	4.3912	8.11313	100.28	1.324e-23	7.551e-22	1	11.154	2.12115	27.162	24.868	133.34	1.0995	50.933	29.3088	14.317	1.7186	3.001	17.062	26.712	9.5261	13.276	24.981	75.889	30.347	1.5312	7.8492	3.7354	1.0852	7.3711	101.73	340.81	214.94	833.77	1245.8	503.39	337.678	1033.2	419.57	335.74	285.34	1027.7	609.92	588.77	659.77	320.997	468.32	374.49	959.01	107.69
IGFLR1	3.85452	6.69574	100.06	1.4782e-23	8.3946e-22	1	2.7266	16.6156	18.204	44.297	24.311	17.042	4.248	22.1629	0.63631	3.2463	1.3048	3.8061	12.665	4.9701	12.069	20.817	7.2498	4.6121	0.085064	6.7098	7.7582	19.44	24.333	55.032	248.82	205.32	525.3	278.53	246.3	127.047	252.33	335.66	83.005	110.13	135.19	87.343	155.14	138.62	439.175	172.75	213.94	212.81	71.892
OSM	8.14643	5.06337	99.611	1.8549e-23	1.049e-21	1	0	0	2.8895	0	0	0	0	1.86417	0	0	0	0	0	0	0	0	0.058466	0.092241	0	0	0.57468	0	0	0	23.318	20.165	41.812	79.787	19.719	3.3433	419.84	107.09	9.0454	16.448	76.875	40.492	95.325	168.59	27.149	49.328	35.927	196.91	10.829
ITGAL	7.78118	4.79241	98.913	2.6389e-23	1.4861e-21	1	0	0	0	0.38857	0	0	0.21454	5.07468	0	0	0	0	0	0	0	0	0	0	0	0	0.14367	0	0	0	71.493	62.329	200.26	111.15	122.03	96.9571	41.347	46.353	21.283	35.042	92.78	17.172	10.28	95.537	36.731	54.241	60.081	17.472	60.161
CD300LB	9.40719	2.86594	98.656	3.0038e-23	1.6846e-21	1	0	0	0	0	0	0	0	0	0	0	0	0	0	0	0	0	0	0	0	0	0	0	0.079259	0	3.3312	1.8332	21.229	65.044	22.695	0	53.54	19.98	4.7887	0	36.229	0	0	1.4986	29.5445	0	50.541	21.202	4.5121
SELL	7.7253	7.20513	98.49	3.266e-23	1.8241e-21	1	0	0	0	0	0	0.82464	0.72945	0	0.31816	0.76383	10.177	0	0	0.20709	0	0.52043	8.8869	0.64569	0	10.381	0	0	0	0.19619	133.76	357.47	174.62	261.04	417.44	207.288	291.55	185.41	1028.5	300.83	93.664	387.96	222.42	558.99	241.945	191.61	260.42	148.42	477.08
PVRIG	7.84175	4.92218	97.669	4.9445e-23	2.7502e-21	1	0	0	0	0	0	0	0	0	0	0	3.1315	0	0	0	0	0	0	0.18448	0	2.4054	0.14367	0	0	0.29429	93.786	49.038	101.1	74.872	15.998	20.0601	29.685	163.03	0	107.27	51.25	25.016	58.877	171.97	94.2229	85.882	86.467	23.754	81.217
GALM	4.05519	7.63659	97.615	5.0825e-23	2.8154e-21	1	20.325	4.12445	28.606	54.011	5.9843	2.199	19.395	63.7959	7.6358	30.935	45.146	0	31.298	5.7985	42.846	34.088	8.5361	57.743	0.42532	27.345	20.545	1.0381	32.259	11.968	503.27	208.53	820.05	973.05	328.52	150.451	401.28	556.23	515.05	335.88	527.52	262.67	365.41	462.32	126.163	349.23	452.84	285.44	222.3
RNASE6	8.26126	6.34577	97.43	5.5807e-23	3.0787e-21	1	0.12394	0	0	0	0	0.27488	0	9.7351	0	0	0	0	0	0	0	0	0.11693	0	0	0	2.0114	0	0	0.19619	97.374	94.41	306.01	290.96	84.084	30.0901	320.71	79.918	126.1	56.019	493.94	198.64	245.79	313.96	83.8424	115.95	187.95	124.46	83.925
FCRL3	8.67739	2.47241	97.159	6.3969e-23	3.5146e-21	1	0	0	0	0	0	0	0	0	0	0	0	0	0	0	0	0.52043	0	0	0	0	0	0	0	0	18.706	37.122	3.1067	40.905	0	36.7768	20.674	1.5984	0	17.64	0	8.0559	2.8037	31.096	19.9625	16.115	6.4952	3.5337	33.389
FNBP1	3.92198	6.10621	97.124	6.5116e-23	3.5632e-21	1	14.005	6.12776	2.0227	1.1657	9.5374	25.839	1.7164	1.24278	0.63631	2.2915	0.78288	5.1185	15.94	1.6567	27.156	13.531	6.6067	8.1172	0.68051	8.7353	17.672	10.711	10.145	31.293	78.412	56.371	70.937	98.866	154.77	411.232	80.574	163.83	54.272	128.01	69.806	299.55	93.455	56.198	376.892	218.34	97.631	148.22	138.97
MIR650	9.34583	10.3807	96.999	6.9369e-23	3.7806e-21	1	0	4.47798	0	0	0.74803	0.27488	3.0036	1.34634	0.63631	0	0	0	0.14557	0	67.287	2.6022	5.0866	0.092241	0.68051	0.5064	10.488	1.0381	2.14	0.19619	1352	5063.8	99.804	1156.5	60.644	464.726	1093.6	1065.3	2256	371.16	0.88362	178.29	1752.3	3624.8	1729.55	11252	365.56	711.65	1756.1
S1PR4	8.15314	2.75796	96.988	6.9759e-23	3.7866e-21	1	0	0	0	0	0	0	0.042909	0	0	0	0.39144	0	0	0	0	0	0	0	0	0	0	0	0.3963	0	9.9936	10.541	17.217	9.2507	0	20.0601	12.722	74.324	0	15.495	2.6509	35.404	0	23.229	53.4995	28.693	1.2178	7.46	12.333
CD180	6.95238	4.42665	96.536	8.7635e-23	4.7379e-21	1	3.4702	0	1.1558	0	0	0.27488	0.944	0	0	0	2.0877	0	0	0	0	0	0	0	0	0	0.14367	0	0.3963	0	34.081	80.203	22.394	34.69	8.5572	13.3734	36.046	48.75	65.446	34.803	41.53	47.7	20.56	55.074	32.7385	4.5201	42.625	45.742	43.015
TBXAS1	6.9683	5.67858	96.499	8.9276e-23	4.8074e-21	1	1.859	0	0	7.3828	0	1.3744	1.9738	0	0	0	0	0.78746	1.8196	0	0	0.78065	0	0.64569	0	0	0	3.9635	0	0	45.868	117.78	172.42	142.37	77.759	36.7768	176.52	106.29	61.189	76.758	144.03	27.984	73.83	67.813	47.1115	52.08	271.38	126.43	22.26
FCER1A	8.2213	5.59569	96.155	1.0623e-22	5.6977e-21	1	1.3633	0	0	0	0	0	0	0	0	0	0	0	0	0	0	0	1.2278	0.092241	0.34026	0	0	3.7747	0	0	129.92	63.704	29.773	7.0825	32.369	16.7167	85.345	51.148	152.71	35.28	90.129	141.4	42.99	38.964	43.119	22.601	724.62	355.33	51.738
CCL18	9.03806	4.92667	95.93	1.1899e-22	6.357e-21	1	0	0	0	0	0	0	0.042909	0	0	0	0	0	0	0	0	0.78065	0	0	0	0	2.0114	0	0	0	21.781	2.7498	202.33	36.569	21.579	16.7167	51.949	18.381	43.631	46.484	387.03	0	180.37	125.51	18.3655	48.935	0.40595	106.4	27.072
GNG2	7.00504	5.76603	95.79	1.2777e-22	6.7988e-21	1	0	0	0.28895	0	0	0.54976	2.0167	0	0.31816	0	3.7839	0	0	0.41418	0	0	0.23387	4.3353	0.085064	0	0	0	8.7185	0	134.27	105.41	40.517	116.79	91.525	217.318	139.95	64.734	111.74	151.13	68.039	136.74	77.568	92.165	174.871	248.21	78.754	103.46	266.51
ARL6IP5	2.27266	9.41757	95.715	1.3269e-22	7.0331e-21	1	504.79	135.518	111.68	127.45	196.36	383.73	100.62	125.831	368.74	463.46	568.24	186.24	154.67	128.39	117.68	182.67	83.373	306.15	447.18	124.83	200.28	224.31	129.27	345.99	1188	874.9	1065.9	1015.4	979.98	815.777	945.16	1037.3	967.86	1386.4	783.77	1607.6	785.96	1443.9	755.38	1175.2	1139.9	1338.1	1907.7
ENTPD1	3.70011	7.22963	94.855	2.0485e-22	1.0816e-20	1	11.898	23.5683	9.391	25.257	30.108	0.82464	5.3207	19.8845	0.31816	24.443	2.3486	12.993	18.924	3.5205	35.001	18.475	14.149	13.283	131.85	56.716	13.074	19.723	26.71	8.7306	735.43	103.12	238.57	378.99	689.04	163.824	216.28	210.98	426.73	497.02	168.77	171.93	67.288	292.23	115.782	231.51	457.3	243.63	428.05
CD48	8.40983	6.06677	94.839	2.0654e-22	1.0862e-20	1	0.37181	0	0	0	0	0	0	0	0	0	0.13048	0	0	0	10.259	0	0	0	0	0	0	0	0	0.098097	61.755	88.452	201.68	174.46	94.501	80.2404	83.225	294.9	205.38	50.536	315.45	45.368	141.12	114.64	216.393	95.905	207.03	173.74	55.649
F13A1	8.09787	7.98009	94.829	2.0753e-22	1.0872e-20	1	1.4872	0	2.7451	0	0	0	1.4589	8.90658	1.2726	4.392	10.177	0	0	0	0	7.8065	1.8709	0	0.42532	0	1.293	1.9817	1.1096	0	140.42	85.244	242.97	20.669	295.78	43.4635	1208.1	204.59	142.07	661.98	2346	84.163	319.62	268.25	9.582	15.722	2322	390.67	167.25
IL21R	7.62829	4.13174	94.717	2.1967e-22	1.1464e-20	1	0	0	0	0	0	0	0.77236	0	3.8179	0	0	0	0	0	0	0.52043	0	0	0.085064	0	0.14367	0	0	0	22.293	48.58	30.161	62.586	0.7441	80.2404	6.3611	71.926	0	30.989	21.207	24.38	34.579	29.598	100.611	79.2	37.347	25.717	43.316
LILRB3	7.2468	3.81949	94.534	2.4087e-22	1.2522e-20	1	0	0	0.72239	0	0	0	0	0	0	0	0	1.1812	0	0	0.9052	0.78065	0.87699	0	0	0	0	0	0.079259	0	7.9437	5.9579	97.604	85.424	0.37205	13.3734	81.635	51.148	2.6604	5.9595	20.323	15.052	34.579	68.562	17.567	7.468	33.085	58.699	7.2193
EFS	-8.11621	3.16468	94.511	2.4368e-22	1.2619e-20	-1	12.765	40.0661	6.068	15.543	2.2441	0	5.3207	33.7621	24.816	6.4926	14.744	7.0872	21.545	0.82835	0.30173	5.7248	6.7236	6.7336	48.316	13.799	10.344	34.633	17.12	0	0	0	0	0	0.37205	0	0.53009	0	0	0	0	0	0	0	0	0	0	0	0
LINC00861	7.83534	1.0669	94.295	2.7186e-22	1.4025e-20	1	0	0	0	0	0	0	0	0	0	0	0	0	0	0	0	0	0.11693	0	0	0	0	0	0	0	1.5375	2.2915	2.4595	0.43362	20.835	0	1.0602	8.791	0	9.2968	5.3017	8.2679	47.662	10.116	2.3955	6.4854	0.60892	1.1779	3.9105
MS4A7	8.87446	6.58092	93.926	3.2747e-22	1.6829e-20	1	0	0	0	0	0	0.82464	0	8.18162	0.31816	0	0	0	0	0	0	0	0.1754	0	0	0	0	0	0	0	73.543	9.166	300.84	264.8	90.781	43.4635	450.05	155.84	62.786	165.91	245.65	148.19	689.7	302.35	82.2454	162.33	96.616	796.26	36.698
SIGLEC1	8.78675	2.85928	93.667	3.7337e-22	1.9115e-20	1	0.12394	0	0	0	0	0	0	0	0	0	0	0	0.072786	0	0	0	0	0	0.085064	0	0	0	0	0	3.5875	0	101.75	25.15	10.417	10.03	12.192	5.5943	0	2.6222	11.487	10.6	0.93455	89.168	0	3.9305	0.8119	24.736	0
BMS1P20	4.98312	8.98803	93.637	3.7906e-22	1.9334e-20	1	25.159	24.2753	22.249	17.874	14.026	144.04	36.129	29.9302	0	22.342	38.361	30.974	20.016	20.709	54.614	64.273	22.1	10.7	1.1909	20.509	39.366	12.457	51.281	44.536	135.04	2438.6	86.859	161.45	101.94	300.901	857.69	223.77	697.03	252.21	127.24	73.351	1108.4	1257.7	1908.41	1101.9	124.22	570.69	164.54
PSAP	2.47669	10.5881	93.502	4.0578e-22	2.0618e-20	1	541.85	759.606	246.48	310.08	394.4	1088	716.62	437.665	99.901	511.96	559.76	383.89	769.42	269.22	459.54	450.95	398.21	615.71	567.29	397.77	253	318.16	354.61	529.13	1360.7	2153.6	5849.2	5269.4	2944	1899.02	5521.5	3156.8	1256.2	1626.2	4996.9	1788	1037.4	3756.3	1421.33	2420.8	2621.8	3510.1	748.7
CCL3	8.68803	9.63219	93.425	4.219e-22	2.1278e-20	1	0	1.29626	0	0	1.3091	4.6729	12.057	47.122	0	0.19096	1.3048	16.537	0.072786	0.20709	0	7.5463	0.76006	0	0	0	0.14367	0.23592	0.079259	0.19619	280.08	208.07	601.67	6572	2534	1514.54	4605.5	1098.9	363.41	393.8	4636.4	6652.1	1398.1	417.74	800.895	1259.1	205.21	934.66	128.74
GPR65	8.41585	4.59669	93.248	4.6128e-22	2.3177e-20	1	0	2.8282	0	0	0	0.27488	0	0	0	0	0	0	0	0	0	0	0	0	0	0	0	0	0	0	15.887	16.499	35.21	56.805	5.5808	50.1502	15.373	10.389	222.94	37.426	0	174.69	29.906	15.736	62.283	107.89	3.2476	47.705	117.01
LY96	7.12234	6.48387	93.112	4.9419e-22	2.4722e-20	1	0	0	1.7337	0	1.1221	0.27488	0	5.07468	0.63631	0	3.262	0	0.072786	0	0	0	3.4495	0	0	1.5192	0.43101	0.094368	0	13.047	139.65	186.07	108.35	92.507	159.98	13.3734	131.99	29.57	186.23	74.851	155.52	242.53	164.48	165.6	31.1415	233.47	111.03	287.21	260.2
IL10RA	7.45275	6.21184	93.106	4.9568e-22	2.4722e-20	1	0.37181	0	0	0	0	0	2.1025	7.04241	0	0	0	0	0.21836	0	0	0	0.058466	0	0	10.381	0.43101	0.14155	0.079259	0	123.51	142.07	271.84	357.31	119.06	280.841	221.58	217.38	48.419	47.676	298.66	194.83	101.87	150.61	292.251	115.36	176.99	98.158	61.063
LRMP	7.75655	5.60973	93.088	5.0025e-22	2.4858e-20	1	0	0	0	0.77713	0	0.27488	0.042909	0	0	0	0	0	0	0	0	5.7248	0.058466	0	0	0	4.0228	0.37747	0	0.39239	134.27	15.582	43.365	131.97	79.991	193.914	66.262	19.98	0.53208	43.862	56.552	146.49	32.709	65.939	110.193	349.43	69.62	59.68	348.33
FOXP3	7.13647	2.07601	92.607	6.3774e-22	3.1574e-20	1	0	0	0.28895	0	0	0	0.042909	0	0.31816	0	0	0.26249	0	0	0	0	0.29233	0	0	0	0.14367	0.094368	0.079259	0	3.5875	7.7911	4.6601	3.0354	14.51	3.3433	0	17.582	64.382	12.157	2.6509	6.1479	31.775	65.939	3.9925	1.7687	4.2625	0.19632	8.1217
PGLYRP2	7.70391	1.24932	92.451	6.9019e-22	3.4046e-20	1	0	0	0	0	0	0	0	0	0	0	0	0	0	0	0.30173	0	0	0	0	0	0	0	0	0	6.9187	5.9579	11.65	2.7463	0	3.3433	7.4213	5.5943	0	2.8605	0	1.696	0	13.488	6.388	7.2715	1.8268	1.9632	3.0081
ASGR2	9.75975	3.12093	92.341	7.2969e-22	3.5734e-20	1	0	0	0	0	0	0	0	0	0	0	0	0	0	0	0	0	0	0	0.085064	0	0	0	0	0	0.51249	0	44.918	0.57817	0	3.3433	89.586	82.316	70.767	4.5292	25.625	12.084	0	21.73	16.7685	0.39305	47.496	61.054	0.90242
SPIB	7.94527	2.98165	92	8.6694e-22	4.2302e-20	1	0.86755	0	0	0	0	0.27488	0	0	0	0	0	0	0	0	0	0	0	0	0	0	0.28734	0	0	0.098097	0.25625	36.206	14.239	0.43362	0	20.0601	16.433	35.164	86.197	10.25	0	13.568	9.3455	24.353	54.298	24.566	6.2922	24.147	4.5121
CYTH4	7.50955	4.61676	91.504	1.1136e-21	5.4141e-20	1	0	0	0	0	0	0	0	1.24278	0	0	0	0	0	0	0	0	0.058466	1.1991	1.276	0	0	0	2.6948	0	50.481	35.747	53.98	19.369	0	43.4635	100.72	202.19	78.216	33.611	155.52	32.86	24.298	79.802	36.731	60.137	23.951	57.521	17.748
HPGDS	8.44798	5.83971	91.46	1.1388e-21	5.517e-20	1	3.2223	0	0	0	0	0	0	0	0.63631	0.19096	0	0.13124	0	0	0	0	0.11693	0	0	0	0	3.067	0	0	98.399	123.74	97.992	74.15	0	6.6867	200.38	133.46	200.06	292.97	219.14	177.44	16.822	63.691	27.149	0.78611	288.02	281.13	80.315
PERP	-3.88569	9.34793	91.299	1.2351e-21	5.9618e-20	-1	530.69	1243.93	874.52	446.46	734.38	1207.5	852.43	369.312	3348.6	698.14	1203.3	981.31	1123.3	979.94	1019.3	634.41	2179.2	722.99	1741	3038.5	689.19	3282.3	267.82	436.34	32.031	260.77	30.032	52.324	144.36	30.0901	8.4815	39.16	189.95	200.48	0	103.67	144.86	2.6226	56.6935	85.293	38.768	50.846	158.52
POU2F2	6.31434	5.08462	90.975	1.4549e-21	6.9982e-20	1	0	0.23568	0	0	0	0	0.30036	1.7606	0.31816	10.694	0	0.65622	0.80064	3.7276	0	0	0.3508	0.18448	0	0	1.5804	0.75495	0	0.49048	35.106	109.53	42.718	27.752	27.16	20.0601	29.685	151.05	241.56	70.56	1.7672	69.323	122.43	119.89	57.492	40.878	24.357	83.042	23.162
CD80	8.51493	4.90803	90.523	1.8284e-21	8.7634e-20	1	0	0	0	0	0.18701	0.27488	0	0	0	0	0	0	0	0	0	0	0	0	0	0	3.4481	0	0	0	0	20.624	8.9319	145.84	14.882	83.5837	54.6	5.5943	15.43	17.163	121.06	120.2	119.62	126.26	103.006	283.2	34.506	81.275	17.748
FCGR2A	6.26749	8.23116	90.228	2.1229e-21	1.0139e-19	1	4.3378	0	0.72239	0	2.0571	0	1.5876	21.3344	0	1.1457	16.179	0	52.988	1.0354	53.105	4.6839	10.816	0.92241	11.058	0	4.0228	1.4627	2.2985	0.098097	309.8	166.36	425.88	456.61	488.5	180.541	1601.4	723.26	444.29	455.3	1283.9	612.25	1079.4	860.21	176.468	715.16	815.76	1294.3	86.331
RBFOX2	-4.32028	5.73197	89.827	2.5995e-21	1.2371e-19	-1	59.489	91.2093	73.539	41.965	38.898	201.21	56.296	120.757	144.13	312.22	81.419	80.978	55.681	86.356	121.9	46.839	47.475	73.701	166.98	46.968	96.978	48.647	108.35	72.788	8.1999	28.415	0.38834	0.86725	0	0	3.7107	4.7951	0	3.0989	0	3.604	9.3455	0	4.791	0.58958	3.6535	4.319	0
UCP2	3.64098	7.72502	89.636	2.862e-21	1.3573e-19	1	59.613	44.3084	54.612	28.365	34.41	0.27488	39.004	159.801	21.317	7.2564	13.57	36.223	46	16.36	15.388	40.854	0.1754	11.715	21.436	12.913	27.154	49.543	28.93	6.6706	292.38	333.18	1260.2	402.55	251.14	240.721	289.43	823.16	489.51	172.82	295.13	155.39	426.16	450.34	1211.32	288.7	224.69	627.82	141.38
SPN	6.71649	2.91686	89.601	2.9132e-21	1.3768e-19	1	0	0	0	0	0	0	0	0	0	0	0	0	0	0	0.30173	0	0	0	2.3818	0	0	0.14155	0.079259	0.098097	18.706	7.3328	23.689	33.678	31.624	3.3433	13.252	19.98	0.53208	31.704	1.7672	10.388	19.626	19.107	27.149	16.312	24.966	27.484	16.544
XCL2	7.63077	2.28897	89.535	3.0128e-21	1.4189e-19	1	0	0	0.43343	0	0	0	0	0	0	0.76383	0	0	0	0	0	0	0	0	0	0	0	0	0	0	13.581	16.041	11.262	39.893	5.9528	16.7167	2.1204	48.75	0	6.913	4.4181	2.332	0	6.3691	43.9175	20.242	5.2773	0.39263	17.146
TNFSF8	7.61373	3.64971	89.258	3.4659e-21	1.6266e-19	1	0	0	0	0	0	0	1.6305	0	0	0	0	0	0	0	0	0	0	0	0	0	0	0.37747	0.79259	0	12.044	10.541	16.052	19.947	0	70.2103	116.09	9.5902	104.82	13.349	8.8362	7.8439	32.709	50.953	75.8574	4.7167	14.005	29.447	8.4225
PARP15	8.6471	1.83116	89.145	3.6691e-21	1.716e-19	1	0	0	0	0	0	0	0	0	0	0	0	0	0	0	0	0	0	0	0	0	0	0	0	0	10.25	22.915	1.165	16.767	0	3.3433	3.7107	0	1.0642	14.303	4.4181	11.66	1.8691	1.124	11.9775	50.901	0.20297	0.78527	0
PIK3AP1	7.3608	5.40996	89.107	3.7397e-21	1.743e-19	1	1.2394	1.06057	0	0	0	0.27488	0	0	0.31816	0	0	0	0	0	1.5087	0	0.11693	0	0	0	0	1.274	5.9444	0.29429	125.3	37.122	90.225	86.725	8.9292	30.0901	128.81	65.533	76.088	70.322	131.66	197.37	33.644	40.088	41.522	228.76	27.605	358.47	141.08
CD40LG	8.77699	2.33281	89.023	3.9028e-21	1.8127e-19	1	0	0	0	0	0	0	0	0	0	0	0.13048	0	0	0	0	0	0.058466	0	0	0	0	0	0	0	10.506	11.916	9.838	1.59	0	6.6867	1.5903	3.9959	127.17	10.25	0	17.596	5.6073	5.6198	1.597	32.23	0.20297	3.5337	33.69
GRB2	2.02206	7.76129	88.844	4.2714e-21	1.9771e-19	1	65.686	132.69	106.05	86.65	55.354	32.985	79.51	91.0335	47.405	32.654	67.458	72.578	132.03	66.475	259.79	75.723	64.781	100.08	58.269	91.911	54.164	112.3	108.59	108.3	256.25	214.48	441.03	237.19	274.95	314.275	421.96	579.41	445.88	228.13	484.22	557.13	338.31	560.86	408.033	200.26	429.09	572.66	230.12
CDH1	-3.27626	7.30879	88.75	4.4805e-21	2.0669e-19	-1	168.3	225.902	72.383	62.559	109.77	145.69	479.46	295.988	375.11	230.87	357.38	211.43	790.52	262.8	453.51	527.72	136.29	210.77	323.5	136.47	248.55	416.78	94.319	312.83	27.675	36.664	4.7896	25.439	2.9764	40.1202	13.782	2.3975	11.174	78.188	3.5345	49.184	19.626	8.2424	25.552	6.6819	75.101	65.373	58.958
MECOM	-6.22218	4.58885	88.606	4.8182e-21	2.2151e-19	-1	41.89	10.6057	69.06	38.08	13.652	1.0995	42.308	33.2443	106.26	109.61	20.224	29.399	47.529	25.886	7.5433	57.768	21.282	151.28	0	111.41	44.107	10.522	5.1519	20.208	0.25625	1.3749	0	0.72271	0.37205	0	0	1.5984	1.0642	3.3373	0	0	0	0	0	0	1.4208	0.19632	0
TXK	8.92155	2.9166	87.933	6.77e-21	3.1018e-19	1	0	0	0	0	0	0	0	0	0	0	0	0	0.14557	0	0.30173	0	0	0	0	0	0	0	0	0	76.105	39.872	3.754	0.57817	0	3.3433	0	3.1967	8.5133	30.751	0	2.968	0	6.7438	6.388	2.1618	21.312	0.98158	111.3
FUT7	7.87837	1.86269	87.372	8.9935e-21	4.1066e-19	1	0	0	0	0	0	0	0	0	0	0	0	0	0	0	0	0	0.058466	0	0.17013	0	0	0	0	0	6.4062	0.4583	3.4951	2.8908	0	0	5.3009	12.787	5.3208	0.71514	0	0.212	2.8037	13.113	6.388	18.08	26.184	32.981	5.1137
NCF4	6.22897	5.82798	87.359	9.0516e-21	4.1192e-19	1	1.983	0	3.034	0	0	0	4.0334	4.97111	0.31816	0	0	2.4936	2.6931	0.20709	0	1.5613	0.058466	0	0.85064	0	0	0	10.383	3.8258	122.23	146.66	292.68	130.95	6.6969	30.0901	177.58	220.57	110.14	92.968	5.3017	70.595	123.36	203.81	132.551	71.929	149.59	188.66	53.243
CTSW	7.74567	4.98989	86.852	1.1695e-20	5.3043e-19	1	0	0.94273	0	0	0	0	0.51491	4.55685	0.63631	0.19096	0	0.78746	0	0	0	0	0	0	0.085064	0	0	0	0	0	46.124	7.7911	108.22	83.834	45.018	170.511	31.276	143.85	75.556	92.491	227.09	1.06	8.411	8.2424	358.526	112.81	49.12	10.797	72.494
FCAR	9.54254	2.80199	86.784	1.2103e-20	5.4712e-19	1	0	0	0	0	0	0	0	0	0	0	0	0	0	0	0	0	0	0	0	0	0	0	0.079259	0	0	8.2494	6.6018	16.044	0.37205	26.7468	156.91	0.79918	0	9.2968	13.254	25.652	14.018	4.1212	29.5445	0	6.2922	61.643	0
SLA	7.13779	6.09507	86.749	1.232e-20	5.5506e-19	1	6.5686	0	0	1.1657	0	5.4976	0.085818	4.66042	0.63631	0	0	4.1998	0	0	0	0	0	0	0	0	0	0.047184	1.0304	0	484.31	141.61	252.29	109.13	181.93	127.047	88.526	148.65	33.521	201.67	34.461	92.007	71.026	144.99	105.402	77.628	120.36	224	170.86
TRIM29	-4.97873	7.53323	86.163	1.6569e-20	7.4402e-19	-1	168.8	324.182	161.24	829.59	338.49	837.01	348.76	192.941	248.8	215.97	274.66	317.35	723.85	145.17	226	308.62	283.44	136.06	254.26	257.5	298.55	864.56	290.49	257.7	0	24.29	25.372	0.43362	11.906	16.7167	4.2408	0	0	23.361	0	26.924	3.7382	0.74931	13.5745	21.618	16.847	6.8711	0.30081
DOK3	7.28704	3.69416	85.811	1.9796e-20	8.8599e-19	1	2.7266	0	0	0	0	0	0	0	0	0	0	0.13124	0	0.62127	0	0	0.058466	0	0	0	0.28734	0	0	0	44.587	25.665	55.274	20.236	0.37205	0	56.19	79.119	30.329	8.5816	6.1854	13.992	19.626	37.466	21.5595	13.364	60.487	32.981	7.8209
IFI30	4.4589	10.3154	85.489	2.3299e-20	1.0393e-18	1	133.48	24.6289	71.95	285.21	537.46	166.3	40.635	490.276	2.8634	40.483	20.224	62.997	6.0412	24.644	42.846	54.645	123.25	21.123	206.54	100.77	30.171	92.623	87.502	47.773	959.39	1000	14635	5681.6	2320.9	364.425	8194.2	2064.3	807.7	583.08	2383.1	663.77	1761.6	2826.4	5058.49	750.93	1407.8	1707	135.96
EFNA1	-4.40693	7.8174	85.481	2.3392e-20	1.04e-18	-1	366.11	219.303	451.64	660.17	1038.5	346.62	409.78	504.672	266.3	332.46	254.04	431.92	221.27	239.19	524.41	475.94	406.98	265.19	398.1	448.03	286.05	252.01	973.07	225.72	8.9686	53.621	18.511	94.386	0	13.3734	15.903	15.184	1.0642	32.896	0	0	5.6073	3.7466	7.985	56.207	3.6535	2.3558	7.5201
LCP1	6.55182	10.219	85.408	2.4269e-20	1.0755e-18	1	6.6925	0	0	0	0.74803	1.6493	3.304	31.3802	4.136	0.95479	19.833	1.8374	0.072786	0	21.725	32.527	10.232	187.71	22.627	0	124.56	17.175	5.9444	124.09	2759.5	2094	2983.6	4036.8	2625.6	3480.43	3332.7	864.72	1882	2773.1	3068.8	1461.5	845.77	2655.6	2052.94	2512.6	4406.2	2061.5	2186.9
GPR35	7.35029	2.57233	84.722	3.4348e-20	1.5122e-18	1	0	0.11784	0	0	0	0	0.17164	0	0	0	0	0	0	0	0	0	0	0.092241	0	0.5064	0.14367	0	0	0.49048	0.25625	0	35.469	26.162	3.7205	6.6867	63.611	23.176	2.6604	0.23838	0.88362	2.544	8.411	12.364	75.8574	12.578	13.193	24.932	2.1056
CAPG	2.39075	10.4216	84.639	3.5807e-20	1.5713e-18	1	531.68	306.977	390.38	449.57	546.06	448.6	608.19	462.313	296.2	510.81	350.21	832.61	619.55	668.48	485.19	256.57	202.12	138.09	374.79	372.83	312.92	311.46	849.5	381.5	1498.3	910.19	4019	4251.5	2394.5	688.73	1968.8	4795.9	2056	1236	5307.9	2162.4	2225.2	4377.5	805.686	1459	2835	3362.1	431.96
KLRC2	9.19113	2.79259	84.567	3.715e-20	1.625e-18	1	0	0	0	0	0	0	0	0	0	0	0	0	0	0	0	0	0	0.092241	0	0	0	0	0	0	4.0999	1.3749	16.181	7.8052	0	23.4034	0	0	4.2566	23.361	0	38.796	9.3455	1.124	11.9775	139.14	23.748	1.1779	11.731
RAC2	4.13201	6.79959	84.532	3.7809e-20	1.6485e-18	1	3.4702	12.609	18.638	0	9.3504	0.82464	18.708	3.10695	0.31816	33.227	1.1743	47.379	2.5475	67.718	0.9052	3.9032	9.1207	12.637	10.378	5.3172	6.7525	1.1324	29.088	0.78478	311.6	261.23	500.83	197.15	162.59	117.017	319.65	401.99	363.94	226.94	180.26	126.56	202.8	247.27	299.437	141.89	259.81	127.02	110.7
AKAP13	2.73525	7.98278	84.488	3.8664e-20	1.6803e-18	1	59.985	84.2567	53.023	15.543	74.429	3.0237	81.098	113.921	22.907	93.188	147.57	73.497	165.08	72.274	94.443	100.96	31.806	97.222	3.7428	42.031	97.84	44.023	23.144	42.574	407.94	276.36	224.07	608.52	377.63	1043.13	650.43	521.87	467.17	540.17	458.6	961.84	285.04	325.58	651.576	593.51	285.59	373.59	305.02
FKBP11	4.02433	7.56024	84.475	3.8905e-20	1.6854e-18	1	11.65	0.35352	23.55	44.297	18.701	12.37	33.383	26.0983	1.5908	37.619	18.398	25.986	4.4399	24.022	57.329	28.884	19.645	21.215	16.247	10.761	9.0513	19.534	58.969	16.775	678.8	1275.5	41.941	93.518	118.68	53.4936	206.74	278.91	403.32	117.52	0	147.97	711.2	297.1	399.25	174.12	246.21	113.67	256.59
SLA2	7.71781	4.27563	84.282	4.2897e-20	1.8524e-18	1	0.37181	3.06388	0	0	0	0	0.51491	0	0	0	0	0	0.14557	0	0	0	0	0.27672	0.085064	0	0.14367	0.047184	0	0	44.074	58.663	27.702	127.92	71.434	150.451	0	29.57	1.0642	31.228	0	18.868	21.495	19.107	277.878	64.657	20.095	9.2269	16.544
GAREM	-6.38057	3.95318	83.654	5.8944e-20	2.5372e-18	-1	40.279	10.8414	13.147	10.88	9.1634	14.294	41.278	8.69945	223.66	6.6835	15.527	11.549	15.067	5.7985	1.5087	7.8065	8.7699	20.847	34.536	6.33	35.774	67.238	7.5296	30.116	0	4.583	0.64724	0	0	0	0	0	0	0	0	0	0	0	0	0	0.40595	0	0
PIK3CG	7.67097	5.13704	82.767	9.2306e-20	3.9606e-18	1	0.61968	0	0	0	0	0	0	0	0	0	5.3497	0	2.4019	0	0	0	0.058466	0	0	0	0	0	0	0	38.693	111.83	43.236	29.631	1.8603	150.451	28.095	15.984	44.163	34.327	80.41	32.86	58.877	23.978	102.208	39.502	31.258	112.88	247.26
STAP1	7.2202	4.56791	82.729	9.4115e-20	4.0255e-18	1	0	0	0.86686	0	0	0	4.1622	0	0.31816	0	0	0	0	0	0	0	0	0	0	0	1.5804	0	0.31704	0	66.624	107.24	15.793	22.404	109.01	30.0901	64.141	23.975	53.74	31.704	0	34.556	7.4764	56.573	38.328	59.351	60.284	14.527	89.941
CD68	3.5302	9.16413	82.696	9.5696e-20	4.0802e-18	1	35.693	141.528	140.29	74.216	79.479	42.606	276.98	51.2646	15.272	27.689	90.553	20.343	124.24	33.963	206.99	54.125	175.87	172.31	170.98	151.41	11.637	8.965	102.56	28.252	220.63	305.69	3016.1	2833.2	1158.2	230.691	2283.1	1687.1	488.45	535.64	2267.4	631.75	872.87	1937.3	515.032	344.91	954.19	1798.7	119.12
ITGAM	6.05562	4.14079	82.46	1.0783e-19	4.583e-18	1	0	0	0	0	2.6181	0	0.17164	1.7606	0	0	0	0.13124	0.072786	0	0	0.26022	0.1754	1.5681	0	0.1266	1.293	0.94368	2.2193	1.7657	2.8187	12.374	137.99	8.2389	16.742	13.3734	71.033	139.06	11.174	16.925	26.509	13.78	30.84	91.041	8.7835	0.58958	78.754	55.361	17.146
APOBEC3G	3.75589	6.88629	82.239	1.2059e-19	5.1095e-18	1	31.48	19.7974	3.323	25.257	15.148	4.1232	12.014	65.2459	9.5447	3.4372	0	5.906	12.519	19.052	71.813	13.531	16.897	27.58	0	11.521	10.488	0.6134	2.7741	24.819	313.39	131.99	358.31	196.72	293.92	220.661	133.05	316.48	403.85	356.14	146.68	165.78	167.29	262.26	202.819	319.75	165.02	74.208	241.55
CLEC5A	8.446	6.80832	82.193	1.2345e-19	5.2141e-18	1	0	7.07049	0	0	0.18701	0	0	0	0	0	0	0	0	0.20709	0	0	7.1329	0.092241	0.085064	0	0	0.094368	0	0	87.38	31.623	217.08	133.99	122.03	0	150.55	59.14	177.18	50.536	350.8	483.36	549.52	204.19	23.955	339.21	754.05	590.91	109.79
ANKRD44	5.66929	7.7225	82.038	1.3351e-19	5.6217e-18	1	13.385	1.17842	1.4448	0	3.3662	0	10.47	1.13921	1.2726	0.19096	3.1315	5.5122	41.124	1.0354	36.812	2.0817	8.653	17.157	2.1266	23.801	16.953	0.33029	6.3407	0.88287	178.6	184.24	91.131	171.28	76.271	40.1202	89.056	123.07	280.41	285.34	34.461	175.53	19.626	129.63	19.164	82.541	229.77	1535.4	3718.6
ELMO1	7.18033	5.48091	82.018	1.3488e-19	5.6615e-18	1	1.3633	0	0	0	0	0	0.21454	0	0.95447	0	0	0	0	0	0	0.52043	0	0	0.17013	0	0	0	11.493	0.098097	154.77	110.91	175.66	122.57	145.47	110.331	170.69	80.717	25.54	66.985	64.504	66.779	75.699	62.193	107.797	11.988	75.101	97.766	85.729
FZD6	-4.89248	5.59573	81.837	1.4775e-19	6.1828e-18	-1	25.779	55.5033	56.057	50.514	19.262	35.734	96.588	26.5126	245.3	97.962	82.202	38.323	35.883	18.017	127.03	48.14	82.847	195.83	303.42	201.55	56.032	72.098	9.2733	100.55	0.76874	3.2081	0.77669	3.469	0	0	0	0.79918	0.53208	4.7676	0	0.63599	0	0	4.791	0.39305	6.6982	7.2637	0
FPR3	7.88554	5.92085	81.762	1.535e-19	6.4034e-18	1	0	0	0	0	0	0	0	3.41764	0	8.2112	0	0	0.14557	0	0	0	0.23387	0	0	0	0.14367	0	0	0.098097	68.93	19.249	122.85	12.864	387.31	6.6867	39.757	70.328	75.556	107.75	107.8	93.703	153.27	346.93	18.3655	302.06	140.66	350.62	43.617
EVPL	-5.5941	3.64362	81.648	1.6262e-19	6.7629e-18	-1	15.988	17.9119	27.017	39.245	17.018	0	22.785	13.4634	9.2266	10.312	39.796	26.905	29.041	44.731	12.069	26.282	17.832	2.4905	10.293	22.788	23.706	53.507	4.597	7.9459	0	4.583	0.90613	1.7345	0.37205	0	0	0.79918	0	0.23838	0	0	0	0	0	0	0.20297	0	0
AK1	-3.72168	6.30107	81.603	1.6634e-19	6.8965e-18	-1	135.96	104.172	113.27	233.53	91.073	49.753	91.31	90.205	35.952	83.64	205.37	202.12	122.86	176.23	388.33	158.73	116.06	51.194	208.83	75.706	54.451	119.61	281.85	152.93	5.6374	18.79	4.7896	1.879	0	3.3433	18.553	0	1.5962	21.454	13.254	4.876	37.382	6.7438	14.373	2.3583	24.56	6.2821	4.2113
CD4	6.68843	7.16405	81.426	1.8191e-19	7.5188e-18	1	29.869	1.88546	0.57791	0	0.37402	0	0.90109	13.6706	0.63631	0	12.917	0	0	0.62127	0	0	0	0	0.17013	0	1.0057	1.6514	3.8837	0.098097	283.15	82.036	540.18	323.63	271.6	260.781	378.49	672.11	467.7	181.41	653.88	262.03	221.49	476.94	201.222	138.16	354.39	309.39	59.86
TLR4	7.61601	3.95141	81.413	1.8319e-19	7.5486e-18	1	0	0	0	0	0	0	0	0	0	0	0	0	0	0	0	0	2.631	0	0	0	0	0.37747	0	0	4.8687	2.7498	45.824	21.537	26.416	6.6867	118.74	18.381	68.638	35.995	1.7672	58.087	1.8691	44.209	3.9925	1.3757	18.268	106.01	21.959
TACSTD2	-4.53664	9.49152	81	2.2568e-19	9.2716e-18	-1	649.8	1354.23	652.31	229.64	905.31	538.76	2096.7	411.774	440.65	509.86	1181.8	1168.9	2136.6	434.26	715.41	1045.3	607.7	125.45	14881	315.74	748.38	692.66	182.14	266.63	27.418	142.53	13.721	43.218	2.9764	73.5537	9.5417	1.5984	59.061	142.79	17.672	230.23	41.12	2.2479	67.8725	115.16	60.081	118.38	29.78
SLAMF6	8.78164	3.45731	80.766	2.5415e-19	1.0381e-17	1	0	0	0.57791	0	0	0	0	0	0.31816	0	0	0	0	0	0	0	0.058466	0	0	0	0	0	0	0	62.012	95.785	43.883	0.57817	0	0	9.5417	6.3935	0	36.949	0.88362	0	0	10.865	12.776	46.577	39.174	6.6748	43.617
FAM49A	5.10271	6.53965	80.765	2.5422e-19	1.0381e-17	1	9.9149	0	0.57791	2.3314	0	15.118	1.2014	0	0	6.4926	10.699	0	10.19	2.4851	0	2.8624	0	8.2095	17.268	7.596	6.0342	8.4932	12.127	10.791	74.312	249.32	123.1	336.49	185.65	320.962	303.21	45.553	4.7887	95.352	146.68	194.83	93.455	227.42	360.922	274.16	143.5	371.04	79.713
HERPUD1	2.75419	10.1248	80.638	2.711e-19	1.1037e-17	1	236.97	112.421	306.29	176.02	244.79	423.59	202.96	245.967	137.44	222.08	174.06	132.03	1180.2	70.203	33.191	622.7	271.23	247.3	337.79	175.72	435.9	157.6	498.22	401.02	3356.1	3715.4	366.08	1739.3	826.7	1868.93	883.67	931.85	1485	601.91	773.17	1668.2	3875.6	1702.8	2659.8	2067.5	1457.6	1267	1821.1
CYSLTR1	7.79761	4.16015	80.379	3.0911e-19	1.2509e-17	1	0	0	0	0	0	0	0	3.41764	0	0	0	0	0	0	0	0	0	0.092241	0	0	0	0	0	0	85.33	100.37	29.902	20.814	0	6.6867	36.046	26.373	1.5962	16.448	37.112	9.5399	86.914	41.587	40.7235	10.023	112.85	80.882	45.422
CREM	2.6743	6.49048	80.255	3.2903e-19	1.3275e-17	1	31.356	20.7401	14.881	9.3256	34.971	14.294	8.3672	2.27843	27.043	4.9649	15.919	15.881	36.393	20.916	41.036	27.323	70.51	41.785	33.005	32.663	27.441	13.731	22.747	40.416	138.63	102.2	49.449	126.18	47.623	167.167	141.54	74.324	544.32	112.51	49.483	322.03	234.57	115.77	284.266	238.98	121.18	250.3	138.97
ITGAX	6.59548	5.38456	79.835	4.0694e-19	1.637e-17	1	0.12394	0.11784	0	16.32	0	0	0.72945	0	0.31816	0	0	0.13124	0.21836	0	0.30173	1.0409	0	1.5681	0	0	0.14367	0	1.9815	0	59.962	53.621	199.22	140.78	90.409	26.7468	168.04	113.48	19.155	77.235	84.828	68.475	128.03	170.84	32.7385	30.658	122.8	154.11	12.634
IKZF3	5.60486	6.22004	79.628	4.5208e-19	1.8131e-17	1	0	1.06057	3.9009	0.77713	0	0	0.68654	1.7606	0.63631	0	1.5658	1.1812	36.829	1.0354	0	4.9441	2.1048	1.9371	0.085064	3.9246	1.5804	7.3136	2.14	0	279.82	121.45	71.455	125.32	74.038	106.987	24.914	79.119	166.54	247.2	0	123.81	28.037	55.824	158.901	312.87	89.918	79.116	571.23
TPBG	-4.98583	4.62814	79.563	4.6703e-19	1.8676e-17	-1	71.139	74.2401	46.233	11.268	46.939	0	31.023	36.4548	26.407	42.202	6.9154	82.29	11.282	51.979	4.526	27.583	93.312	13.467	29.092	50.893	43.963	124.47	33.368	48.558	0	1.3749	0.38834	0.14454	1.1162	0	5.3009	0.79918	0	6.1979	0	1.06	0	1.124	3.9925	0.78611	0	3.3374	0
RRN3P2	5.10488	2.89353	79.539	4.7271e-19	1.8847e-17	1	0.12394	0.70705	0	0	1.3091	0.27488	0.944	0.51782	0	0.95479	0.39144	0.13124	0	0.41418	0	0	0.23387	1.2914	0.17013	0.5064	1.293	0.70776	0.23778	0.39239	6.1499	5.9579	6.7313	23.849	0.7441	20.0601	50.889	30.369	0.53208	12.396	0	64.023	8.411	14.237	10.3805	18.67	6.0892	12.172	17.146
SSR4	2.88767	10.581	79.156	5.7398e-19	2.2817e-17	1	276	107.943	258.61	1570.6	631.15	532.44	360.82	313.801	160.35	217.31	400.18	388.22	310.14	289.72	283.93	259.96	492.75	66.414	450.24	235.98	387.05	150.47	386.23	382.38	2731.8	7338.3	1052.9	1075.7	983.71	932.795	1743	3288.6	2910	1932.8	753.73	1181	6146.6	3443.5	4043.6	1607.8	1169.5	769.76	1081.4
LRP6	-6.09007	2.88727	79.13	5.8141e-19	2.3045e-17	-1	14.748	5.53855	3.9009	6.9942	18.888	22.265	4.9345	7.24954	0.31816	10.121	22.964	24.411	12.01	1.6567	0.30173	4.6839	4.385	12.729	38.449	4.431	11.925	10.947	4.9933	23.151	0	0.4583	0	0.14454	0	0	0	0	0	0	0	0	0	0	0	0	2.0297	0	0
ARL4C	3.17895	7.03245	79.08	5.965e-19	2.3574e-17	1	3.4702	102.993	3.4675	10.491	8.7894	20.066	4.2909	54.5787	19.726	35.518	9.6555	36.223	21.326	69.375	28.363	26.282	14.149	6.5491	19.565	2.7852	7.6146	53.46	7.1333	84.658	211.15	121.45	160.77	291.11	273.09	317.618	201.97	164.63	255.93	152.56	318.1	556.28	184.11	416.99	763.365	248.21	200.95	185.52	133.56
HLA-DPA1	5.48776	1.02243	79.033	6.109e-19	2.4073e-17	1	0.24787	0	0	0.38857	0.18701	0.54976	0	0.10356	0.31816	0.19096	0	0	0.36393	0	0	0	0.11693	0.092241	0	0	0	0	0	0.098097	0.51249	0.9166	7.7669	3.0354	1.1162	13.3734	9.0116	3.1967	2.1283	4.2908	3.5345	3.18	14.953	17.609	5.5895	0.58958	6.6982	10.601	0.60161
DSP	-3.81966	8.18811	78.42	8.3297e-19	3.2728e-17	-1	306.25	377.8	183.63	503.97	379.63	1459.6	321.09	204.333	404.7	568.48	349.69	773.42	287.43	822.14	482.17	305.75	509.18	204.68	548.75	727.31	395.67	1885.3	392.1	298.71	6.6624	45.83	18.899	15.755	58.04	10.03	3.7107	4.7951	159.62	16.448	0.88362	39.008	33.644	8.6171	13.5745	139.53	14.817	15.705	24.064
SLC7A7	5.53977	5.93307	78.376	8.5163e-19	3.3364e-17	1	1.859	0	2.8895	0.77713	8.4154	0.54976	2.832	12.842	0	1.5277	0.26096	0	0.14557	0	6.0347	22.118	0.11693	1.4759	0.085064	0.3798	0	0.94368	1.4267	0.19619	78.668	67.829	332.68	276.94	187.51	36.7768	191.89	52.746	192.61	29.321	432.09	36.464	56.073	190.32	40.7235	104.75	29.228	194.55	13.837
THEMIS2	4.08068	5.98151	78.292	8.886e-19	3.4712e-17	1	0	0.11784	10.402	0	23.189	0	14.417	4.03903	0.31816	3.8192	25.183	7.2184	19.725	7.2481	12.069	9.628	12.219	6.5491	0.085064	0.633	2.7298	3.7747	5.7859	6.2782	134.79	76.078	217.6	121.56	188.63	43.4635	260.81	103.89	75.556	79.857	144.03	123.17	103.74	179.83	129.357	103.18	105.34	204.37	58.055
ACAP1	4.43801	5.00717	78.232	9.1621e-19	3.5687e-17	1	1.2394	0.35352	0.57791	1.5543	1.3091	2.4739	2.1454	7.76736	0	1.3367	18.006	1.8374	0	7.041	5.4312	0.78065	0.87699	0.27672	0	0	0.28734	0.33029	10.224	8.7306	93.018	66.912	75.856	115.06	47.251	46.8069	72.623	93.504	50.016	48.153	35.345	34.768	62.615	115.39	83.0439	77.432	69.214	30.822	67.982
C1QA	6.65952	8.97869	78.096	9.8151e-19	3.8121e-17	1	3.7181	2.23899	0.28895	10.103	0.37402	1.0995	1.1585	5.5925	4.136	0.38192	9.264	0.13124	0.14557	0	191	3.643	2.5141	0.36896	5.6142	0	0.28734	0.047184	1.7437	0.098097	598.34	71.495	3300.4	2148	1257.2	133.734	970.6	2646.1	917.84	471.75	2168.4	778.46	704.65	1337.5	456.742	795.93	533.01	1532.8	98.664
GPR97	7.66591	1.46538	78.045	1.0074e-18	3.9016e-17	1	0	0	0.28895	0	0	0	0	0	0	0	0	0	0	0	0	0	0	0	0	0	0	0	0.079259	0	19.219	11.916	0	13.298	0	10.03	2.6505	0.79918	0	0	6.1854	1.908	4.6728	7.1185	22.358	5.6993	20.5	0.39263	15.943
RAB33A	6.73312	2.66734	77.769	1.1583e-18	4.4654e-17	1	1.3633	0	0.57791	0	0.18701	0	0	0	0	0	0	0	0	0.41418	0	0.52043	0	0	0	0	0.28734	0	0	0	21.525	6.4162	24.724	8.0943	0	46.8069	10.602	17.582	20.751	30.036	0.88362	4.876	6.5419	10.49	18.3655	6.4854	17.862	4.319	1.504
PKP3	-5.22113	3.54129	77.767	1.1596e-18	4.4654e-17	-1	10.163	39.5947	7.5128	62.171	11.782	4.1232	4.5054	10.4601	17.817	16.04	12.657	17.587	12.519	41.832	48.277	10.148	9.7054	2.9517	31.644	9.3683	7.4709	36.662	37.252	9.2211	0.25625	0	2.3301	0	0	0	0	0.79918	0	0.23838	0	0.63599	2.8037	0	0	0	0.8119	0	0
LRRC25	7.29654	4.6511	77.583	1.2724e-18	4.8858e-17	1	0	0	0	0	0	0.27488	0	4.14259	3.4997	0	0	0	0	0	0	0	0.058466	0	0	0	0	0	0.079259	0	39.974	27.04	121.42	75.595	84.084	6.6867	126.16	69.529	85.133	14.541	41.53	20.988	40.186	35.592	27.149	24.369	33.694	192.98	5.7153
C12orf54	-7.19805	2.55896	76.827	1.8658e-18	7.144e-17	-1	1.983	5.89208	5.2012	28.365	20.758	0	20.382	0	4.7724	11.267	7.3069	10.368	45.564	1.2425	3.6208	7.5463	1.2863	2.9517	10.548	7.0896	2.0114	0.84932	12.206	3.9239	0	0	0	0	0	0	0	0	0	0	0	0	0	0	0	0	0	0.39263	0
F11R	-2.41552	8.42066	76.67	2.0209e-18	7.7161e-17	-1	305.25	374.736	578.2	863.78	831.25	555.81	2330.2	837.529	345.52	294.08	664.14	282.44	477.4	277.71	226.3	1018.7	540.99	281.34	499.41	475.63	257.32	325.95	451.62	456.35	95.324	239.23	114.56	42.784	136.54	314.275	96.477	27.971	89.39	109.65	45.065	63.387	38.317	112.02	131.752	55.814	215.36	100.91	49.633
GRTP1	-5.33779	3.71797	76.599	2.0943e-18	7.9738e-17	-1	26.274	4.00661	35.252	11.657	23.002	16.768	48.53	9.21727	25.134	5.9197	36.273	20.605	38.067	23.815	0.60347	33.308	24.088	15.497	54.101	10.128	10.488	18.355	9.9867	12.753	4.0999	1.8332	0	0	0	6.6867	0	1.5984	0	0	0	0.212	0	0	1.597	0.19653	0	0	0.60161
TMEM54	-4.7582	5.95215	76.361	2.3629e-18	8.9712e-17	-1	92.704	216.003	99.4	430.92	274.72	6.3222	116.63	318.462	74.767	21.387	103.47	113.13	119.59	81.386	6.6381	127.77	147.92	32.284	29.432	61.527	88.501	46.948	42.324	45.517	8.4561	10.541	12.945	9.9734	0.37205	6.6867	1.0602	0	2.6604	9.7735	7.9526	0.63599	0	0	8.7835	0.19653	9.5398	0.19632	1.8048
TSC22D3	3.24993	9.43296	76.212	2.5477e-18	9.6457e-17	1	15.244	66.6983	37.997	175.24	173.92	402.42	155.59	111.332	328.02	49.649	338.07	61.291	102.77	10.147	25.647	287.8	210.13	52.67	2.722	265.61	104.74	25.008	38.124	192.96	1098	952.35	557.4	3122.5	1315.6	2988.95	1254.7	453.94	367.14	635.52	820.88	1106.4	756.05	1037	1618.56	3835	1446.8	691.43	1218.6
ICAM2	5.49234	6.34385	76.097	2.7006e-18	1.0196e-16	1	16.855	3.77093	2.7451	0	0	0	2.1454	0	0	0.19096	0	2.2311	0	10.354	0	2.8624	1.1109	0.83017	18.799	3.5448	3.7354	0	8.877	10.496	303.4	412.93	125.95	101.18	21.207	60.1803	83.755	319.67	163.88	73.898	121.94	57.027	299.06	251.39	105.402	80.969	127.67	96.784	113.1
DERL3	5.07246	7.85557	76.06	2.7522e-18	1.0362e-16	1	7.808	16.1443	16.47	55.176	22.067	0	13.988	4.24616	9.2266	1.9096	46.581	0	3.1298	2.278	0.60347	40.854	8.1268	33.299	0.25519	6.0768	7.4709	10.994	9.3526	16.578	667.27	1710.4	25.372	97.132	21.207	150.451	156.91	476.31	486.32	178.31	0	251.85	1652.3	620.05	527.01	204.39	149.8	67.337	186.5
RHOV	-4.67899	5.23493	76.043	2.7751e-18	1.0419e-16	-1	44.245	111.832	60.536	97.919	192.62	71.743	10.856	13.7741	159.08	23.297	32.098	92.79	107.36	85.528	145.74	33.308	9.7639	2.4905	9.6122	88.746	66.52	56.338	88.533	14.224	1.5375	13.291	0.90613	8.6725	1.4882	0	1.0602	0.79918	1.0642	0	0	1.272	3.7382	1.4986	0.7985	3.341	13.396	0	0.30081
VANGL2	-6.22625	3.15351	75.977	2.8698e-18	1.0745e-16	-1	18.219	29.8139	18.06	12.434	9.1634	37.933	10.212	8.38875	7.3176	15.85	18.137	11.681	13.247	5.1772	30.475	10.409	4.3265	20.754	0.34026	4.1778	5.4595	0	4.1215	55.327	0	0	0.90613	0.14454	0	0	0	0	0	0	0	0	0	0	0	0	1.8268	0	0
PLEK	7.24069	7.06601	75.948	2.9123e-18	1.0867e-16	1	0	0	0	0	0.18701	1.0995	0.77236	2.58912	0.31816	0	0.52192	0	0	0.20709	27.759	4.9441	0.11693	0	0	0	0	0	0	5.5915	55.093	108.16	530.35	861.32	189.75	117.017	486.63	135.06	88.858	142.31	293.36	411.7	264.48	231.54	486.286	348.05	368.4	330.99	58.055
RASSF4	5.67373	6.61766	75.944	2.9187e-18	1.0867e-16	1	8.7994	0	2.4561	0	0.74803	0	2.9607	22.0593	0	1.5277	9.9164	0	0	2.4851	0	8.8474	17.54	4.6121	4.7636	0	0.28734	2.6423	2.2985	0.39239	133.25	33.456	493.58	301.8	301.36	26.7468	379.02	214.98	1.0642	92.729	270.39	70.171	66.353	339.81	95.0214	115.56	209.06	386.55	57.755
MST1R	-6.43243	2.79428	75.583	3.5035e-18	1.3009e-16	-1	24.539	32.1707	4.7677	34.971	6.5453	1.9242	11.199	4.14259	10.181	26.352	30.271	6.6934	3.4937	10.976	0.30173	8.8474	0.76006	21.769	2.0415	4.3044	5.3158	8.965	6.1822	1.1772	0	0	0	0	0	0	0	3.1967	0	0	0	0	0	0	0	0	0	0	0
CXCR6	8.71659	6.78878	75.381	3.8807e-18	1.437e-16	1	0.37181	0	0	0	0	0.82464	1.5018	0	0.31816	0	0	0	0	0	0	10.409	0	0	0.085064	0	0	0.14155	0.079259	0	311.6	198.9	86.6	476.26	0	902.705	51.419	119.88	265.51	304.41	0.88362	491.2	67.288	113.52	650.777	795.74	84.641	21.595	270.42
SMIM22	-4.65969	5.4399	75.252	4.1437e-18	1.5262e-16	-1	46.724	3.29956	107.35	136.78	188.88	108.85	102.38	187.038	65.54	3.4372	35.751	154.61	70.384	99.195	38.924	88.474	33.969	36.989	8.5064	44.31	69.968	3.1142	145.04	79.164	5.6374	0	5.4368	6.2153	0.37205	0	1.5903	0	0	4.0524	4.4181	6.5719	6.5419	0	1.597	1.1792	6.2922	1.1779	0
GLIPR2	4.09486	7.17123	75.251	4.1442e-18	1.5262e-16	1	38.42	4.59582	1.0113	29.531	16.27	0	2.4458	40.2867	1.2726	38.192	85.725	30.58	13.101	4.763	1.8104	9.628	1.6371	11.346	0.25519	2.6586	38.073	0.8965	8.3222	12.458	167.84	109.08	673.13	266.39	101.57	90.2704	435.21	461.13	51.612	206.67	546.96	269.03	195.32	516.65	100.611	286.14	320.29	585.42	185.9
LINC00528	8.1689	3.20893	75.034	4.6276e-18	1.6996e-16	1	0	0	0	0	0	0	0	0	0	0	0	1.3124	0	0	0	0	0	0	0	0	0	0.094368	0.079259	0	15.887	26.581	0.12945	4.9144	0	0	15.903	74.324	78.216	14.541	0.88362	2.332	31.775	16.485	19.9625	0.19653	7.5101	1.3742	11.13
PTPN22	6.79529	5.74417	74.932	4.8721e-18	1.7846e-16	1	0	0	1.3003	0	0.18701	0.27488	0.51491	0	0.31816	0	11.874	0	0	0	0	0	0	5.9034	0.085064	0	0	0.047184	0.47556	1.9619	192.7	26.581	45.048	76.173	165.94	93.6138	24.384	3.9959	52.144	209.3	17.672	287.05	35.513	24.353	60.686	132.26	138.02	87.95	535.13
KLHL6-AS1	7.35435	2.51643	74.634	5.666e-18	2.0698e-16	1	0	0	0	0	0	1.0995	0	0	0	0	0	0	0	0	0	0	0	0.18448	0	0	0	0	0.3963	0	3.3312	2.2915	3.4951	0.28908	2.9764	0	6.3611	2.3975	7.9812	3.8141	0	5.3	4.6728	13.862	1.597	1.5722	10.149	48.294	31.885
CD97	3.76171	7.05444	74.481	6.1214e-18	2.2301e-16	1	24.787	11.3128	7.6573	6.6056	41.89	37.109	79.081	10.7707	0	6.1107	1.0438	16.93	13.611	13.254	7.5433	24.46	49.346	6.5491	3.9129	45.449	8.9076	4.1522	34.716	19.227	186.04	94.41	268.22	651.3	108.27	1313.94	145.25	202.99	27.136	145.17	111.34	362.3	218.69	200.07	758.574	767.44	100.27	66.551	88.136
LAD1	-3.30557	7.20781	74.439	6.2529e-18	2.2719e-16	-1	115.14	183.715	401.5	529.62	556.91	159.15	243.08	100.147	81.13	89.368	307.67	340.97	245.07	217.03	208.8	319.81	366.76	150.81	257.06	451.83	134.91	304.48	371.09	72.886	12.812	49.038	33.009	38.593	0.7441	3.3433	8.4815	23.176	0	27.175	46.832	1.484	14.018	46.457	56.6935	56.796	65.764	50.257	6.3169
CYTIP	6.89461	6.41525	74.304	6.6976e-18	2.4269e-16	1	0.12394	0	0	2.72	0	24.464	0.85818	3.41764	0	0	0	0	1.8924	0	0	0.26022	2.2802	0	0	0	0	0.6134	0	0	153.24	201.19	46.731	382.75	86.688	200.601	162.21	77.521	92.582	113.23	278.34	130.38	262.61	270.5	350.541	338.22	90.73	119.75	91.144
IL4I1	5.5509	7.49018	74.164	7.1896e-18	2.5983e-16	1	1.1154	0	2.6006	16.32	0	29.687	0.90109	8.49232	0	0	2.4791	0	1.7469	1.0354	9.9572	8.0667	2.5725	2.7672	0.34026	3.0384	1.7241	4.2938	7.1333	80.636	34.593	76.995	1205.8	765.64	303.22	120.361	423.02	720.86	37.778	147.56	449.76	373.33	73.83	1449.9	301.034	222.86	270.16	419.14	26.772
ADCYAP1	11.0936	5.11089	74.054	7.602e-18	2.74e-16	1	0	0	0	0	0	0	0	0	0.31816	0	0	0	0	0.20709	0	0	0	0	0	0	0	0	0	0	16.4	0.9166	0	34.979	3.7205	13.3734	41.877	11.189	1285	92.253	0	138.22	3.7382	2.2479	3.194	0	66.576	16.491	2.1056
MCEMP1	8.33919	4.25729	74.022	7.7244e-18	2.7767e-16	1	0	0	0	0	0	0	0	0	0	0	0	0	2.3291	0	0	0	0.11693	0	0	0	0	0	0	0	44.843	32.539	79.092	11.274	0	40.1202	153.73	0	1.0642	9.0584	141.38	42.4	139.25	17.609	1.597	22.011	56.833	133.1	2.4064
MIR205HG	-4.85162	6.73374	73.958	7.9811e-18	2.8613e-16	-1	239.82	105.115	518.67	753.04	309.31	553.06	140.27	74.0489	251.66	112.47	136.22	104.73	123.37	81.386	31.079	181.11	181.54	85.046	30.028	107.23	60.773	183.55	257.59	111.44	21.525	4.583	17.993	8.817	24.927	0	0	0	0	3.0989	0	3.604	7.4764	0	1.597	8.2541	8.5249	0.98158	3.3089
TMEM176B	6.15972	7.93952	73.81	8.5993e-18	3.0748e-16	1	2.8505	0	2.3116	0	0	0.54976	8.453	53.7502	0	0.57287	4.6973	0.13124	0	8.9048	0	11.71	0.3508	0	6.0395	0	3.5918	3.5388	29.009	29.135	167.07	73.786	1243.1	1087.5	505.25	113.674	765.99	759.22	856.65	268.89	351.68	311	235.51	1113.1	232.363	118.11	445.53	1262.5	33.991
CD69	7.30037	6.31098	73.798	8.6547e-18	3.0865e-16	1	0	0	0	0	0.18701	0.82464	0.34327	0	0.95447	0	0	0	1.8196	0	0	2.0817	2.3387	0	0	0	0	0	0	15.401	24.6	91.66	22.136	383.18	146.96	76.897	101.25	19.18	53.74	220.02	16.789	396.01	21.495	120.26	246.736	297.74	73.883	104.64	418.42
WDFY4	6.57703	3.89312	73.705	9.0688e-18	3.2256e-16	1	0	0	0	0	0	0	2.4458	0	0	0	0	0	0	4.1418	0	0.52043	0.40926	0	0	0	0	0	0.079259	0	11.787	16.041	36.763	30.065	17.114	13.3734	29.155	43.955	1.0642	46.961	30.927	104.52	14.018	65.565	35.134	16.705	41.407	28.859	30.081
JAK3	5.02875	5.54198	73.457	1.0286e-17	3.649e-16	1	1.3633	0.11784	0	0	0.37402	0	0.55782	9.7351	0.63631	10.312	0.39144	8.5309	0.14557	0	0	9.1076	0.40926	2.7672	1.1909	0.1266	5.0285	0	2.7741	17.069	64.83	87.535	106.41	77.619	16.37	113.674	97.537	184.61	188.89	161.38	30.927	128.68	48.597	56.198	79.0514	35.571	104.13	84.416	208.76
ARHGEF6	6.20303	5.16151	73.441	1.0371e-17	3.6696e-16	1	0.24787	0	0	0	2.8051	0	1.2873	3.62477	0	0	0	0	0	0	0	0	0.058466	2.306	10.463	0	0.28734	0	1.3474	1.1772	46.381	45.372	77.927	70.536	137.66	20.0601	135.17	39.959	325.1	90.822	111.34	5.3	41.12	68.937	23.1565	9.4333	138.43	65.766	66.177
LY6K	-4.10271	5.69444	73.419	1.0484e-17	3.6999e-16	-1	78.699	29.8139	141.59	262.28	85.65	41.232	120.19	31.5873	19.408	61.107	108.04	91.083	76.206	50.944	238.97	175.39	83.431	77.667	207.56	33.675	39.222	44.259	68.48	41.299	0	3.6664	5.3074	4.7699	2.2323	0	10.602	0	0	3.5757	0	12.296	7.4764	0	15.1715	5.6993	20.703	2.3558	0.30081
CXCR4	6.7088	7.52571	73.341	1.091e-17	3.8401e-16	1	0	29.4604	0	0	0.18701	0.27488	0.60072	7.76736	0.31816	0.19096	0	0	0	0	26.854	0	0.11693	0	0.085064	0	1.4367	6.3699	6.737	8.0439	204.23	273.61	139.03	485.37	72.55	1186.89	348.27	330.86	330.42	375.21	435.63	722.28	181.3	584.46	612.449	409.96	62.11	317.44	211.77
ANPEP	5.43621	4.36461	73.079	1.2453e-17	4.372e-16	1	0.61968	0	0	0	0	0	2.2742	3.93546	2.8634	0	0	1.05	0	3.1063	0.30173	4.6839	0.29233	0.36896	0.34026	0.2532	0	0	0.15852	4.2182	22.806	11.916	45.954	43.218	22.323	13.3734	173.87	40.758	18.623	12.634	35.345	80.559	117.75	64.815	20.761	62.299	55.818	97.177	6.9185
MAL2	-4.91448	7.19923	73.071	1.2509e-17	4.3802e-16	-1	55.895	172.991	156.9	82.765	145.87	285.87	334.13	61.1033	508.42	127.37	174.32	161.17	510.37	329.27	147.85	123.6	229.54	250.43	280.54	503.61	204.3	1548.6	14.742	115.36	0.25625	11.916	1.8123	0.72271	0	3.3433	1.5903	0	17.027	46.961	37.112	0.212	13.084	0.37466	2.3955	1.7687	29.025	3.3374	12.333
CD209	6.39151	1.5425	73.053	1.2623e-17	4.4087e-16	1	0	0	0	0.38857	0	0	0.085818	0	0.31816	0	0	0.13124	0	0	0.60347	0	0.29233	0	0	0	0.14367	0.047184	0	0.098097	9.2249	0	13.721	3.6135	4.4646	0	12.192	3.1967	4.7887	9.0584	0.88362	1.272	57.942	25.102	1.597	0	2.8416	4.319	0.60161
KRT19	-4.31098	9.38571	72.698	1.5105e-17	5.2618e-16	-1	1320.4	1834.67	1597.6	2524.9	3349.5	1351.3	525.76	2906.24	355.06	620.8	313.67	829.46	756.75	1980.4	2578.6	2525.1	685.34	332.16	0.68051	387.14	771.08	44.542	807.73	1459.3	93.53	304.31	39.87	140.35	59.9	3.3433	26.505	43.156	190.48	28.129	3.5345	48.972	142.05	19.857	114.984	12.578	95.804	8.6379	3.0081
CLECL1	7.74498	3.97726	72.671	1.5317e-17	5.3219e-16	1	0	0	0	0	0	0	0	0	0	0	0	0	0	0	0	0	0.058466	0	0	3.165	0	0	0	0	46.381	5.0413	23.948	30.932	3.3485	26.7468	10.072	0.79918	0	62.455	0.88362	13.144	25.233	81.3	55.895	38.323	16.847	10.797	95.355
NFATC2	5.94026	6.02599	72.649	1.5488e-17	5.3675e-16	1	4.9574	0	0	0	0	4.9478	3.8618	3.62477	0	0	0	0	1.5285	0	0	20.557	7.776	0.092241	0.42532	0	2.4424	0	0.79259	2.2562	52.531	82.952	66.924	67.067	148.08	110.331	33.926	206.19	543.79	252.92	142.26	214.97	153.27	83.923	106.999	181.59	87.076	35.926	214.47
CENPW	-3.4922	8.05581	72.643	1.5535e-17	5.3702e-16	-1	171.4	202.334	1762.3	601.11	520.26	175.65	216.78	148.305	3135.1	47.358	161.79	241.62	518.89	161.94	532.26	472.55	660.96	93.256	77.663	872.27	218.09	83.752	249.59	100.65	38.437	56.829	36.116	42.495	26.788	10.03	11.132	4.7951	27.668	82.479	54.785	75.683	151.4	65.565	32.7385	33.213	35.927	21.791	33.089
TMSB4X	2.41134	10.5751	72.513	1.6592e-17	5.7208e-16	1	340.08	166.864	880.44	408	161.95	456.02	434.28	744.01	141.9	463.84	198.46	849.41	121.92	845.96	442.34	682.81	656.28	146.48	1299.9	165.09	902.83	346.66	727.84	191.68	1816.8	1268.1	3266.9	2841.3	3901	1584.75	3906.8	3783.3	4003.9	2655.1	5632.2	1623.1	2671	3554.4	3819.22	2532.8	2364.9	2568.8	578.75
TREM2	7.44125	5.57652	72.389	1.7668e-17	6.0764e-16	1	2.6027	0	0	0	0	0	0	1.24278	0	2.2915	0.13048	0.13124	0	0	0	0	1.1109	0	0	0	0.14367	0	5.3896	0	26.393	0.9166	460.19	233.72	50.599	10.03	117.15	234.96	88.858	20.024	327.82	43.884	19.626	137.12	8.7835	79.2	23.545	63.607	3.6097
SUSD3	4.57609	3.99688	72.358	1.7951e-17	6.1581e-16	1	9.9149	0.47137	0.43343	2.72	0.93504	0	1.5447	0.31069	0	1.3367	0	1.1812	0	0	4.526	0.78065	1.1693	1.9371	0.085064	1.6458	2.8734	0.80213	0.55482	0	84.561	26.123	29.902	23.705	3.7205	3.3433	17.493	71.926	17.559	56.019	0.88362	17.808	7.4764	32.97	46.313	34.589	40.595	32.392	32.487
GABARAP	2.02533	9.36177	72.072	2.0745e-17	7.0983e-16	1	445.05	281.641	334.32	258.79	485.85	180.32	345.76	438.39	170.21	117.25	234.47	120.88	167.19	137.71	309.58	400.21	203.7	117.15	484.61	168.76	173.99	246.35	275.98	219.74	972.2	640.25	2130.2	2226.1	1155.2	357.738	1988.9	1410.6	937.53	534.21	1639.1	526.39	980.35	1652.6	1143.45	798.1	873	975.1	200.04
LCK	7.2162	9.53299	72.004	2.148e-17	7.3314e-16	1	0	0	3.323	19.428	0.37402	1.9242	0.51491	0	4.4542	0.19096	12.265	0	0.14557	7.8694	158.71	30.445	1.6371	2.1215	0.42532	0	0	0	0	0.29429	2986.6	1067.8	1366.6	2086	1251.2	1056.5	481.86	2694.8	1532.4	2086.1	397.63	2148.6	1245.8	1669.5	1347.07	2945.2	1690.4	419.92	2180.2
NTN4	-7.38769	2.87239	71.922	2.2386e-17	7.6215e-16	-1	26.398	0.11784	0.57791	2.3314	6.3583	23.09	7.3803	2.89982	5.4087	38.764	24.661	4.0686	18.706	3.3134	0	2.8624	4.8527	29.425	0.17013	3.4182	1.5804	14.391	0.55482	49.245	0	0	0	0	0	0	0	0	1.0642	0	0	0	0	0	0	0	0	0	0.30081
CD163	8.17179	6.95626	71.796	2.386e-17	8.1027e-16	1	0	4.36014	0	0	0.18701	0.27488	0	0	0	0	0	0	0	0	0	0	0.1754	0	15.567	0	0.14367	0	0	0	75.337	50.413	384.98	136.01	216.53	26.7468	580.45	277.32	59.061	144.93	1581.7	301.04	326.16	273.12	47.1115	94.726	384.43	469.39	26.471
DENND1C	5.1539	4.44099	71.757	2.434e-17	8.245e-16	1	2.4787	4.12445	4.9122	7.3828	0.56103	0	0.72945	0	0.31816	0	1.8267	0	3.4209	0	0	0	0.11693	0	0	1.266	0.57468	0.80213	1.6644	1.3734	108.65	17.874	72.102	56.516	129.47	20.0601	99.128	179.82	26.604	55.066	49.483	12.72	9.3455	51.328	28.746	1.3757	34.1	33.374	24.967
SOX9	-5.12997	4.87345	71.624	2.6034e-17	8.7968e-16	-1	42.634	15.5551	62.703	5.4399	105.66	15.943	83.629	24.027	11.136	8.7841	4.0449	187.02	73.004	23.608	6.3364	67.656	27.83	7.656	30.878	18.357	51.003	180.01	11.651	146.07	1.7937	4.1247	0	5.2035	0.7441	6.6867	0	0	0	0	0	0	1.8691	0.37466	2.3955	5.8958	0	1.7668	0
GRHL1	-5.20638	5.34417	71.565	2.6826e-17	9.0421e-16	-1	37.924	22.3899	150.26	122.01	86.585	44.53	225.36	80.677	26.407	36.091	138.44	41.998	10.772	4.1418	17.199	56.207	38.763	36.343	220.83	81.023	97.409	126.12	16.961	12.066	0	3.6664	0.2589	0	0.7441	0	3.1806	4.7951	0	9.2968	0	0	1.8691	0	6.388	0.39305	0.20297	0.98158	0
MYO1G	6.56662	5.03145	71.458	2.8316e-17	9.5203e-16	1	0.86755	0	0	0	0.56103	0	0.21454	0	0	0	0	0	0	0.41418	0	0	1.1109	0	0.17013	0	0.71836	0.047184	12.047	0	79.949	28.873	106.02	132.11	0.37205	50.1502	82.695	72.726	64.382	36.71	7.069	71.443	34.579	98.16	87.0364	86.472	111.23	175.9	65.876
TMEM30B	-4.86395	4.06226	71.08	3.4303e-17	1.1505e-15	-1	30.736	11.6663	12.858	10.491	25.62	99.231	39.862	61.6211	22.271	16.995	5.4801	7.0872	38.722	9.1119	3.9225	31.226	55.952	19.832	47.891	30.51	17.384	18.827	25.839	24.917	5.1249	0	0	0.14454	0	3.3433	0	0	0	0.47676	0	0	0	0	0.7985	0.39305	2.2327	0.39263	0
TNFSF12	5.48539	2.55189	70.977	3.6138e-17	1.209e-15	1	0.12394	0.11784	0	0	0	0	0.12873	2.48556	0	0	0	0.78746	1.019	0	0	0.52043	0	0.36896	0.085064	0.2532	0	0	0.3963	0	15.375	1.8332	44.142	3.6135	5.5808	0	11.662	17.582	34.053	6.1979	22.091	0.84799	14.953	20.981	9.582	7.6646	30.852	5.8895	3.0081
SCAMP2	2.37804	6.44942	70.775	4.0042e-17	1.3363e-15	1	27.018	20.6223	16.181	44.297	36.467	0	30.465	68.8706	8.2721	11.839	46.712	20.474	23.583	27.129	39.225	47.099	19.937	46.305	27.05	14.686	20.401	15.288	66.182	21.483	194.24	193.4	308.09	185.01	81.479	120.361	230.06	143.85	108.01	97.974	159.94	45.792	254.2	193.7	101.409	105.93	161.37	123.09	68.283
CPNE5	5.14011	3.44126	70.769	4.015e-17	1.3366e-15	1	0.37181	1.29626	1.1558	0.38857	0	0.54976	2.7462	0.20713	0	0	0.39144	0	3.7848	1.4496	0	0	0.3508	0.55345	0.17013	0	1.4367	0.70776	1.0304	0	25.368	78.369	3.4951	16.622	0	3.3433	15.373	36.762	49.484	21.692	0	7.8439	72.895	29.223	25.552	1.9653	23.748	13.938	19.853
PTPN14	-4.03972	5.40761	70.511	4.576e-17	1.5196e-15	-1	39.659	45.6047	47.533	24.091	10.472	72.843	19.781	10.1494	169.26	292.17	99.817	32.286	90.036	63.162	13.88	29.925	12.512	159.12	100.46	42.664	63.934	97.388	46.604	194.43	2.05	7.3328	1.0356	1.0118	10.417	10.03	2.1204	2.3975	6.9171	9.7735	0	0.424	18.691	1.124	1.597	0	2.6387	4.9079	1.2032
LDLRAD4	6.65581	5.19299	70.427	4.7756e-17	1.582e-15	1	0	0.35352	0	0	0	0	0.85818	0.10356	0	0	0	0	0.21836	0	0	0.52043	9.2377	0	0	0	0	1.2268	0	6.5725	45.868	105.41	48.543	148.59	60.272	374.455	62.021	16.783	19.687	82.956	1.7672	115.96	46.728	80.176	242.744	116.15	38.971	52.417	81.819
PALMD	-7.04386	3.72165	70.291	5.1173e-17	1.6911e-15	-1	7.5601	9.0738	74.839	3.1085	0	84.113	3.9905	13.4634	0	6.1107	30.271	7.7434	0.14557	22.366	34.096	8.5871	46.598	13.19	86.17	25.067	9.0513	24.913	0.23778	19.914	0	0	1.5534	0	0	0	0	0	0	0	0	0	0	0	0	0.19653	0.60892	0	0
KRT5	-4.26597	9.58813	70.259	5.2009e-17	1.7145e-15	-1	203.38	2357.42	993.57	763.53	615.26	1015.1	645.95	23.9235	1248.4	2412.2	2553.9	2250	231.53	1559.2	6105.6	851.43	1550.6	241.86	1421.2	2057.4	565.78	2764.7	1028.9	851.48	7.4312	94.868	49.061	27.174	154.03	36.7768	0	14.385	539	201.91	37.112	25.228	71.961	2.2479	24.7535	130.69	62.313	22.969	11.13
LST1	6.09485	0.189313	70.021	5.867e-17	1.9294e-15	1	0	0	0	0	0	0	0	0	0	0	0	0	0	0	0	0.52043	0	0	0.085064	0	0	0	0	0	5.3812	0	2.3301	1.59	1.8603	0	5.3009	11.988	0.53208	0.95352	3.5345	4.664	1.8691	1.8733	0	0.39305	1.6238	8.049	0.90242
STK17B	3.96759	9.89024	70.007	5.9106e-17	1.939e-15	1	10.287	18.2654	35.686	10.88	22.815	15.118	108.86	22.6807	234.48	87.65	92.771	47.642	182.04	61.505	426.35	151.19	38.062	567.38	94.761	76.339	51.722	98.143	89.325	244.85	350.03	488.55	169.45	408.91	282.02	437.979	183.41	482.71	2953.6	1462.9	353.45	3687.1	1449.5	578.84	263.505	1518	1090.2	5995.1	12019
DSG3	-4.56004	8.42107	69.822	6.4902e-17	2.124e-15	-1	70.272	492.578	377.81	822.6	514.46	244.37	1070.3	13.6706	2668.1	602.28	1340.4	461.45	170.97	398.65	460.14	591.73	1192	205.42	542.54	1884.3	203.58	782.13	87.819	141.85	8.9686	184.7	20.064	21.248	23.439	23.4034	0	2.3975	40.438	134.68	0	6.3599	10.28	4.4959	20.761	49.918	4.4654	9.0306	17.146
SLPI	-4.22919	7.83798	69.808	6.5375e-17	2.1343e-15	-1	496.36	71.6476	1044.4	915.85	418.15	220.73	1673.3	523.313	111.67	231.82	202.77	532.98	98.697	197.77	515.36	364.56	110.38	24.628	116.2	87.48	297.54	220.11	585.25	1024.9	19.731	12.832	31.844	8.817	0.37205	63.5236	18.553	55.943	72.895	32.896	23.858	0.212	10.28	4.1212	28.746	8.8437	18.065	3.3374	3.0081
SH3BGRL3	1.86185	10.6288	69.767	6.6734e-17	2.1735e-15	1	316.16	674.643	637.14	632.59	803.58	627	820.8	815.159	315.61	340.67	714.11	779.33	469.9	774.51	1159.3	782.73	549.12	280.87	1500.5	380.3	555.58	994.97	1288.2	401.02	2014.1	1649.4	4948.1	3172	2624.5	1434.3	4276.3	3487.6	2394.4	2105.6	3879.1	1961.2	3382.2	2944.4	2802.73	2273.4	2271.5	2827	888.28
TP63	-4.6483	6.91319	69.731	6.7983e-17	2.2088e-15	-1	84.276	425.644	193.6	124.34	108.65	752.89	118.81	9.4244	273.62	302.86	150.7	191.75	166.75	34.377	558.81	161.07	227.55	154.5	234.69	324.98	101.86	417.3	84.332	125.76	16.144	39.414	0.2589	3.469	22.323	0	0	0	6.9171	28.129	0	10.176	0	2.2479	11.179	0	12.584	2.1595	0.60161
ARHGAP30	5.20143	5.70851	69.701	6.9014e-17	2.2369e-15	1	1.4872	5.89208	0.86686	10.103	2.2441	0	12.916	3.62477	0.31816	0	3.3925	0	4.5855	0.62127	0	4.9441	0.99393	0	0	15.065	0.43101	0.8965	0.3963	0	104.8	59.579	184.33	17.779	29.392	13.3734	83.755	286.11	62.786	112.28	0	116.39	99.063	136	58.2905	82.148	228.14	146.06	97.461
PVRL1	-4.16015	4.68084	69.692	6.9313e-17	2.2412e-15	-1	37.553	56.2104	30.34	67.999	14.4	18.417	38.232	16.8811	42.315	19.478	73.982	58.141	83.922	99.403	83.882	24.981	16.371	30.993	25.264	35.574	53.877	72.333	43.355	10.104	0	6.4162	0.12945	0.43362	0	6.6867	0	5.5943	0	6.4362	0	8.6919	0.93455	4.4959	2.3955	0.19653	6.0892	1.7668	0
IL2RG	5.38005	7.98038	69.683	6.9649e-17	2.2467e-15	1	78.947	0	0.28895	8.1599	19.075	0.54976	4.1622	1.7606	0.31816	0.95479	5.3497	0	38.285	7.4552	0	34.349	1.8125	0	8.4213	0	15.373	0	3.0911	65.627	752.08	519.25	768.92	435.36	302.11	708.79	454.29	584.2	512.93	393.33	411.77	537.63	537.37	643.28	682.717	404.85	484.3	539.48	418.72
PPAP2C	-4.2297	6.4298	69.628	7.1595e-17	2.304e-15	-1	79.195	222.72	130.03	363.31	196.92	62.398	184.55	244.724	138.08	87.65	70.328	88.065	142.37	58.192	146.04	229.77	158.03	67.521	243.62	226.99	57.468	162.41	149.32	222.19	0.51249	14.666	7.3785	0.43362	0	13.3734	5.3009	3.9959	0	11.681	0	0	12.149	19.482	38.328	1.3757	24.763	0.19632	6.0161
HMHA1	3.80805	5.43714	69.42	7.9558e-17	2.5542e-15	1	4.2138	17.3227	11.703	0	6.1713	0	4.2909	0.41426	7.3176	4.2011	8.4812	5.2498	8.8798	3.1063	0	3.3828	7.1329	3.044	10.888	1.6458	0.43101	7.0776	1.5852	25.996	227.29	19.249	129.32	108.84	60.272	73.5537	120.33	73.525	27.136	31.943	8.8362	27.348	7.4764	20.981	58.2905	112.02	101.69	51.631	225
ARHGAP9	7.17816	5.54997	69.41	7.9972e-17	2.5614e-15	1	0	5.89208	0	0	0	0	0	0	0	0	0	0	0	0	0	0	0.11693	0	1.6162	0	0	0	7.9259	0	108.14	18.79	131.26	134.42	6.3249	80.2404	127.22	206.99	85.665	60.31	108.69	108.12	100.93	131.13	95.8199	134.82	173.95	59.288	70.388
PMP22	5.38827	5.45195	69.318	8.3805e-17	2.6778e-15	1	1.7351	0.11784	0.86686	0	0	0	3.2611	10.6672	0	9.166	0	0.13124	0	1.4496	6.6381	4.9441	8.0684	2.306	0.85064	0	0.28734	0.66058	0.79259	0	33.825	26.123	132.68	65.333	242.58	13.3734	229	65.533	88.858	34.088	124.59	72.079	231.77	124.76	81.4469	122.83	61.095	205.74	0.60161
RASAL3	6.11996	1.98512	69.217	8.821e-17	2.8102e-15	1	0	0	0	0.38857	0	0	0	0.41426	0	0	0	0	0	0.20709	0	0	0	0	0	0	0	0	1.5852	0	24.343	0.4583	19.417	21.681	2.2323	13.3734	16.963	3.1967	20.219	7.3898	5.3017	2.332	17.757	7.4931	6.388	7.8611	1.8268	4.9079	9.6258
FGR	6.84097	5.44472	69.213	8.8363e-17	2.8102e-15	1	8.5516	0	0	0	0	0	2.0167	3.41764	0	0	2.0877	0	0	0	0	1.0409	0	1.1069	0.085064	0	0	0	0	0	46.893	26.123	194.69	40.616	53.575	3.3433	134.11	80.717	96.307	14.541	219.14	62.751	44.859	100.41	27.9475	25.155	169.08	153.91	42.414
KLF5	-4.01178	6.89952	69.168	9.0402e-17	2.8662e-15	-1	82.293	158.497	124.54	152.71	156.53	93.734	329.5	64.5209	883.2	182.56	265.26	220.88	383.73	221.38	86.598	251.37	396.93	107.46	59.63	183.82	453	129.85	56.036	128.61	0	20.165	4.5307	11.852	34.229	10.03	2.6505	0	17.559	50.298	0	17.384	9.3455	0	12.776	8.0576	16.441	3.3374	0.90242
CKMT1B	-5.17321	4.03586	69.165	9.055e-17	2.8662e-15	-1	8.0558	24.6289	27.162	42.354	41.142	57.45	0.30036	20.9201	40.406	14.704	29.227	40.948	18.56	33.548	45.562	23.419	3.6834	0.55345	73.921	31.27	14.511	46.901	32.972	5.6896	0	5.4996	1.4239	0	0	0	0	0	0	1.907	0	3.392	0.93455	0	0.7985	0	1.4208	0	0.30081
TCEA3	-4.6569	5.27869	68.768	1.1076e-16	3.4977e-15	-1	94.315	48.5507	49.411	117.35	112.95	56.35	43.166	103.047	114.54	6.3016	17.745	46.985	40.542	41.418	57.631	68.437	48.527	17.71	210.45	67.604	63.072	82.053	100.26	42.182	0.25625	10.541	2.8478	4.3362	0	0	14.843	0	0	0	1.7672	0	11.215	0	3.194	0.19653	3.2476	0.39263	0
ANXA8L1	-4.72022	4.79367	68.545	1.2403e-16	3.9076e-15	-1	50.814	8.83811	28.895	65.279	76.486	58.274	45.355	11.5993	32.134	83.64	34.838	71.922	35.155	32.513	56.424	59.069	64.079	36.159	84.469	52.792	32.47	22.224	103.04	13.734	3.5875	11.916	1.2945	2.6017	0	0	0	0	0	5.7211	0	0.212	0	0	2.3955	0	0.40595	0.39263	0
FCGR1B	7.00325	1.66599	68.416	1.3238e-16	4.1611e-15	1	0	0	0.14448	0	0	0	0	0.10356	0	0	0	0	0	0	0	0	0	0	0	0	0.71836	0	0	0	1.2812	0.4583	19.547	3.0354	36.461	0	20.144	16.783	0	4.5292	1.7672	0.63599	8.411	5.9945	3.194	0.58958	0.8119	22.576	0
CD8B	6.66389	4.64652	68.261	1.4323e-16	4.4916e-15	1	0	0	0	2.72	0	0	0.55782	0	0	0.38192	2.4791	0	0	0	0	4.1635	1.9294	0	0	0	0.71836	0	0	0.098097	103.27	40.789	45.048	69.958	63.993	53.4936	25.445	251.74	0	117.28	1.7672	17.596	8.411	41.587	67.074	111.82	17.05	10.797	94.754
PRR29	5.43579	1.46388	68.227	1.4575e-16	4.56e-15	1	0.99149	0	0.43343	0	0	0	0	0	0	0	0	0.39373	0	1.0354	0	0.26022	0	0	0.085064	0	0	0	0	0.39239	6.9187	10.541	3.8834	11.419	12.278	0	5.3009	14.385	10.11	1.4303	4.4181	2.544	4.6728	15.736	7.1865	1.5722	4.4654	3.5337	2.1056
LINC01272	5.95168	5.34992	68.206	1.473e-16	4.5979e-15	1	2.1069	0	0.14448	0	1.8701	0	0.60072	0.62139	0	0	0.78288	0	0	0	0	0.26022	1.754	0	19.395	0.3798	0.14367	1.8402	0	2.2562	25.625	16.957	192.36	104.36	26.788	6.6867	329.72	151.05	42.566	28.129	181.14	99.851	105.6	136.75	9.582	34.196	132.54	125.45	5.1137
ITGB7	6.04411	4.98834	68.175	1.4958e-16	4.6584e-15	1	2.7266	0	2.1672	0	0	0	0	0	0.31816	0	7.6983	0.91871	0	0	1.5087	3.3828	0.058466	0	0.085064	0	0.28734	4.3881	0.15852	0	71.237	85.702	100.97	76.173	2.2323	86.9271	41.347	62.336	7.4491	59.595	0	46.004	42.99	103.03	67.074	100.03	102.5	89.128	84.526
RAPGEF1	3.79002	4.48479	67.951	1.6758e-16	5.2024e-15	1	0	6.12776	1.8782	0.77713	0.37402	0	3.3469	1.44991	0.31816	5.3468	13.048	3.2811	0.87343	4.763	0.60347	3.1226	1.5201	3.044	0.68051	1.899	0.86203	3.6332	3.4874	19.619	6.4062	15.582	23.171	139.63	50.599	66.867	116.09	37.562	69.171	19.785	77.759	79.499	19.626	31.846	99.0139	62.299	11.976	42.797	18.65
MAN2B1	2.87132	6.54227	67.949	1.6782e-16	5.2024e-15	1	26.894	12.0198	17.626	32.64	13.091	98.956	23.385	36.4548	10.181	17.186	14.875	22.836	16.668	7.041	57.329	12.23	9.4715	7.5638	7.4856	13.673	13.649	12.598	19.022	50.128	205.51	153.07	683.22	222.3	29.02	90.2704	344.03	336.46	38.31	63.886	46.832	122.32	45.793	358.17	182.856	24.173	203.58	202.79	48.129
GAB3	7.83907	5.07287	67.694	1.9096e-16	5.9061e-15	1	0	0	0	0	0.37402	0	0	0	0	0	6.524	0	0	0	0	0	0.058466	0	0	0	0	0	0	0	34.081	44.913	30.291	65.622	0	63.5236	25.975	39.959	115.46	107.27	92.78	5.088	36.448	44.584	1.597	21.421	32.679	138.01	80.917
CPVL	4.4252	8.15205	67.576	2.0274e-16	6.2561e-15	1	34.082	6.00992	0	8.5485	48.996	103.08	2.3171	45.8792	8.2721	5.5378	0	40.554	154.52	55.5	1.2069	11.71	5.3789	6.8258	0.17013	33.929	45.4	3.0198	0.79259	3.7277	293.66	94.868	462.65	422.06	482.92	528.249	2067.4	346.05	264.98	342.07	1035.6	558.4	317.75	468.32	535.793	602.16	976.31	1035.8	212.67
STX11	3.87724	5.64569	67.44	2.1721e-16	6.6875e-15	1	6.8165	5.30287	2.3116	0	18.514	0.54976	17.507	1.7606	0.95447	0.95479	11.352	13.912	0.14557	1.8638	1.2069	4.4237	13.213	0	25.009	8.4821	6.1779	18.968	3.6459	0.19619	68.674	27.04	69.513	262.78	58.784	163.824	235.36	31.967	48.951	43.623	124.59	78.439	30.84	68.937	234.759	65.64	35.724	148.61	75.502
MARCH1	6.67578	4.54511	67.419	2.1951e-16	6.7431e-15	1	0	0	0	0	0.37402	0	0.085818	0	0	0	3.5229	0.13124	0	0	0.9052	0	0.5262	0	5.274	0	0	0	0	0	24.856	15.582	48.284	25.584	0	3.3433	42.938	17.582	56.401	45.53	42.414	96.247	80.372	82.05	19.164	16.508	17.253	216.54	31.585
CD300LF	7.55599	4.23447	67.39	2.2278e-16	6.8278e-15	1	4.4617	0	0	0	0	0	0	0	0	0	0	0	0	0	0	0	0	0	0	0	0	0	0	0	12.3	9.6243	97.474	90.917	6.6969	0	44.528	41.557	91.518	31.704	15.022	18.02	30.84	46.457	20.761	2.5549	41.001	56.343	5.1137
IRF4	7.3138	7.79703	67.086	2.599e-16	7.9476e-15	1	0	0	0	0.38857	0.18701	0.27488	0	0	1.9089	0	0.13048	0	0.072786	0	0	3.1226	0.1754	0.092241	50.868	0	0.71836	9.2481	0.95111	0.098097	224.98	417.51	59.934	478.87	67.341	702.104	82.165	19.18	181.97	578.55	816.47	394.1	51.401	316.96	341.758	668.59	292.69	186.5	2737.3
DOK1	5.58176	4.08423	67.01	2.7018e-16	8.2433e-15	1	0	1.06057	0	0	0	0	1.888	0	0	0	6.524	0	1.2374	2.6922	0	1.8215	1.4032	0.36896	0	0	0.14367	0.094368	0.079259	0.29429	7.4312	5.0413	74.691	11.852	1.4882	10.03	31.276	25.574	68.638	20.262	40.647	2.968	37.382	88.793	11.9775	18.277	50.135	109.35	21.658
LIMD2	3.29435	4.37031	66.922	2.825e-16	8.5996e-15	1	3.842	4.59582	6.357	6.2171	4.1142	0	1.9738	7.14597	1.5908	0.19096	0	6.431	4.076	5.1772	1.2069	9.628	6.3144	2.2138	3.0623	4.8108	1.0057	5.6149	5.9444	8.4363	31.518	19.249	86.859	39.026	4.0926	16.7167	51.419	174.22	15.43	11.442	15.905	39.644	20.56	70.81	69.4694	63.871	22.124	17.08	29.479
ELF3	-4.55797	8.30925	66.886	2.8774e-16	8.7395e-15	-1	175.37	337.027	863.11	567.31	2955.9	659.16	1724.8	995.88	220.48	40.865	207.85	512.9	1039	78.279	279.71	1428.6	250.47	44.276	132.78	500.32	323.4	125.04	148.61	559.05	0	62.787	35.986	134.42	52.087	20.0601	26.505	3.9959	0	15.018	3.5345	44.096	6.5419	7.1185	54.298	25.155	4.8714	0.19632	1.8048
C3AR1	6.68065	5.86757	66.85	2.9293e-16	8.8771e-15	1	3.0984	10.9593	0	0	0	0.27488	0.51491	0	0.31816	0	7.1764	0	0	0.20709	0	0	0.058466	0	0	0	1.7241	0.80213	2.2985	0.19619	59.449	16.041	333.72	106.82	0	0	59.371	163.83	35.649	178.31	390.56	62.751	162.61	373.53	44.716	107.11	81.799	148.81	11.431
HN1L	-3.24797	6.54456	66.738	3.1002e-16	9.3742e-15	-1	135.59	179.119	103.01	121.23	89.577	572.85	135.21	187.245	105.31	185.99	209.42	130.06	73.368	185.14	198.54	95.76	21.34	167.6	282.5	60.135	146.26	209.78	163.99	115.75	16.912	15.124	38.446	2.1681	33.485	0	7.9514	23.975	26.604	27.175	0	0.424	16.822	10.865	3.194	0	48.511	15.509	10.227
TMEM140	3.9671	5.17593	66.532	3.4422e-16	1.0385e-14	1	6.1968	0.70705	0	0	14.026	7.9715	3.776	5.69607	3.4997	5.9197	10.569	0	4.1488	0.20709	0	10.148	2.5141	4.1509	0.085064	17.091	1.8677	3.7747	4.0422	1.4715	133.76	70.12	135.4	120.55	58.784	3.3433	71.033	55.144	2.6604	79.857	61.854	48.336	61.681	118.02	66.2755	171.57	29.837	66.355	40.007
CDC42EP4	-3.51443	5.22836	66.49	3.5162e-16	1.0585e-14	-1	53.292	67.8767	96.655	39.245	97.618	63.772	91.181	32.8301	23.225	67.79	28.966	89.377	67.545	56.535	113.75	103.05	71.329	39.11	3.4876	61.527	35.63	64.171	25.68	134.1	4.6124	18.79	6.084	10.118	0.37205	0	15.903	3.1967	2.1283	0	0.88362	5.7239	4.6728	1.124	18.3655	7.075	12.178	3.5337	0
CKS1B	-1.81913	6.98185	66.442	3.6043e-16	1.081e-14	-1	161.24	128.919	353.1	219.15	273.41	361.19	251.79	128.317	120.9	179.88	241.91	154.21	121.26	132.12	143.63	199.85	262.34	124.43	207.05	195.47	164.5	127.87	240.95	101.33	43.306	36.664	41.812	58.106	132.45	23.4034	20.144	66.332	84.601	74.136	63.621	38.584	88.783	62.567	32.7385	70.946	71.65	44.76	20.756
IGLL1	8.18036	1.50548	66.437	3.6129e-16	1.081e-14	1	0	0	0	0	0	0	0	0	0	0	0	0	0	0	0	0.52043	0	0	0.085064	0	0	0	0	0	1.025	10.541	6.8607	0.72271	0.37205	96.9571	4.2408	1.5984	1.0642	0.47676	0	0.63599	9.3455	91.791	15.1715	1.5722	0.8119	0.39263	0
KDF1	-4.88658	4.65575	66.436	3.6151e-16	1.081e-14	-1	40.403	29.1069	51.145	66.833	85.089	36.009	39.347	56.2357	49.314	16.995	54.41	21.787	56.19	53.843	94.443	64.794	23.971	33.668	7.911	44.943	32.182	34.586	55.164	12.949	0	0.4583	8.8024	0	0	0	3.1806	0	0	0.23838	0	0	0	0	0	0	0.8119	0.19632	7.2193
CD93	7.01238	4.47482	66.261	3.95e-16	1.1785e-14	1	0	0	0	0	0	0	1.888	0.20713	0	0.19096	3.7839	0	0	0	0	2.6022	0	0	0	0	0	0	0	0	26.137	1.3749	22.136	26.596	7.441	23.4034	103.9	66.332	3.1925	25.507	75.992	69.747	138.31	85.796	21.5595	1.1792	116.3	201.22	5.1137
AOAH	6.52324	6.05813	66.233	4.0057e-16	1.1925e-14	1	0	1.4141	0	0	0	24.739	0.72945	3.41764	0	0	0	2.3624	0	0	0	0	0.058466	0	0	1.3926	0.43101	1.3683	0	0	163.74	111.83	223.04	242.4	13.022	76.897	364.18	155.04	99.499	90.346	23.858	225.57	47.662	203.81	78.2529	101.21	167.66	302.13	133.26
RNASET2	2.46337	6.95173	66.19	4.094e-16	1.2162e-14	1	54.656	30.2853	62.27	111.13	78.357	39.857	14.675	55.4072	15.908	11.648	8.7421	37.93	12.374	24.436	22.63	35.389	60.805	5.9957	22.967	43.93	15.516	35.718	35.033	98.489	179.12	140.24	482.97	248.18	149.56	63.5236	544.94	362.03	168.14	82.002	319.87	110.87	29.906	239.4	253.923	286.93	130.72	204.37	190.11
MAP4K1	4.67377	4.65031	65.878	4.798e-16	1.4221e-14	1	5.3292	3.18172	0.28895	0.38857	0	0	0.90109	12.6349	0	0	2.8705	0	2.1836	0	0	4.9441	0.40926	0.64569	0	2.0256	1.4367	1.1796	10.383	1.9619	44.331	55.454	57.734	68.802	47.995	113.674	65.202	210.98	9.5775	91.299	4.4181	59.147	13.084	104.53	55.0965	17.491	48.308	14.331	48.129
LSP1	4.69887	7.89259	65.836	4.8995e-16	1.449e-14	1	0.24787	0	32.507	94.033	10.472	0	36.73	6.11033	0	4.0101	15.658	1.05	12.883	4.5559	6.6381	16.394	46.364	0.73793	130.66	3.2916	4.5975	0	1.6644	8.0439	285.97	187.9	783.93	520.93	289.46	237.378	542.29	939.84	569.86	266.03	758.15	373.54	652.32	584.46	988.542	723.61	405.54	495.31	257.19
ARID5A	3.90676	5.07917	65.727	5.1791e-16	1.5284e-14	1	5.2053	7.18833	3.9009	0	15.148	1.9242	9.7832	9.4244	1.5908	3.0553	0	0.52498	1.8924	1.2425	0.60347	5.985	10.816	4.3353	0.085064	5.697	5.1722	0.094368	11.889	3.9239	54.068	30.248	83.753	229.53	0.7441	110.331	72.093	151.05	34.585	38.856	42.414	78.651	9.3455	95.537	191.64	88.044	47.496	40.834	15.943
TPP1	2.42699	8.67515	65.589	5.5536e-16	1.6354e-14	1	165.95	164.86	100.99	101.42	53.484	187.74	105.08	54.9929	7.6358	216.93	105.69	31.236	298.57	61.505	172.89	113.19	193.17	141.87	331.15	205.09	50.86	6.653	106.76	148.71	493.02	442.72	1215.5	1462.6	259.69	280.841	1144.5	791.19	349.05	553.04	1271.5	563.49	256.07	862.08	309.818	631.44	1122.2	1036.2	465.65
OSCAR	5.3703	3.40257	65.519	5.7544e-16	1.6908e-14	1	0.49574	3.77093	0.14448	0.38857	0	0	0	0.31069	0.63631	3.0553	0	0	0	1.2425	0	1.5613	0.64313	0.18448	0.085064	0.5064	0	0	0.3963	0	4.3562	8.2494	75.209	17.345	25.672	0	27.565	9.5902	35.649	11.442	54.785	49.82	73.83	37.091	5.5895	14.74	5.0744	23.558	0.90242
LAMB3	-3.54997	6.90127	65.384	6.1641e-16	1.8072e-14	-1	248.37	217.653	64.581	263.84	241.61	209.18	172.92	60.7926	48.36	243.47	349.69	238.6	48.33	372.35	170.78	350.77	467.85	202.75	228.99	77.352	110.48	140.33	395.98	144.89	13.069	11.458	17.475	7.2271	2.9764	36.7768	6.8912	0	64.382	16.687	0	2.332	34.579	0.37466	25.552	57.779	40.392	16.294	0
BCL2A1	5.44302	7.62302	65.244	6.6163e-16	1.9356e-14	1	12.641	0	1.7337	0	0.37402	0.82464	21.755	15.3276	36.906	0	0	39.111	16.086	21.951	2.4139	2.0817	8.4776	1.1069	0.34026	0	14.798	0.047184	23.381	0	50.481	60.496	160.9	633.24	321.82	240.721	770.76	108.69	181.97	89.154	827.95	1782.9	410.27	189.58	768.156	565.21	70.838	327.46	37.3
SERPINB9	3.51837	7.9362	65.151	6.9364e-16	2.0249e-14	1	81.178	16.4978	62.27	3.1085	57.038	2.199	73.331	5.17824	0.95447	24.825	22.573	21.655	26.494	42.246	12.673	53.084	99.217	6.1802	0.85064	40.892	53.877	0.33029	154.63	109.87	239.59	213.11	127.12	802.49	756.01	755.597	646.72	62.336	195.27	198.57	516.92	774	331.77	254.39	484.689	602.16	463.39	1484.5	502.95
PLEKHO2	3.61826	5.24942	64.914	7.8226e-16	2.2787e-14	1	16.112	3.18172	11.992	0.77713	0.37402	0	12.272	9.94223	4.136	1.3367	6.7849	3.1499	9.0254	4.1418	0	1.5613	2.4556	2.2138	0.17013	1.0128	5.1722	10.381	13.87	25.113	71.749	72.87	211.65	125.32	5.9528	46.8069	124.57	145.45	92.05	55.781	154.63	107.27	41.12	51.702	69.4694	26.335	40.595	83.435	21.357
RASGRP4	6.03125	-0.0748303	64.831	8.1612e-16	2.3722e-14	1	0	0	0	0	0	0	0.042909	0	0	0	0	0	0	0	0	0	0	0	0	0	0	0.094368	0	0	0.51249	2.2915	1.6828	1.4454	0	0	11.662	1.5984	0.53208	0.23838	0	1.06	3.7382	1.8733	0.7985	0.58958	9.9458	3.5337	0.30081
MPZL2	-4.23153	6.92631	64.684	8.7946e-16	2.5508e-14	-1	140.42	70.1157	232.32	243.63	103.6	124.52	447.45	23.095	219.85	140.35	237.73	87.146	507.9	202.33	88.408	259.44	281.11	356.51	234.78	264.59	477.85	238.85	144.17	161.08	14.35	50.413	24.466	11.708	0.37205	0	0	0	0	7.8665	0	30.104	2.8037	13.488	5.5895	7.6646	41.407	5.4969	0.90242
XBP1	2.68607	9.25694	64.607	9.1448e-16	2.6467e-14	1	147.48	204.691	64.292	122.01	145.31	83.563	163.31	625.532	169.26	99.107	81.55	122.45	157.73	123.42	163.24	295.61	284.15	40.863	72.475	174.96	193.53	39.635	75.93	369.63	1714	3794.7	170.74	683.54	279.41	320.962	349.33	422.77	1785.7	407.87	501.01	766.37	1594.4	925.02	675.53	506.45	398.64	570.89	1646.3
IL7R	6.21782	8.98239	64.447	9.9175e-16	2.8642e-14	1	7.1883	6.71697	0	0	2.2441	0	0.17164	0.10356	0.31816	3.4372	10.047	2.6249	0.072786	92.983	21.725	4.1635	32.04	94.639	0.085064	0	3.7354	0	30.356	15.107	121.2	646.2	144.72	77.185	371.31	70.2103	323.89	321.27	1023.7	501.07	609.7	2558.6	564.47	563.48	109.394	284.37	778.21	6665.1	2680.2
NLRP3	7.60463	4.82231	64.37	1.0309e-15	2.971e-14	1	0	0	0	0	0	0.27488	0	0.82852	0	0	0	0	0	0	0	0	0.058466	0	0	0	0	0.094368	5.8652	0	14.094	6.8745	22.653	161.89	8.1851	80.2404	741.6	40.758	50.016	25.268	71.573	68.899	8.411	13.113	91.8274	10.809	8.9309	18.257	4.5121
ARHGAP25	3.92258	5.17674	64.328	1.0535e-15	3.0297e-14	1	3.2223	13.5518	6.9349	0	7.1063	0	1.888	0.31069	0	4.583	1.4353	1.05	4.5127	4.3489	0	2.0817	4.8527	7.7483	0.17013	4.6842	1.5804	19.11	3.0911	19.914	73.799	163.16	67.572	131.68	122.78	26.7468	47.178	148.65	103.76	75.089	0	59.783	21.495	58.446	72.6634	59.155	44.857	71.656	62.868
TNFRSF12A	-2.85852	7.32793	64.261	1.0898e-15	3.1272e-14	-1	171.03	153.665	96.366	11.657	163.26	223.2	284.19	139.813	35.634	321.38	695.72	256.06	234.3	202.33	436.91	361.7	442.41	104.32	666.82	13.166	176.57	361.76	816.21	170.3	29.468	64.162	29.514	24.861	21.579	20.0601	53.009	31.168	23.412	39.571	25.625	24.804	14.018	26.226	53.4995	29.479	71.041	48.686	2.1056
NDRG1	-2.76116	7.9971	64.069	1.2013e-15	3.44e-14	-1	105.35	924.938	171.78	279.38	132.21	144.04	421.19	49.7111	291.75	207.38	398.35	540.59	222.94	201.08	1474.6	198.28	433.06	328.38	1296.8	227.5	170.39	1310	753.44	110.36	17.937	79.286	50.873	35.991	157.75	43.4635	27.035	38.361	186.76	52.92	36.229	138.86	46.728	66.314	35.9325	74.287	91.136	46.92	10.227
APOE	6.14937	6.19792	64.057	1.2087e-15	3.4539e-14	1	1.983	4.8315	0.28895	0	0	0.27488	0.25745	15.0169	0.31816	2.4825	0	5.2498	0.43671	6.0056	0	1.0409	0	0.83017	0	0	1.1494	0.80213	1.1889	7.4554	142.99	0.9166	1407	246.73	154.4	10.03	231.65	561.83	2.6604	41.478	208.53	38.372	19.626	106.4	16.7685	6.4854	10.352	32.196	3.9105
EFNA5	-4.50628	7.27215	63.909	1.3028e-15	3.7149e-14	-1	399.69	34.174	118.18	66.445	24.685	101.98	122.46	36.662	154.62	812.34	138.83	190.96	343.4	6.8339	124.62	240.96	178.61	1687.6	702.54	86.341	504.29	161.04	31.387	532.57	19.987	6.4162	1.5534	4.3362	37.949	0	4.2408	0	22.347	8.82	0	24.168	0	1.4986	3.9925	1.1792	88.7	3.5337	24.064
CALM3	2.16304	7.59329	63.904	1.3063e-15	3.717e-14	1	53.54	93.2126	47.677	162.81	104.72	46.729	59.901	101.701	9.8629	37.81	56.889	127.57	91.346	66.061	58.536	79.626	71.914	28.134	51.719	29.751	51.865	53.601	219.55	24.819	305.7	189.28	691.64	543.04	292.43	170.511	398.63	629.76	386.29	175.45	675.97	372.27	285.97	502.04	340.959	259.61	120.36	214.18	83.624
FXYD3	-3.95041	8.02632	63.889	1.3166e-15	3.7384e-14	-1	503.3	269.739	442.53	2156.2	1510.1	608.58	286.42	284.596	317.84	86.313	842.51	271.28	235.9	273.56	418.81	549.32	260.82	71.21	89.828	497.41	328.43	229.13	523.51	372.67	19.731	50.413	75.597	57.817	9.6734	13.3734	1.5903	26.373	115.46	105.13	0	29.892	62.615	5.9945	43.119	3.5375	18.471	1.3742	1.504
CCNB1	-2.43566	8.02195	63.825	1.3599e-15	3.8534e-14	-1	911.67	279.991	363.07	318.24	228.34	415.07	426.43	182.999	214.76	463.26	1128.4	608.45	146.15	349.77	383.5	205.83	446.92	239.55	857.45	357.14	706.86	199.78	595.08	231.8	167.33	72.87	73.526	19.802	68.83	33.4335	48.239	0	77.684	169.96	55.668	43.46	150.46	59.57	38.328	18.67	166.44	97.962	65.876
ABCB1	8.0762	2.33173	63.818	1.3643e-15	3.8578e-14	1	0	0	0	0	0	0	0.472	0	0	0	0	0	0	0	0	0	0	0	0	0	0	0	0	0	55.093	5.9579	24.854	21.537	5.9528	60.1803	12.192	11.189	0	3.8141	0	0.424	0	0	27.149	14.543	5.6833	0	35.194
GABRE	-8.1088	2.51312	63.639	1.4942e-15	4.2111e-14	-1	8.1798	22.3899	35.252	4.6628	44.882	4.3981	21.025	9.4244	11.772	0	2.7401	0	5.8956	0	0	8.8474	4.1511	3.9664	0.76558	4.8108	8.6203	7.2664	0.63407	0	0	0	0	0.14454	0	0	0	0	0	0	0	0	0	0	0	0	0	0	0
WDR66	-4.33477	5.28675	63.638	1.4955e-15	4.2111e-14	-1	25.779	37.4736	62.125	13.211	37.402	85.487	34.499	13.7741	67.131	180.84	10.438	102.76	89.235	136.26	131.25	109.55	68.873	40.309	141.8	20.509	8.7639	69.597	117.15	44.438	0	5.0413	0.64724	0	2.2323	3.3433	0	0.79918	2.1283	0.47676	0	9.9639	15.887	0	7.1865	0.19653	11.367	4.319	0.30081
KCNAB2	4.40919	3.54866	63.531	1.5784e-15	4.4354e-14	1	4.8335	5.06718	0.14448	0	0.37402	0	0.30036	2.0713	0	0.57287	0	4.0686	4.2943	0	0	0.52043	0.29233	3.2284	0.25519	0	0.43101	0.14155	2.6156	0.39239	44.074	5.9579	39.611	13.009	10.417	30.0901	24.914	111.09	29.797	23.6	13.254	7.6319	56.073	47.956	25.552	22.011	9.3368	14.92	12.935
CRABP2	-4.10344	5.32683	63.479	1.6207e-15	4.5448e-14	-1	8.5516	13.0804	59.525	283.65	151.66	100.61	21.798	115.682	23.862	45.066	21.529	119.04	94.257	97.539	174.7	108.77	80.216	17.065	0.9357	38.866	33.763	21.846	39.788	44.732	1.025	7.7911	7.508	8.817	12.65	0	5.831	0	0	1.6687	7.069	2.544	14.018	0	5.5895	10.809	1.6238	0.39263	0.30081
TEAD2	-4.34645	4.49532	63.462	1.6347e-15	4.5744e-14	-1	66.677	32.0529	21.094	2.72	1.6831	16.218	6.9941	41.7366	44.86	34.182	29.488	64.703	42.216	16.567	155.09	24.2	10.115	9.5008	28.326	20.509	92.812	36.332	42.642	85.442	0.51249	5.4996	0.64724	0.43362	0	0	1.0602	0	4.7887	6.6746	0	1.484	13.084	4.1212	1.597	0.58958	0.60892	0.19632	0
MDK	-3.39737	7.74977	63.399	1.6881e-15	4.714e-14	-1	571.72	530.64	329.99	236.64	1146.4	707.26	157.3	1064.54	347.11	74.092	72.025	269.97	882.74	327.41	498.46	330.73	340.8	185.13	93.826	196.61	219.24	95.926	13.95	453.4	52.018	89.369	22.394	29.631	48.367	16.7167	34.456	107.09	0	16.21	0	38.796	47.662	44.209	34.3355	19.653	46.684	5.8895	12.333
RGL4	6.8483	2.69695	63.373	1.7107e-15	4.7674e-14	1	2.3548	0	0	0	0	0	0	0	0	0.57287	0	0	0	0	0	0	0	0	0	0	0	0	0	0	28.7	16.499	20.582	17.634	1.8603	6.6867	4.2408	64.734	62.253	35.518	0	4.028	28.037	15.361	21.5595	10.612	5.0744	3.9263	11.13
PLS3	-3.32579	7.60593	63.268	1.8042e-15	5.0176e-14	-1	457.57	106.882	77.295	64.114	69.38	590.44	298.43	5.9032	32.134	871.53	444.8	412.11	310.5	309.18	306.56	296.39	727.15	444.88	1002.6	238.01	344.67	251.35	243.56	304	47.662	98.076	6.7313	8.6725	16.742	6.6867	5.3009	10.389	10.642	111.8	3.5345	54.695	14.018	10.49	7.985	151.13	41.61	12.368	48.73
CD33	7.0028	3.79778	62.597	2.5368e-15	7.0405e-14	1	0	0	0	0	0	0	0	0	0	0	4.9582	0	0	0	0	0	0	0	0	0	0	0.094368	0	0	60.73	12.832	48.672	16.767	0.37205	0	47.709	57.541	56.401	18.117	6.1854	40.068	10.28	19.857	11.179	10.023	62.719	39.46	11.431
GNAI2	2.34858	7.28342	62.503	2.66e-15	7.3672e-14	1	97.785	158.497	45.077	67.611	75.551	69.269	42.179	73.9453	18.771	61.107	53.105	79.928	20.744	44.317	63.062	25.241	18.592	23.06	90.253	5.5704	18.965	32.463	52.549	26.879	192.95	395.97	521.67	216.23	181.19	137.077	425.14	447.54	398	166.87	394.1	142.67	250.46	370.53	889.528	105.54	176.39	256.59	54.446
ELF1	2.5455	6.9467	62.456	2.7247e-15	7.531e-14	1	30.86	36.413	20.66	19.817	22.815	29.962	69.341	11.8064	15.908	26.925	15.788	45.804	81.593	19.259	3.9225	138.96	25.024	94.639	22.117	34.435	34.481	25.621	33.685	54.738	167.33	143.91	94.626	654.48	127.24	779	139.95	53.545	81.94	146.6	235.93	282.59	80.372	143.12	519.823	417.03	70.229	90.306	240.94
SOX15	-3.73135	5.40334	62.449	2.7337e-15	7.5405e-14	-1	47.22	43.13	106.48	92.479	104.72	67.62	90.409	63.8995	11.454	54.614	37.578	88.983	16.886	99.403	223.89	87.693	103.19	37.358	51.209	80.897	25.142	52.422	145.28	27.271	1.7937	6.8745	4.919	6.2153	15.998	0	1.5903	0	10.11	10.012	0	3.392	18.691	0	3.9925	2.3583	22.124	1.3742	0
KRTCAP3	-4.27	6.63561	62.419	2.7758e-15	7.641e-14	-1	192.35	96.1587	132.77	153.87	206.83	237.5	312.98	256.944	124.72	96.625	29.227	66.409	202.34	141.65	356.35	174.08	82.262	363.25	186.46	111.91	182.61	36.521	385.36	189.52	3.8437	14.666	0	10.985	0.7441	16.7167	11.132	0	35.649	6.6746	0	0.63599	7.4764	0.74931	4.791	0.39305	67.997	1.5705	0
LINC01094	6.39758	4.05759	62.396	2.8087e-15	7.716e-14	1	0	0	1.0113	0	0	0	0.944	0	0	2.4825	0	0.13124	0	0	0	0.78065	0.058466	1.2914	0.51038	0	0	1.5099	0	1.1772	22.037	0	59.934	51.312	8.1851	0	49.829	53.545	13.302	12.157	50.366	36.888	172.89	54.325	0	0	56.63	118.77	13.837
FAM65B	5.54694	4.48158	62.379	2.8332e-15	7.7674e-14	1	0	0	0.72239	0	0	1.6493	2.7462	0	0	0	6.3935	0	0	0.20709	0	4.4237	0	0	0.17013	5.3172	1.7241	1.2268	0	0.098097	54.068	59.579	39.611	38.159	54.692	63.5236	141.01	84.713	33.521	55.542	0	39.432	12.149	79.802	55.0965	39.109	37.753	22.38	48.43
TACC1	2.47681	6.74814	62.21	3.0872e-15	8.4466e-14	1	39.164	28.5176	18.349	0	16.831	7.6966	19.781	57.2714	46.133	27.498	92.771	30.842	74.605	43.903	9.6555	61.671	9.1207	15.681	34.621	61.147	41.521	27.131	18.15	21.876	164.51	59.121	77.28	116.07	133.19	120.361	173.34	106.29	540.59	224.31	79.526	310.58	163.55	97.036	108.596	373.79	141.27	370.45	260.2
RGS19	3.29078	4.87623	62.204	3.0964e-15	8.4546e-14	1	11.154	4.71366	5.3457	0.77713	5.6103	8.7961	9.869	22.8878	2.5453	0.95479	2.6096	4.4623	1.7469	11.183	0.9052	3.643	5.6128	3.4129	0.9357	1.7724	7.3272	4.7656	15.535	0	45.612	27.498	143.56	65.477	71.062	23.4034	134.64	142.25	3.1925	17.402	32.694	7.6319	29.906	41.212	35.134	33.213	73.883	135.65	19.552
CELSR1	-4.33274	3.37049	62.157	3.1714e-15	8.642e-14	-1	3.4702	12.3734	14.881	8.5485	2.4311	27.763	23.814	8.28519	6.045	14.895	16.44	20.212	19.143	34.998	24.44	35.65	34.086	19.832	0.51038	2.0256	23.849	18.685	12.364	11.968	0	0.4583	1.165	1.0118	0	3.3433	4.7709	1.5984	0	0	0	0	0	0	0.7985	0	0.20297	2.3558	0.30081
AQP3	-3.65316	7.09172	61.996	3.441e-15	9.3579e-14	-1	154.3	78.6003	254.42	463.56	103.04	174.82	613.3	18.9524	408.83	41.82	328.16	518.94	411.82	342.73	215.14	265.42	90.564	14.021	82.597	438.41	277.43	225.78	255.45	55.621	3.3312	19.707	32.362	5.6371	5.9528	6.6867	3.1806	0	48.419	54.112	29.16	33.708	2.8037	1.4986	37.5295	12.971	5.4803	12.761	10.227
FZD10	-7.25648	3.73478	61.85	3.7064e-15	1.0059e-13	-1	4.8335	12.1377	9.5355	14.377	1.4961	61.298	18.193	0	137.13	8.0202	0	10.368	59.903	15.946	6.0347	58.288	0.058466	20.939	0	3.9246	51.003	2.6423	45.574	23.641	0	0	0	0	0.37205	0	0	0	0	0	0	0	0	0	0.7985	0	1.0149	0	0
UBASH3A	8.07034	2.72715	61.717	3.9653e-15	1.074e-13	1	0	0	0	0	0.56103	0	0	0	0	0	0	0	0	0	0	0.26022	0	0	0	0	0	0	0.23778	0	90.199	22.915	12.686	4.0472	0	0	0	51.148	64.382	15.495	0	1.272	0.93455	22.105	25.552	0.39305	2.6387	9.4232	24.666
CLDN4	-5.11612	10.0176	61.404	4.6494e-15	1.2545e-13	-1	191.23	624.56	1231.4	435.97	7735.8	560.48	8865.8	1792.09	166.08	42.393	551.02	2487.3	5869.4	144.75	950.46	7720.6	2476.3	138.45	256.89	324.98	1113	904.05	559.25	2081.2	2.8187	132.45	21.877	273.18	33.113	200.601	2.6505	4.7951	0	48.153	0	86.283	11.215	18.358	225.177	79.987	22.327	10.601	0
SP100	2.10475	6.65445	61.403	4.65e-15	1.2545e-13	1	33.339	14.848	35.686	34.582	30.295	34.635	28.191	14.6026	27.998	56.142	27.27	71.003	41.124	69.168	33.191	31.486	66.008	25.366	8.8467	75.073	54.595	41.475	19.26	68.079	170.4	151.7	82.07	139.77	396.24	234.035	93.827	67.931	89.922	138.74	25.625	114.27	391.58	173.84	95.8199	397.77	122.39	120.54	370.89
MIR155HG	5.97816	2.87146	61.358	4.7587e-15	1.2812e-13	1	0	0	0.14448	0	1.1221	0	0.21454	0	0	0	0	0	0	0	0	1.5613	0.87699	0	0	0.1266	0	1.0852	0.47556	0.29429	7.4312	7.3328	21.359	35.557	0.37205	23.4034	37.637	4.7951	0	5.7211	0	20.988	13.084	17.234	70.2679	24.173	0.20297	11.386	11.731
SDR16C5	-5.54043	6.32888	61.269	4.9782e-15	1.3377e-13	-1	229.41	36.1773	169.04	112.68	37.215	93.459	320.7	135.774	618.82	35.136	231.86	149.62	162.31	249.54	55.519	104.35	80.04	0.36896	321.29	165.72	77.295	37.936	11.176	138.12	0	7.7911	8.1552	0	0	3.3433	6.8912	0	21.283	7.6281	8.8362	0	5.6073	0.37466	3.9925	0.39305	0	0.19632	0
PDZK1IP1	-4.20933	7.27799	60.964	5.8117e-15	1.5586e-13	-1	361.27	55.6212	236.65	261.89	1047.1	106.93	521.99	125.728	482.64	300.57	228.21	271.15	74.532	401.34	262.51	219.88	473.23	6.1802	641.38	60.135	215.22	188.45	182.53	76.712	14.35	28.415	13.204	19.224	1.1162	20.0601	0	79.918	46.291	10.489	0	8.4799	40.186	0	20.761	26.335	0.20297	4.319	2.4064
CELF2	6.65646	6.43327	60.838	6.1971e-15	1.6586e-13	1	0	0	0	2.3314	0	37.384	0.81527	0.31069	0.63631	0.19096	0	0	0.072786	0.41418	0	0	0.058466	0	0	0	0	0	0	0.78478	278.54	158.11	250.48	168.68	173	157.137	141.01	65.533	179.31	257.93	111.34	94.339	57.942	161.48	130.954	109.27	86.264	317.64	383.83
CMKLR1	7.98269	3.16499	60.777	6.3906e-15	1.707e-13	1	0	0	0	0	0	0	0	0	0	0	0	0	0	0	0	0	1.0524	0	0	0	0	0	0	0	11.275	0	71.196	13.009	0	0	0	14.385	38.842	6.6746	45.065	6.1479	0.93455	76.055	4.791	13.953	75.71	25.914	0.30081
AKNA	3.91811	3.22701	60.57	7.1017e-15	1.8932e-13	1	3.3463	2.8282	0	3.1085	2.8051	0	0.85818	2.58912	0	0	1.3048	0.13124	2.1836	0	0	2.6022	0.58466	0.83017	0.17013	0	1.1494	3.4444	3.2496	2.1581	30.493	27.498	13.851	20.669	10.79	40.1202	6.3611	62.336	35.649	25.03	1.7672	8.6919	9.3455	23.978	54.298	21.618	24.56	23.754	22.861
DHCR24	-3.65824	7.44032	60.564	7.1221e-15	1.8949e-13	-1	324.96	502.123	545.83	381.57	361.67	106.1	674.61	1032.96	201.08	298.66	840.42	245.56	113.25	78.901	163.84	260.74	49.579	231.71	349.53	89.506	117.95	183.78	128.08	163.63	14.606	87.077	51.65	13.153	0.37205	53.4936	30.745	7.9918	4.7887	96.544	2.6509	0	18.691	17.609	8.7835	40.878	60.081	6.6748	10.227
PSTPIP1	6.18575	4.13065	60.485	7.4157e-15	1.9692e-13	1	0	0	0	0	2.2441	0	0	4.45329	0	0	0	0	0	0.20709	0	0	0.23387	0	0	1.0128	0	0	3.8837	0	51.249	3.6664	61.488	74.15	130.22	23.4034	42.408	130.27	4.7887	67.938	14.138	22.684	40.186	47.956	32.7385	16.705	4.8714	14.92	17.447
CCDC141	7.82296	2.42437	60.418	7.6697e-15	2.0326e-13	1	0	0	0	0	0	0	0.21454	0	0	0	0	0	0	0	0.9052	0	0	0	0	0	0	0	0	0	18.45	2.7498	1.8123	5.6371	0	13.3734	2.6505	4.7951	3.7246	2.8605	0	0	10.28	7.8678	7.985	12.185	0.60892	1.5705	167.85
EHF	-3.89982	7.23044	60.32	8.0635e-15	2.1328e-13	-1	212.8	253.713	663.01	58.674	65.266	474.72	608.1	112.886	198.85	177.59	156.97	144.89	593.57	134.4	279.71	421.81	266.37	121.11	232.22	624.26	155.88	402.91	37.965	88.385	2.5625	135.66	1.165	19.513	94.873	10.03	0.53009	0.79918	0	4.7676	35.345	25.44	14.018	9.741	3.194	9.0402	2.8416	9.4232	13.536
CDC42SE2	2.6712	6.49794	60.256	8.331e-15	2.1992e-13	1	27.142	11.0771	29.618	1.9428	35.158	0.27488	30.422	10.1494	28.952	36.282	19.311	23.099	15.722	30.856	1.5087	25.761	29.525	65.952	82.937	12.027	18.677	9.72	17.833	57.877	159.64	74.703	116.89	155.82	253	504.846	124.57	42.357	36.714	149.23	64.504	279.63	62.615	126.63	291.452	292.43	178.21	195.33	251.47
FYN	6.22591	5.6445	60.212	8.5159e-15	2.2437e-13	1	18.342	0	0	0	0	1.6493	1.0298	6.21389	1.2726	0.19096	0.13048	0	0	0	0	0	0.23387	1.9371	0	0	1.1494	0	3.3289	0	221.65	126.03	68.089	86.725	99.338	504.846	36.577	71.926	25.54	181.41	0	132.5	32.709	97.036	184.453	267.08	50.541	21.595	76.705
PTGER4	3.76041	5.08637	60.061	9.1967e-15	2.4183e-13	1	1.7351	8.36675	1.8782	9.3256	3.9272	0.27488	2.4887	8.59588	0.31816	0.38192	6.263	0.13124	29.26	8.9048	7.5433	4.9441	2.1048	1.3836	0.25519	0.1266	4.0228	4.2938	3.2496	7.2592	37.156	54.538	29.514	463.98	21.951	110.331	148.96	14.385	5.8529	46.722	24.741	95.187	8.411	63.691	71.8649	44.612	41.61	33.963	31.284
LYPD3	-3.70027	7.64079	60.048	9.2567e-15	2.4294e-13	-1	221.23	131.04	200.68	726.62	390.29	76.966	1071.7	248.763	251.98	67.79	601.77	568.94	645.9	99.817	540.1	325.27	33.209	28.318	217.25	276.24	246.54	889	680.28	56.7	11.531	52.246	29.255	60.852	2.9764	70.2103	2.1204	27.971	1.5962	75.805	1.7672	71.443	8.411	19.107	43.9175	0	16.238	8.8342	5.1137
CD83	4.1652	7.58658	60.002	9.4756e-15	2.482e-13	1	34.206	18.5011	51.867	20.205	7.4803	136.61	20.339	20.0916	0.31816	5.7287	19.05	0.52498	5.1678	0	0	8.3269	10.875	31.178	2.4669	0.1266	57.037	9.6728	43.434	2.06	25.625	255.73	111.32	1098.8	294.29	504.846	590.53	90.308	274.02	146.6	134.31	1302.9	134.58	246.15	1398.97	196.33	81.799	312.73	77.608
SCIMP	6.95733	4.10059	59.945	9.755e-15	2.5503e-13	1	0	0	0	0	0	0.54976	0.12873	0	0	0	0	0.39373	0	0	0	0	0.058466	0	0	5.064	0	0	0.23778	0	12.3	38.956	167.76	49.867	0	3.3433	38.167	43.955	0	21.454	59.203	0	11.215	71.934	32.7385	27.907	36.941	42.208	18.349
LILRA2	7.89509	4.17408	59.833	1.0324e-14	2.6938e-13	1	0	0.23568	0	0	0	0	0	0	0	0	0	0	0	0	0	0	0	0	0	0	0	2.7839	0	0	33.056	4.1247	41.553	1.1563	244.81	3.3433	83.755	64.734	0.53208	0	0	20.14	20.56	30.722	7.985	19.653	81.799	61.84	3.9105
IRF6	-3.7495	7.18569	59.778	1.0617e-14	2.765e-13	-1	89.977	430.711	114.57	194.28	640.69	488.46	279.55	35.4192	127.58	279.94	405.53	266.69	357.6	293.03	184.66	331.52	201.12	131.07	115.94	311.18	211.77	276.03	356.67	132.33	2.05	42.164	9.0613	77.619	69.946	26.7468	12.722	1.5984	29.797	24.076	3.5345	0	24.298	0.37466	6.388	33.41	19.08	1.5705	6.0161
SEMA4B	-2.95654	6.27613	59.768	1.0675e-14	2.7746e-13	-1	108.44	151.426	221.92	90.536	313.8	31.336	201.41	123.553	95.447	46.403	33.011	143.71	166.02	208.12	267.03	124.12	110.21	113.09	102.67	178.5	57.037	91.632	104.7	51.893	9.9936	65.995	15.275	28.186	0	3.3433	2.6505	31.967	0	23.361	12.371	17.808	30.84	13.113	8.7835	0.98264	41.204	32.981	5.4145
SPINT2	-2.06495	8.95562	59.763	1.0698e-14	2.7754e-13	-1	758.98	523.806	418.98	1041.7	595.25	1538.2	694.74	1582.57	237.66	267.15	997.78	445.7	664.53	361.78	1518.6	844.14	339.34	299.88	749.58	714.78	786.17	1129.7	1528.7	850.99	160.67	244.73	316.37	154.66	23.439	110.331	374.25	340.45	93.114	122.53	189.1	213.06	71.961	203.81	275.482	112.22	311.77	212.61	33.089
RBPJ	2.16377	9.06484	59.624	1.1483e-14	2.9733e-13	1	161.86	129.861	50.278	67.222	195.05	545.08	73.374	136.602	614.04	134.24	248.04	67.853	240.41	101.89	47.372	98.362	340.39	333.18	150.9	164.96	305.01	143.82	53.817	359.43	867.91	464.26	471.45	729.65	1135.5	712.134	502	537.85	685.32	1433.4	729.87	1804.5	646.71	581.47	463.13	1685.4	716.7	805.29	2566.8
HMOX1	3.50586	4.72387	59.589	1.1686e-14	3.0201e-13	1	0.49574	0.82489	4.6233	6.6056	10.285	3.0237	6.0502	7.04241	0.63631	5.3468	14.353	5.1185	3.4209	0.41418	0.60347	4.9441	6.0805	10.884	0.25519	0.1266	13.505	1.2268	6.4993	0.88287	44.843	18.79	57.475	78.92	5.5808	6.6867	113.97	118.28	33.521	37.426	197.05	64.023	22.429	58.072	109.394	35.375	7.713	72.048	4.5121
DSTN	-1.97709	8.68147	59.412	1.279e-14	3.2989e-13	-1	663.55	217.418	326.37	187.68	400.76	679.23	573.61	370.659	1048.3	623.29	943.89	278.37	604.7	845.34	266.13	617.23	928.04	1102.4	1228.9	659.71	731.14	704.93	681.79	733.76	83.024	241.52	111.84	140.49	94.873	133.734	93.827	18.381	177.72	139.21	66.272	107.7	210.27	82.424	150.118	326.04	228.35	216.34	107.99
CCL22	5.82623	8.09155	59.383	1.2981e-14	3.3419e-13	1	10.658	0	4.6233	38.468	69.38	0	29.006	0	0	0	9.0031	1.7062	24.82	0	0	17.174	4.0926	4.7043	0.9357	2.0256	2.7298	11.56	2.2985	0.098097	139.65	248.86	1339.5	271.74	0.37205	875.958	91.176	121.48	6.9171	190.7	409.12	654.86	340.18	1289.2	439.175	341.37	1399.5	3707.4	92.949
SLC2A3	6.11218	9.19677	59.327	1.335e-14	3.4305e-13	1	0	0	0	0	1.8701	133.87	9.3112	40.8045	0	0.19096	6.3935	92.133	0	47.216	18.104	14.312	0.99393	0.36896	0.085064	0	36.349	1.6043	8.0844	0.39239	389.75	508.71	255.27	2720.4	2836.2	812.434	6182.5	382.81	594.33	520.38	3201.4	2172.3	638.3	841.48	784.925	817.36	529.97	957.44	303.21
TPSD1	8.3572	5.53229	59.319	1.3408e-14	3.4389e-13	1	0	0	0	0	0	0	0	0	0	0	0	0	0	0	6.0347	0	0.11693	0	0	0	0.86203	0.14155	0	0	0	42.622	161.81	128.06	72.178	3.3433	244.37	108.69	228.79	93.683	0	83.315	0.93455	98.534	0.7985	151.13	238.9	208.29	4.5121
SLC2A1	-2.59771	8.22186	59.282	1.3659e-14	3.4966e-13	-1	142.65	813.931	463.77	498.92	736.44	290.27	746.91	132.77	315.61	422.02	253.78	966.87	311.09	380.01	1617	646.9	927.8	294.8	445.14	431.2	199.56	245.88	539.52	190.31	28.443	173.24	57.734	107.39	206.49	103.644	147.9	35.963	44.695	66.746	22.091	110.87	216.82	35.967	129.357	131.28	52.368	42.797	26.772
RNF130	2.78954	6.81265	59.265	1.3782e-14	3.5214e-13	1	54.656	16.1443	19.938	21.76	26.742	0	27.762	64.0031	34.997	31.508	27.923	19.03	81.156	1.6567	1.8104	21.078	65.482	11.807	30.453	46.209	36.349	11.655	27.503	12.851	134.79	56.371	331.52	357.88	269.37	30.0901	488.75	135.06	93.646	123.72	330.47	157.51	48.597	194.07	78.2529	302.06	274.83	469	65.275
ZNF331	4.48888	7.79605	59.243	1.3939e-14	3.5547e-13	1	20.573	0.58921	16.47	0	2.0571	45.905	9.5258	17.5025	15.272	3.4372	12.917	0	0.94621	3.7276	0	10.669	8.0099	2.1215	0.42532	1.6458	118.39	15.288	152.42	14.126	79.949	412.93	85.694	1422	258.95	862.584	1169.9	67.931	297.43	166.63	77.759	428.87	171.02	241.65	788.119	620.83	103.72	391.65	114.31
SPP1	6.28862	11.0503	59.209	1.418e-14	3.6093e-13	1	24.911	10.9593	7.2239	1.9428	0.18701	0	4.2051	8.07806	77.63	0.76383	45.407	9.9745	1.6013	7.8694	54.01	8.0667	6.4313	898.43	140.87	0	4.8848	0.047184	0.55482	0.098097	623.19	659.95	8489	923.33	6401.2	244.065	2478.2	8035	905.07	3728.5	20292	1760	11325	2664.2	356.929	6159.9	1556.4	12999	228.91
HOXD11	-6.12561	2.92529	58.924	1.6387e-14	4.1633e-13	-1	2.4787	2.12115	13.436	0	4.1142	1.0995	15.662	17.1918	1.5908	5.7287	6.1325	12.337	20.453	0	0.60347	5.7248	24.79	23.798	61.501	5.697	3.1608	7.4551	12.523	14.616	0	0	0	0	0	0	0	0	0	0	0	0	0	0	0	0	1.6238	0	0.90242
CD6	5.86951	4.04959	58.76	1.7817e-14	4.518e-13	1	0.12394	6.36344	0	3.1085	0	0	0.38618	0.93208	0.31816	0	0	0	0	2.278	0	0	0	0	0	1.3926	0	0.28311	1.2681	0	95.324	24.29	24.595	56.949	26.788	183.884	39.227	43.156	3.7246	45.53	0	88.403	41.12	8.2424	81.4469	36.161	21.109	4.319	55.348
GSTO2	-3.71346	4.74414	58.606	1.9267e-14	4.8767e-13	-1	85.764	27.6928	31.64	42.742	84.902	1.6493	98.433	67.6278	48.996	18.141	28.575	43.836	39.013	52.186	28.061	61.411	25.959	32.838	16.928	20.636	29.74	40.673	123.17	24.034	7.4312	4.1247	1.6828	8.9616	0	0	3.1806	0	0	0.71514	0	0	4.6728	0	9.582	0	8.119	1.5705	2.7072
GJB3	-4.2824	5.9105	58.437	2.0986e-14	5.2933e-13	-1	54.656	125.383	107.06	107.24	114.45	2.199	334.73	12.0135	59.495	66.072	87.03	240.31	63.615	151.17	216.95	168.1	131.26	26.842	77.834	68.743	73.272	137.35	119.21	26.388	0	31.623	2.3301	0.72271	0.37205	6.6867	0	0	0	3.5757	1.7672	9.7519	29.906	0.37466	3.194	0.78611	9.7428	9.6195	0
CXADR	-4.45587	8.87905	58.437	2.0991e-14	5.2933e-13	-1	526.48	288.476	644.51	55.954	184.39	466.19	300.28	298.267	1664	2.1005	356.08	164.97	264.79	562.25	895.55	367.95	1383.6	4946.5	1972.3	1142.4	531.58	824.69	213.29	2964.9	21.525	105.41	0.64724	2.1681	45.018	13.3734	4.7709	0	0	39.333	1.7672	39.856	63.55	0.74931	3.194	60.727	90.73	103.26	126.34
PPT1	1.7442	10.1629	58.381	2.1601e-14	5.437e-13	1	667.64	605.47	535.14	216.43	322.03	376.86	631.45	661.883	986.61	572.68	751.69	422.21	724.43	573.43	193.41	548.8	501.64	643.38	467.09	622.87	649.54	250.88	305.78	569.55	1406.3	1168.7	1802.2	2885.9	1732.6	802.404	1994.7	1019	625.73	1152.8	4032	2171.3	835.49	1486.3	908.692	2914.9	2940.5	2947.3	955.96
LAIR1	7.10296	7.02223	58.357	2.1866e-14	5.4932e-13	1	0.12394	0	0.14448	0	0	0	3.1323	40.2867	0	0	1.5658	0	0.072786	0	0	0.26022	0.1754	0	0.085064	0	0	0	0	0	121.2	75.62	610.6	501.99	235.14	90.2704	726.76	421.97	164.41	145.41	592.03	119.99	289.71	348.43	80.6484	212.25	377.13	569.51	23.463
NCOA7	-2.61919	7.18587	58.208	2.3585e-14	5.9142e-13	-1	300.05	126.09	322.47	44.685	578.04	78.615	440.42	82.0234	300.98	217.88	88.726	443.6	444.57	68.546	42.846	663.29	679.09	114.1	214.7	209.77	70.543	128.86	38.441	108.5	31.262	53.163	8.8024	64.466	30.88	40.1202	6.8912	11.189	137.81	25.507	25.625	26.5	34.579	9.3664	63.0815	49.525	15.223	32.785	78.51
AGAP2-AS1	-6.24752	2.33005	58.176	2.3967e-14	5.9987e-13	-1	4.9574	22.9791	7.8018	35.748	7.1063	33.81	2.832	7.04241	0.31816	1.5277	7.8288	1.9687	2.038	0.82835	0	7.5463	7.4837	2.675	0	8.2289	2.5861	7.0776	16.407	5.6896	0	0	0.12945	0	0	0	0	2.3975	0	0	0	0	0	0	0.7985	0	0	0	0
RIN3	3.49665	2.77775	57.978	2.6505e-14	6.6219e-13	1	1.2394	2.35683	1.7337	1.1657	0.93504	0	1.9309	1.13921	0.95447	0.95479	2.2182	2.4936	2.6931	3.1063	1.5087	0.26022	0.3508	2.7672	0.59545	0.2532	1.4367	0.94368	0.95111	0.098097	29.212	0.9166	23.43	27.174	6.6969	13.3734	54.6	58.34	0.53208	2.3838	15.905	5.7239	13.084	16.11	29.5445	7.468	9.3368	14.135	13.536
LRRC1	-3.87097	4.17571	57.96	2.6752e-14	6.6711e-13	-1	28.133	14.3767	18.927	10.491	22.628	21.99	25.188	33.2443	40.724	13.367	12.526	12.862	47.238	14.289	30.173	53.865	38.939	24.259	74.601	54.944	14.798	50.912	11.81	36.884	0.51249	5.0413	1.165	0	0	0	0	0	0	1.907	0	0.212	2.8037	3.3719	0.7985	11.202	1.8268	0.19632	7.5201
ID2	3.94906	6.83456	57.909	2.7454e-14	6.8336e-13	1	7.3122	35.1168	17.771	2.72	5.0492	2.4739	19.996	8.80301	3.8179	0.19096	20.355	0	0.14557	0	0.9052	6.5054	13.038	0.092241	49.933	1.0128	36.061	15.005	54.372	45.419	168.87	60.954	113.66	395.03	142.5	160.481	617.03	130.27	83.005	164.96	342.85	437.99	134.58	59.196	647.583	293.42	126.25	107.19	166.65
ISG20	2.69298	7.97607	57.877	2.7904e-14	6.9328e-13	1	57.754	25.2181	22.394	38.857	228.52	21.166	43.166	44.74	35.315	17.568	23.617	122.71	44.399	369.24	102.29	58.028	151.9	8.2095	4.4233	35.321	40.803	31.661	103.27	31.587	377.71	632	474.43	333.89	175.24	391.172	279.36	724.06	600.19	395.95	49.483	327.96	752.32	1156.2	760.171	470.88	222.05	238.72	185.9
SDC1	-2.47703	8.01915	57.804	2.8965e-14	7.1832e-13	-1	219.24	669.811	323.05	406.44	781.51	368.61	488.9	210.34	188.67	257.98	207.33	550.31	1130	449.8	986.37	391.37	264.85	321.18	350.55	375.75	220.54	676.48	315.69	137.24	175.79	142.53	20.582	14.743	35.345	26.7468	22.264	68.73	178.78	50.775	0.88362	103.24	120.56	85.796	39.1265	12.971	85.047	21.006	97.16
BST1	6.76605	3.45154	57.675	3.0928e-14	7.6562e-13	1	0	0	1.1558	0	0	0	0.30036	0	0	0	0	0	1.6013	0	0	0	0	0	0	0	0.28734	1.0852	0	0	1.025	0.9166	27.831	57.238	0	0	40.287	43.955	2.1283	14.78	53.017	25.864	42.055	22.479	3.9925	0	14.411	138.21	14.138
PLEKHO1	4.12349	4.23458	57.551	3.2939e-14	8.1389e-13	1	0	5.65639	1.4448	0	7.4803	1.0995	0.42909	15.0169	3.8179	1.9096	0.78288	0	0	0	8.1468	4.1635	0.81853	1.8448	1.7013	0.2532	1.5804	0.33029	0.31704	0.19619	48.174	15.582	99.804	27.607	30.88	50.1502	34.986	163.83	69.703	13.349	66.272	26.5	27.102	90.292	46.313	26.335	18.674	22.773	7.5201
CXCR5	7.27505	2.78636	57.481	3.4134e-14	8.4189e-13	1	0	0	0.14448	0	0	2.199	0	0	0	0	0	0	0.21836	0	0	0	0	0	0	0	0.28734	0	0.15852	0.098097	0	16.957	2.0712	10.118	0	53.4936	4.7709	184.61	0	0.95352	0.88362	54.06	4.6728	17.234	43.119	1.5722	5.6833	2.9447	9.9266
FOXN1	-5.58378	1.33793	57.452	3.463e-14	8.5257e-13	-1	2.6027	3.18172	2.6006	3.8857	3.1791	0	2.1025	1.34634	0	3.2463	7.6983	2.8874	6.9146	2.278	0	9.628	3.0987	0.46121	9.357	4.6842	1.4367	3.5388	1.5059	2.2562	0	0	0	0	0	0	0	0	0	0	0	0	0	0	0.7985	0	0	0	0
DLG5	-4.24077	4.24215	57.387	3.5802e-14	8.7981e-13	-1	59.241	23.9218	28.751	9.3256	14.587	10.72	42.308	30.5516	53.132	60.534	15.397	35.698	28.823	57.364	25.949	8.8474	12.629	44.737	48.572	23.421	31.464	64.265	3.4081	20.208	0.25625	6.4162	0	0.72271	0	0	0	1.5984	0	4.2908	0	1.272	0	1.4986	1.597	0.39305	0	0	5.1137
PLEKHG4	-5.22779	2.36757	57.374	3.6029e-14	8.8378e-13	-1	12.27	10.3701	9.68	9.7142	6.7323	0	12.486	8.90658	0.31816	3.0553	8.8726	17.193	14.557	2.4851	1.5087	5.7248	2.2802	7.2871	2.2117	2.2788	9.626	19.77	6.42	0.098097	0.51249	0	1.0356	0	0	0	0	0	0	0	0	0	0	0	1.597	0	0.60892	0	0
SEMA4D	2.67745	5.16131	57.302	3.7384e-14	9.1536e-13	1	16.112	32.2886	22.827	10.88	15.148	0	12.572	23.4057	0.31816	3.2463	3.262	3.9373	8.8798	10.976	3.3191	7.5463	5.8466	9.1319	0.42532	11.9	7.6146	9.6256	8.4807	18.933	111.21	100.83	83.494	63.02	62.133	106.987	32.336	119.88	48.951	97.497	22.974	28.408	19.626	81.675	63.0815	90.992	32.679	45.742	64.673
NFKBIE	2.69675	5.21438	57.258	3.8223e-14	9.3422e-13	1	13.509	15.6729	4.7677	3.8857	5.4232	3.8483	9.397	12.1171	2.2271	4.774	3.6534	31.761	12.155	24.851	12.975	8.0667	2.4556	4.5198	0.59545	9.2417	7.7582	10.852	43.91	6.6706	54.324	21.54	71.973	109.42	59.528	46.8069	150.55	111.89	40.97	17.163	151.98	77.379	109.34	80.551	106.999	55.814	75.507	89.913	8.4225
HLA-DRA	4.17571	8.99118	57.099	4.1451e-14	1.0113e-12	1	421.13	9.42732	0.28895	54.399	120.99	143.21	2.0596	10.3565	87.493	106.75	0.13048	82.421	1.7469	0	7.5433	27.062	8.3607	22.322	18.119	27.599	58.474	1.2268	60.396	43.359	517.36	635.66	845.03	871.87	776.1	511.533	1396.8	960.62	1586.1	420.5	5410.4	909.47	1018.7	146.12	67.074	862.16	1044.5	1825.4	231.32
RBP1	-3.85179	6.4569	56.992	4.3769e-14	1.0659e-12	-1	202.76	133.161	309.33	226.92	124.55	340.57	79.038	434.455	109.76	35.136	127.74	222.98	172.5	161.11	289.06	116.06	154.99	55.16	88.807	27.725	69.393	53.601	32.338	194.53	51.506	32.998	9.3202	7.5162	0.37205	3.3433	5.3009	2.3975	0.53208	1.1919	41.53	10.812	35.513	9.3664	14.373	0.39305	6.6982	1.1779	0
CDH3	-4.14201	7.70323	56.98	4.4026e-14	1.0702e-12	-1	372.3	103.583	221.92	362.14	467.15	548.93	589.48	131.631	220.8	529.34	315.63	666.19	486.5	531.39	331.3	800.95	226.91	340	866.21	92.671	117.81	454.86	277.88	90.249	30.237	35.747	10.485	63.887	169.28	0	0	2.3975	32.457	12.157	28.276	20.14	20.56	0.74931	27.149	0.19653	27.199	0.78527	0
GIT2	2.37544	6.01895	56.898	4.5893e-14	1.1136e-12	1	27.514	7.89538	23.983	4.2742	39.085	59.374	25.745	12.9456	14.953	16.995	28.053	48.167	31.516	15.325	0.60347	8.8474	41.803	24.997	1.6162	22.028	15.516	10.381	23.223	9.2211	177.07	39.414	169.84	129.22	251.51	46.8069	80.574	125.47	48.419	101.79	133.43	66.143	42.055	137.12	73.4619	198.69	147.97	104.64	100.17
ST3GAL5	4.36568	3.08319	56.719	5.0265e-14	1.2175e-12	1	0	0	0.57791	0	0.37402	0	1.9738	0	0	3.2463	0	1.9687	0.36393	0.41418	3.9225	4.9441	0.23387	0.55345	1.7013	0	0	0	0.079259	2.5505	12.556	7.7911	13.98	14.599	27.16	33.4335	15.373	20.779	22.347	27.175	36.229	11.024	12.149	37.466	11.9775	1.9653	22.936	13.35	40.909
GRAP2	6.29167	3.66754	56.704	5.066e-14	1.2249e-12	1	0	0	2.7451	0	0	0	0	0	0	0	0	0	0	0	0	0	0.058466	0	0	3.798	0	0	1.3474	0	61.499	29.79	37.281	37.147	7.069	36.7768	26.505	39.959	7.4491	73.182	0	9.9639	15.887	23.229	18.3655	34.196	51.759	8.6379	40.007
ACP5	3.93449	5.99698	56.636	5.2432e-14	1.2655e-12	1	2.8505	47.2544	0	0	6.7323	0.54976	5.4923	11.8064	6.045	0	1.8267	0	1.3101	7.6623	1.5087	0.78065	7.3083	9.0396	1.0208	8.8619	3.4481	1.3683	42.8	26.192	17.169	52.246	174.88	290.38	32.369	53.4936	107.61	95.103	170.8	159.95	51.25	124.02	75.699	165.6	229.169	77.825	186.13	158.23	38.202
PAWR	-4.34047	2.9629	56.542	5.5012e-14	1.3254e-12	-1	7.0643	7.6597	2.8895	2.72	7.2933	6.5971	7.2516	1.96773	17.18	15.277	6.9154	6.9559	40.178	22.573	7.8451	14.572	15.903	37.081	2.0415	20.762	6.8962	19.912	5.3104	0.098097	0	0	2.2006	0	0.37205	0	0	0	0	4.0524	0	0.212	0	0.37466	0	0.39305	1.2178	0.19632	0.30081
AMPD1	7.49951	1.9308	56.518	5.5679e-14	1.3391e-12	1	0	0	0	0	0	0	0.38618	0	0	0	0	0	0	0	0	0	0	0	0	0	0	0	0.31704	0	20.5	3.2081	0	18.357	0	23.4034	12.192	4.7951	36.182	16.21	0	0	17.757	8.6171	1.597	0	3.8565	6.0858	5.1137
MALL	-4.5302	2.93675	56.46	5.7359e-14	1.377e-12	-1	5.701	6.83481	17.482	2.3314	23.002	9.8956	40.12	5.5925	11.772	0.38192	10.308	6.0372	11.573	5.1772	9.9572	37.211	12.044	6.8258	27.646	3.2916	5.0285	13.919	5.6274	1.7657	0	4.583	0.2589	0.72271	0.7441	0	0	0.79918	0	0	0	0	0	0	0.7985	0	1.8268	0	0
PHLDA3	-3.5337	4.84609	56.233	6.437e-14	1.5426e-12	-1	36.933	53.3822	35.108	91.313	220.86	10.995	16.734	30.6552	30.861	32.463	87.291	67.328	80.501	38.518	9.052	60.37	24.614	24.905	24.924	37.727	47.986	24.206	43.989	34.236	4.0999	1.3749	5.4368	8.3834	0.7441	0	0	19.98	1.0642	0.47676	0	9.1159	11.215	11.24	5.5895	0	0.60892	7.2637	0.90242
ERBB3	-4.13441	5.0526	56.189	6.5826e-14	1.5747e-12	-1	60.976	33.2313	41.898	12.046	19.075	112.98	64.664	169.846	69.358	44.302	114.17	11.156	128.9	44.731	67.287	21.858	20.229	44.091	2.1266	94.57	75.858	64.076	28.613	25.309	0.51249	4.1247	4.6601	0.86725	0	0	5.3009	3.1967	0	1.4303	0	0	0	0	0.7985	0	9.1339	0	10.829
EHD2	-4.12821	4.97179	56.17	6.6471e-14	1.5873e-12	-1	34.082	22.5077	40.454	6.6056	32.165	122.05	45.569	77.0523	36.906	89.75	72.286	66.278	32.754	36.033	70.002	56.467	28.239	44.829	70.008	22.535	31.751	120.93	68.242	67	0	20.624	0	0	3.7205	0	0.53009	1.5984	0	5.9595	0	5.088	13.084	0	8.7835	0.19653	2.6387	4.7116	2.1056
ITGB4	-3.69118	6.68883	56.155	6.698e-14	1.5966e-12	-1	124.06	183.361	195.91	130.95	47.5	462.62	191.63	78.1915	35.952	228.39	218.16	171.67	50.659	330.31	167.16	81.448	109.04	102.76	310.57	38.233	118.24	587.49	310.38	106.24	0.51249	24.29	3.6245	17.923	39.065	0	9.0116	7.9918	88.325	12.157	0	0	23.364	0	3.194	3.341	23.748	1.3742	0.60161
EFNB1	-2.97278	5.12404	56.01	7.21e-14	1.7157e-12	-1	14.872	80.2501	21.238	41.577	32.913	108.58	48.616	14.9133	25.771	81.921	40.057	89.508	63.687	132.54	57.933	51.523	59.577	15.22	115.18	49.88	34.337	88.329	82.667	25.211	1.2812	11.458	5.3074	2.7463	0.37205	6.6867	3.1806	0	7.9812	18.117	14.138	0.84799	39.251	6.7438	7.985	9.6298	11.367	2.7484	0.30081
ANXA8	-4.26006	4.13718	55.949	7.4378e-14	1.7668e-12	-1	50.814	7.18833	25.717	66.833	47.874	3.8483	32.439	2.48556	19.726	57.86	26.748	19.818	6.2596	19.673	19.009	23.68	34.261	40.402	42.447	55.45	10.201	27.744	59.127	5.7877	1.5375	9.166	1.6828	2.0236	0	3.3433	0	0	4.7887	1.4303	0	0	0	0	0	0.19653	2.8416	0	1.504
TNFSF13B	5.54304	6.45424	55.893	7.6512e-14	1.8143e-12	1	0.74361	0	0.28895	1.9428	34.223	0.54976	1.3731	9.52797	2.8634	0.19096	0.6524	4.7248	0	2.278	0	0	30.636	0	0	0	0.57468	0	0	0.098097	94.811	42.622	240.13	225.2	248.53	6.6867	351.45	221.37	136.21	162.57	162.59	147.76	185.98	261.51	81.4469	205.96	81.799	356.9	31.885
SYT11	5.92013	4.2263	55.658	8.6262e-14	2.0419e-12	1	0.12394	0.94273	1.1558	0	0	0	1.2444	0	0	0	0	0	0	0	0	4.6839	0	0	7.4006	0	0	0	0.71333	0	68.674	27.498	53.074	74.005	0.37205	90.2704	13.252	79.918	49.484	80.095	11.487	26.288	26.168	23.229	59.8875	2.1618	27.808	49.668	86.331
STK4	2.36301	6.5688	55.626	8.7661e-14	2.0714e-12	1	17.847	5.06718	21.094	27.588	14.4	0.27488	70.156	24.1306	153.35	41.056	61.325	9.9745	21.181	40.382	5.1295	14.312	20.58	29.794	33.175	24.054	40.515	27.225	19.022	41.005	117.87	99.451	97.474	131.24	149.19	106.987	136.76	94.304	237.31	188.56	49.483	106.42	244.85	138.62	155.707	214.61	173.34	223.41	398.27
ACTL6A	-2.22346	7.69544	55.496	9.3626e-14	2.2085e-12	-1	472.81	362.009	325.8	165.53	160.64	543.16	390.21	257.048	428.56	81.539	489.82	236.37	431.69	135.02	171.69	325.27	493.87	320.35	493.8	489.05	441.65	230.83	211.23	315.87	67.905	113.66	37.151	27.607	80.363	43.4635	22.794	15.984	154.3	108.22	0	115.75	69.157	110.15	35.134	42.646	110.82	66.355	33.089
CNN3	-2.93861	7.57601	55.37	9.9829e-14	2.3507e-12	-1	579.4	186.425	164.13	32.251	278.27	537.39	160.05	582.138	363.65	549.77	146.01	282.17	371.21	122.18	451.09	687.23	334.19	315.83	414.52	60.894	391.36	180.01	59.365	600.16	21.781	86.619	4.4012	50.879	302.11	3.3433	37.107	20.779	7.9812	60.548	0	68.475	42.055	5.9945	35.134	36.947	55.615	21.202	16.243
SH3KBP1	3.55769	6.6971	55.185	1.0972e-13	2.5791e-12	1	17.351	16.6156	12.858	5.8285	23.189	0.27488	12.83	42.4616	0.95447	13.749	0	34.911	0	75.794	17.501	12.23	28.59	27.58	0.17013	9.3683	27.298	0.094368	11.81	12.655	320.05	104.95	324.53	330.28	65.853	210.631	358.87	187.81	112.27	138.26	297.78	128.47	82.241	165.97	83.0439	202.23	80.581	92.465	696.36
KITLG	-6.62664	2.75906	55.172	1.1042e-13	2.591e-12	-1	5.0814	7.18833	2.6006	0.38857	0.37402	0	2.1454	0.51782	0	44.684	2.2182	6.6934	3.6393	8.0765	1.5087	2.0817	15.961	22.322	0.76558	38.739	1.1494	20.006	1.1096	53.169	0	0	0	0	0	0	0	0	0	0	0	0	0	0	0.7985	0.78611	0	0	0.30081
MUC4	-5.44866	5.04408	55.163	1.1096e-13	2.5992e-12	-1	10.287	12.9626	229.14	199.33	76.673	98.407	73.245	72.7025	25.453	2.2915	0.78288	64.703	39.595	68.339	36.51	174.08	106.17	1.8448	0.085064	58.995	41.808	0.37747	3.4874	37.277	0.25625	8.2494	1.165	1.4454	0.37205	0	0	3.9959	0	0.47676	0	0	0.93455	0	6.388	0.39305	0	0.98158	6.6177
RIMKLB	-4.03733	4.64621	55.132	1.1268e-13	2.6348e-12	-1	75.229	9.30948	8.2352	5.8285	27.864	114.07	23.9	17.0882	31.498	51.75	22.573	11.156	3.9304	96.089	8.4485	19.516	38.705	62.263	17.863	10.508	123.7	24.017	112.07	101.33	0.25625	4.1247	0.2589	5.9262	0.37205	0	2.6505	0	0	0	2.6509	0	8.411	1.124	1.597	4.1271	1.0149	2.3558	0
ANXA6	4.29373	4.56964	55.028	1.1882e-13	2.7738e-12	1	1.859	19.6795	6.357	0	0	0	1.7593	0.62139	0	0	4.3058	0	0.21836	0.62127	0	12.23	1.0524	0.73793	0	0.1266	2.1551	0.84932	5.3104	1.3734	46.124	101.74	69.643	70.825	6.3249	26.7468	67.852	45.553	50.548	35.757	8.8362	27.348	37.382	70.81	95.0214	18.67	63.531	71.263	29.178
FAM46B	-3.95792	4.72469	55.013	1.1972e-13	2.79e-12	-1	20.697	18.5011	61.114	38.468	43.386	20.616	18.494	31.4837	12.09	44.302	40.84	148.31	106.19	18.224	41.639	43.977	12.863	6.4569	47.296	23.674	40.659	135.42	64.042	25.309	1.7937	5.0413	1.5534	3.469	0	0	0	7.1926	0	0.47676	4.4181	19.504	0	0	3.194	0.19653	0.20297	0.78527	0
TM6SF1	4.40478	5.67003	55.009	1.2e-13	2.7916e-12	1	5.4532	0.58921	0	0	0.56103	1.3744	2.0167	1.03565	16.862	3.0553	0.52192	0.78746	0.29114	0.82835	53.407	0.78065	0.99393	14.297	1.361	4.8108	0.14367	0.094368	0.15852	3.6296	51.249	42.164	164.92	160.01	32.741	10.03	93.827	103.09	72.895	75.805	67.155	130.38	14.953	54.7	4.791	112.61	193.23	386.94	112.8
PCED1B	3.85267	3.16183	54.955	1.2333e-13	2.8641e-12	1	0	0	5.7791	0	0.74803	2.4739	0.34327	5.79963	0	1.3367	0	0.26249	0	1.0354	2.1121	1.0409	1.0524	2.1215	0.085064	1.0128	0.57468	1.793	0.15852	3.8258	28.956	17.415	16.569	12.72	31.996	6.6867	11.132	19.18	18.623	11.919	2.6509	32.012	20.56	31.846	37.5295	20.046	8.9309	1.7668	10.227
MMP12	5.87134	9.08061	54.927	1.251e-13	2.9003e-12	1	0.74361	0	1.5892	113.85	3.5532	43.431	1.7593	0	66.177	0.19096	0	0.52498	3.4937	0	35.605	35.91	54.724	24.536	50.443	0	2.8734	0	6.737	2.4524	353.62	264.44	77.021	331	2432.1	173.854	38.167	64.734	1249.3	441	1693	1336.4	6445.6	1044.5	182.058	3807.1	871.57	1004.6	53.243
AP1M2	-4.61349	5.70981	54.915	1.2584e-13	2.9124e-12	-1	40.899	63.7523	64.292	99.473	114.82	365.86	88.564	145.405	84.948	45.448	68.241	48.035	39.668	53.222	25.346	80.407	13.564	72.317	299	147.99	53.446	67.521	107.87	61.703	0	8.2494	12.945	0	14.51	0	2.1204	0	0	11.442	0	0	0	0	3.9925	0	11.773	12.172	0
S100A2	-4.17184	8.44161	54.906	1.2643e-13	2.9212e-12	-1	144.14	398.658	1536.7	752.65	953.37	133.87	1006	40.0796	189.62	273.83	254.57	2084.8	58.083	544.02	920.89	642.99	683.82	96.392	1087.9	199.27	294.24	1864.7	1100.2	94.271	0	67.37	55.792	29.776	0	26.7468	0	0.79918	68.638	47.437	106.03	3.816	35.513	5.9945	48.7085	62.889	19.08	11.975	5.7153
TMEM41A	-2.36726	7.07964	54.865	1.2908e-13	2.9771e-12	-1	260.14	301.321	164.7	23.703	140.07	310.34	322.72	126.349	41.36	214.26	319.94	229.81	1178.7	121.35	82.675	310.44	108.22	135.13	161.11	97.481	164.22	104.51	157.81	167.45	37.925	90.285	30.42	25.295	43.158	20.0601	19.083	11.988	6.385	58.165	22.091	168.54	59.812	32.97	36.731	28.3	33.085	23.362	32.788
HSH2D	2.72445	4.62534	54.669	1.4265e-13	3.2847e-12	1	5.5771	6.12776	3.7564	6.2171	12.717	4.6729	14.246	32.9336	0.95447	1.5277	0.91336	4.5935	10.554	11.804	0	6.7656	4.6773	2.1215	2.2967	5.8236	3.5918	2.8782	6.0237	18.344	75.593	63.246	58.899	71.837	75.899	86.9271	56.19	36.762	60.657	25.983	4.4181	27.136	37.382	70.061	53.4995	32.23	17.659	11.975	26.17
TUBA1A	3.03609	7.72506	54.646	1.443e-13	3.3169e-12	1	34.702	53.2644	8.5242	0.77713	13.278	119.85	41.965	230.121	46.769	12.603	49.974	32.811	19.215	11.39	19.613	48.14	32.975	86.707	1.361	0	31.177	44.778	25.204	169.02	167.07	378.56	556.75	845.42	444.97	417.919	582.57	417.17	39.906	284.15	180.26	689.21	434.57	364.91	764.164	329.97	454.46	196.12	187.7
DOCK8	5.38041	5.44337	54.564	1.5045e-13	3.4523e-12	1	2.8505	2.8282	1.3003	0	0	31.061	0	0	0.31816	0	0	0	0	0	0	1.0409	0.23387	1.7526	0	1.1394	0	0.51903	0.3963	8.3382	99.68	52.246	94.626	58.395	147.33	40.1202	85.875	36.762	173.99	86.532	30.043	14.628	70.092	133.38	20.761	64.854	72.462	139.58	134.76
ARHGAP18	4.26172	5.32326	54.478	1.5723e-13	3.602e-12	1	0.37181	2.35683	3.4675	0	0	0	2.7033	4.97111	0.31816	0	0	13.518	12.01	8.6977	12.069	4.6839	2.7479	6.2724	0	0	1.5804	18.402	2.5363	2.6486	155.03	23.373	120.13	72.993	211.7	0	147.9	32.766	82.473	57.211	164.35	11.66	57.008	89.917	26.3505	7.2715	82.002	86.576	70.088
TM4SF1	-3.8851	8.78935	54.405	1.6318e-13	3.7319e-12	-1	375.15	1673.59	307.16	444.52	418.52	226.78	4102.3	756.127	441.92	202.99	1289.7	859.12	821.97	257.62	834.9	1741.4	1569.9	560.37	244.9	312.7	178.44	794.35	566.62	376.01	21.268	468.84	22.265	49	97.478	83.5837	18.023	0.79918	1.0642	104.41	0.88362	53.848	22.429	1.8733	39.1265	48.739	96.616	12.564	3.6097
ANKRD44-IT1	6.13579	1.46878	54.346	1.6815e-13	3.839e-12	1	0	0.23568	0.57791	0	0	0	0.042909	0	0	0	0	0.13124	0	0	0	0	0	0	0	0	0.71836	0	0.15852	0	11.275	0	1.165	2.6017	35.717	13.3734	6.3611	9.5902	1.0642	13.111	0	1.908	0	7.1185	1.597	24.566	0.20297	5.1042	4.5121
S1PR2	2.6577	6.29404	54.298	1.7224e-13	3.9258e-12	1	18.962	9.19164	2.1672	10.103	15.148	13.469	15.318	9.52797	33.407	9.3569	21.921	4.9873	10.263	1.6567	25.044	53.605	2.9233	39.848	36.067	30.637	9.626	13.683	65.31	79.066	32.543	43.08	81.164	67.79	75.899	83.5837	78.984	46.353	221.88	75.566	141.38	147.76	171.02	79.427	93.4244	32.82	151.62	417.76	150.1
BLCAP	-1.71963	7.21793	54.241	1.7734e-13	4.0352e-12	-1	172.27	98.5155	198.8	221.09	243.11	81.914	333.92	220.075	92.902	381.92	387.39	264.85	79.336	166.5	194.92	244.86	89.98	282.44	517.19	235.09	205.16	250.6	271.86	109.38	33.312	59.121	95.403	58.684	146.59	96.9571	62.021	75.922	17.027	71.275	51.25	63.811	89.717	76.43	47.91	35.964	88.7	57.324	77.307
IL5RA	7.51121	2.08051	54.221	1.7913e-13	4.0691e-12	1	0	0	0	0	0	0	0	0.93208	0	0	0	0	0	0	0	0	0	0	0	0	0	0	0	0	2.5625	20.165	0.77669	12.141	0	0	0.53009	1.5984	8.5133	10.012	0	6.1479	10.28	2.6226	0	1.9653	0.20297	3.73	13.837
C10orf54	2.72939	7.19087	54.2	1.8105e-13	4.1057e-12	1	28.629	47.608	30.34	96.365	50.305	0	82.213	8.59588	25.134	19.86	15.527	43.967	112.82	10.354	102.29	96.02	38.997	10.884	0.59545	52.032	16.666	10.003	26.393	25.799	221.4	321.27	479.09	312.21	295.04	317.618	695.48	154.24	62.253	62.694	235.04	142.46	210.27	233.78	586.897	173.73	221.45	340.81	70.088
COTL1	2.8858	8.08016	54.181	1.8285e-13	4.1396e-12	1	55.771	36.0595	33.085	3.4971	1.1221	13.194	33.469	36.9727	20.044	217.88	31.837	211.3	20.307	335.9	28.665	21.078	4.385	66.598	45.509	1.1394	155.02	52.799	95.824	60.232	326.46	195.69	701.74	401.1	497.43	160.481	635.58	382.81	871.55	323.96	929.57	633.45	582.23	544	258.714	459.48	390.52	432.88	280.35
SLC16A10	6.8458	3.28541	54.164	1.844e-13	4.1677e-12	1	0.37181	0	0	0	0	0.27488	1.4589	0	0	0	1.1743	0	0	0	0	0	0.058466	0	0	0	0.14367	0.47184	0	0	0	17.874	4.919	4.7699	2.6044	0	43.998	57.541	86.197	73.421	1.7672	5.5119	28.037	51.328	5.5895	0.19653	6.4952	98.551	0
ITK	7.15443	4.40178	54.121	1.8848e-13	4.2528e-12	1	0	0	0	0	5.9843	0	0	0	0	0	0	0	0	0	0	0	0	0	0	0	0	0	0	1.6676	78.924	20.165	22.912	87.592	57.668	106.987	5.3009	7.1926	80.344	75.805	58.319	111.3	32.709	17.234	65.477	18.474	117.52	3.5337	103.48
WAS	5.49901	-0.350115	54.063	1.9417e-13	4.374e-12	1	0	0	0.43343	0	0	0	0	0	0	0	0	0	0	0	0	0	0	0	0	0	0	0	0	0	0.76874	0.4583	2.7184	0.43362	0.37205	0	5.831	4.7951	0.53208	0	1.7672	6.5719	1.8691	0.74931	4.791	0.78611	0.40595	1.5705	0.30081
VOPP1	2.18428	5.5033	53.834	2.1813e-13	4.9057e-12	1	7.4361	45.2511	12.858	15.931	14.213	1.6493	25.188	21.6451	1.5908	25.206	18.267	10.368	16.231	31.685	2.4139	22.118	10.349	50.64	12.419	10.001	18.821	11.796	9.3526	14.813	42.793	98.993	60.711	60.418	150.68	86.9271	73.683	59.14	185.16	48.153	33.578	98.155	34.579	106.78	119.775	124.4	47.496	66.944	49.934
ITGB6	-5.12839	5.28193	53.813	2.2049e-13	4.9504e-12	-1	107.08	20.9758	40.02	15.931	16.083	37.933	42.394	10.0458	276.16	129.28	8.2202	44.492	9.171	117.21	49.183	111.37	210.95	149.15	19.65	114.45	60.055	56.244	24.016	6.6706	1.025	5.4996	0	1.0118	0	0	0	0.79918	20.219	3.8141	0.88362	0	0	0	0.7985	0	0	0.98158	0
RGS2	3.67764	8.8464	53.692	2.3451e-13	5.2566e-12	1	9.5431	36.6487	246.19	0.38857	11.595	18.967	86.59	15.5347	494.73	9.9298	6.263	47.904	12.81	29.407	0.60347	7.8065	37.477	19.555	19.31	34.435	176.57	24.158	286.28	0.88287	349.26	545.38	214.88	876.5	545.8	170.511	668.45	279.71	396.93	591.42	759.92	1799.7	284.1	508.03	699.486	1409.1	325.57	1377.4	1155.7
FCRL5	7.96887	4.68179	53.673	2.3674e-13	5.2975e-12	1	0	0	0	0	0	0	0	0	0	0	0	0	0	0	0	0	0	0	0	0	5.0285	0	0	0	92.761	290.1	2.9773	14.599	0	30.0901	20.674	19.98	17.027	54.112	0.88362	6.9959	62.615	49.08	43.9175	17.884	52.976	15.116	28.276
SEPT6	2.98566	5.42999	53.604	2.4524e-13	5.4788e-12	1	23.796	2.00331	17.771	2.3314	14.961	0	9.9978	15.1205	0.31816	8.0202	33.794	0.13124	27.44	2.6922	0.9052	8.3269	7.893	5.35	0.68051	19.116	4.1665	7.3607	13.474	19.619	85.074	89.827	52.426	62.442	167.42	46.8069	73.683	67.931	73.427	55.781	30.043	39.22	193.45	106.4	63.0815	15.329	49.12	40.441	121.22
DPEP2	6.8734	2.39444	53.412	2.7039e-13	6.0307e-12	1	0	0	0.86686	0	0	0	0	0	0	0	0	0	0	0	0	0.52043	0	0	0.17013	0	0	0	0	0.39239	0.25625	6.8745	37.151	16.478	24.183	0	16.963	7.9918	0	8.5816	10.603	0	0	3.7466	3.9925	2.3583	31.055	16.687	2.4064
ADORA3	7.58944	3.45246	53.395	2.7282e-13	6.0749e-12	1	0	0.82489	0.43343	0	0	0	0.38618	0	0	0	0	0	0	0	0	0	0	0.092241	0	0	0	0.14155	0.47556	0	31.775	16.041	108.99	0	43.53	0	18.553	84.713	80.344	46.484	0	0	23.364	29.223	0	0.39305	52.571	11.583	0.90242
IL12RB1	5.47529	4.28386	53.363	2.7728e-13	6.164e-12	1	0	0	1.0113	0	1.6831	5.2227	0.042909	0	0	0	0	0	0	0	0	7.2861	1.8709	0	0	0	0.14367	0	2.0607	3.2372	33.312	34.831	82.458	90.483	4.8367	60.1803	25.975	31.967	54.272	35.757	1.7672	45.792	41.12	32.22	24.7535	9.0402	12.787	45.153	45.121
CASS4	5.90032	2.5686	53.352	2.788e-13	6.1876e-12	1	0	0	0	0	0.37402	0	0.21454	2.79625	0	0	0	0	0	0	0	0.52043	0.058466	0	0	0	1.1494	0.28311	0.079259	0	16.656	0	18.123	1.3009	26.416	50.1502	32.336	27.971	0	3.0989	3.5345	16.112	0	17.983	11.179	10.023	11.367	20.221	11.13
PCSK9	-5.87226	2.82535	53.334	2.814e-13	6.2351e-12	-1	6.1968	46.076	17.915	7.3828	3.9272	15.118	6.8225	0.20713	12.408	0	10.96	19.818	0	16.981	67.287	1.3011	7.776	3.4129	0.085064	13.293	3.7354	1.5099	10.224	10.987	0	0.4583	1.2945	0.28908	0	0	0	0	0	0.47676	0	0	0	0	0	0	0	0	0
CALML3	-4.43242	8.04606	53.28	2.8922e-13	6.3978e-12	-1	175	1212	785.38	769.36	739.24	51.952	426	94.0369	182.3	69.891	94.206	394.26	1899.7	5.1772	838.22	364.56	368.51	159.58	455.6	149.51	11.063	2085.1	116.99	276.63	4.8687	209.9	15.016	15.032	0.7441	10.03	0	11.189	20.219	24.553	6.1854	22.472	0	11.989	16.7685	3.5375	62.313	8.6379	0.90242
RGS10	2.82715	5.10206	53.255	2.9294e-13	6.4697e-12	1	8.1798	4.94934	8.6686	4.6628	6.1713	0.54976	25.617	9.52797	4.4542	5.1559	8.0897	10.368	7.133	13.254	25.949	0.52043	1.4032	0.83017	22.457	1.6458	2.2987	34.209	9.5111	1.4715	69.699	36.664	99.934	101.9	52.087	43.4635	113.97	91.107	136.74	43.862	114.87	9.7519	52.335	44.959	103.006	72.912	39.377	57.913	5.7153
TJP1	-4.87078	5.09845	53.175	3.0507e-13	6.7265e-12	-1	24.291	40.6553	40.309	5.0514	41.89	96.482	94.7	35.1085	42.315	62.443	85.203	73.103	153.29	102.51	3.9225	103.05	57.005	53.408	30.283	63.679	49.71	116.45	14.901	47.675	0	7.7911	0	2.1681	16.37	0	0	0	0	0	0	0	0.93455	0	0.7985	0	9.3368	3.1411	4.5121
LINC00299	7.1731	1.18396	52.978	3.3732e-13	7.4134e-12	1	0	0	0	0	0	0	0	0	0	0	0	0	0	0	0	0	0.11693	0	0	0	0.14367	0	0.079259	0	12.556	0	0.12945	2.3127	17.486	0	5.3009	0	0	26.222	0	0	1.8691	5.9945	1.597	1.7687	1.2178	0.19632	36.397
CCR1	6.82347	4.07741	52.845	3.609e-13	7.9059e-12	1	0	0	0	0	0	0	0	4.66042	0	0	0	0	0	0	0	0	0.058466	0.92241	0	0	0	1.1796	0	0	32.287	27.956	94.238	53.769	0	3.3433	72.623	44.754	78.216	44.1	10.603	44.944	55.139	46.832	6.388	0	29.025	50.061	20.154
PDLIM1	-3.00485	6.92733	52.795	3.7032e-13	8.0991e-12	-1	196.07	197.856	288.23	408.38	190.75	370.54	169.96	177.407	158.44	206.43	138.7	199.23	72.494	185.97	109.83	258.65	161.66	189	678.73	156.48	74.565	96.161	196.64	123.7	7.6874	109.08	28.867	1.59	0.37205	16.7167	24.914	16.783	29.264	17.878	0.88362	0.84799	9.3455	19.857	85.4394	7.8611	47.902	5.8895	4.5121
FAM213A	-2.6793	6.2829	52.776	3.7385e-13	8.163e-12	-1	216.14	106.529	87.987	128.62	237.69	62.672	141.77	106.672	205.21	53.659	138.96	144.89	79.263	208.95	60.347	92.637	267.95	93.809	55.207	294.72	76.577	59.688	41.294	122.52	27.162	19.249	31.326	9.9734	52.459	6.6867	22.264	15.184	76.088	39.571	17.672	0.424	14.018	3.3719	12.776	3.9305	30.852	3.5337	2.4064
KCNK1	-3.58337	5.63041	52.741	3.8065e-13	8.2982e-12	-1	45.856	107.354	90.298	67.999	143.62	48.928	88.221	68.1457	82.403	36.855	55.323	77.171	103.57	53.843	161.43	99.663	306.77	55.898	64.138	62.034	73.416	37.134	42.721	72.101	2.8187	17.874	5.3074	5.7817	0.37205	0	2.6505	6.3935	45.759	6.4362	0	29.892	3.7382	0	9.582	0	12.787	2.7484	0
NET1	-2.88579	6.27949	52.595	4.0994e-13	8.9224e-12	-1	27.762	232.619	121.22	25.645	71.063	170.42	296.37	39.976	41.997	101.02	79.984	112.74	422.45	84.285	120.09	201.93	250.41	220.83	68.136	72.921	135.05	125.46	54.927	35.119	11.275	34.373	2.8478	12.575	5.2087	13.3734	1.5903	3.9959	59.061	36.949	25.625	6.5719	14.018	21.73	15.1715	63.478	16.035	23.951	2.1056
LY6D	-4.54845	7.89421	52.518	4.2622e-13	9.2618e-12	-1	262	6.00992	133.35	2862.2	996.19	65.146	234.41	48.4684	490.28	9.7389	330.11	734.18	34.646	691.05	594.42	451.74	506.14	94.824	129.55	685.28	286.77	435.79	533.57	24.622	11.787	5.0413	131.39	45.531	3.3485	0	0	1.5984	0	23.361	0.88362	3.392	40.186	0	24.7535	49.721	16.441	4.7116	10.227
DSC3	-4.79397	6.747	52.442	4.4305e-13	9.6121e-12	-1	0.37181	189.961	97.667	114.24	156.15	6.5971	260.59	16.5704	510.01	177.97	140.27	143.32	81.52	59.02	188.89	107.47	165.28	47.873	508.26	375.87	86.203	1219.5	18.15	49.147	0.25625	21.082	4.4012	0.14454	0	0	0	3.1967	14.898	28.367	0	0	14.018	0	5.5895	31.248	1.8268	2.5521	15.341
GPR87	-4.9273	6.32839	52.339	4.6699e-13	1.0115e-11	-1	79.939	126.208	84.23	41.577	35.719	288.07	130.31	21.1272	388.79	268.11	287.58	73.234	269.74	188.04	103.8	125.68	70.686	326.72	49.762	108.75	160.05	110.74	50.488	145.48	0	18.79	0	0.14454	7.069	0	0	11.189	1.0642	29.082	0	0	0	0	5.5895	0	14.817	0.39263	0
PIP4K2A	3.68283	9.44705	52.335	4.6798e-13	1.012e-11	1	23.176	19.5617	16.759	11.268	10.098	39.308	19.695	16.4668	935.06	102.54	49.713	25.461	77.298	53.222	134.57	70.779	52.737	428.28	113.39	89.126	56.319	9.7671	51.756	59.447	212.43	153.99	202.07	61.575	494.09	150.451	190.83	205.39	1469.6	639.81	365.82	1582.8	1356	557.11	151.715	460.46	1274.7	4771.3	8276.7
FAM83A-AS1	-6.99208	3.46195	52.213	4.9791e-13	1.0751e-11	-1	0.61968	0.23568	49.122	26.423	1.6831	43.981	30.637	0	0	4.9649	0.39144	46.329	80.282	33.134	0.60347	13.791	26.193	31.178	0.085064	3.6714	11.637	8.7291	16.486	0	0	0	0.51779	0	0	0	0	0	0	0	0	0	0	0	0	0.19653	0	0	0
FTL	2.64699	13.5849	52.144	5.1573e-13	1.1117e-11	1	2592.5	7140.96	5288.4	4703.6	2629.2	4660	2943.5	4801.68	351.56	689.93	2812.5	2936.5	2026.7	297.79	10726	3441.9	1354.4	4864.2	1836.6	1504.1	1955.2	884.04	10485	1549.7	11901	11508	68647	52579	40535	5723.82	53929	28444	5905	9704.7	37485	9421.8	18424	21244	21688	8258.1	13703	18094	1542.2
FCRLA	7.97964	4.10919	51.956	5.6757e-13	1.2216e-11	1	0	0	0	0	0	0	0.90109	0	0	0	0	0	0.072786	0	0	0	1.8709	0	0	0	0	0	0	0	8.1999	132.45	14.757	0	0	10.03	31.276	80.717	0	44.1	0	0	57.942	91.041	28.746	13.757	56.63	49.668	10.227
CDKN2B	-3.73038	4.92133	51.9	5.8409e-13	1.2551e-11	-1	9.5431	43.6014	38.864	8.5485	14.213	71.469	56.768	9.83866	98.629	76.383	46.842	56.829	274.26	10.976	59.14	62.712	63.436	56.359	1.276	67.984	16.953	47.279	7.2126	27.86	5.3812	7.3328	2.589	10.118	1.1162	3.3433	4.7709	15.984	4.7887	14.064	0	0.212	0	1.8733	0.7985	0.39305	1.4208	2.7484	0
KRT18	-3.82508	7.99699	51.818	6.0877e-13	1.306e-11	-1	687.97	463.942	344.72	76.936	297.53	353.49	222.95	2778.85	43.269	314.51	87.682	445.31	343.26	1193.5	572.99	449.39	270.52	137.81	108.12	70.009	382.02	27.037	987.97	435.65	23.575	77.911	3.6245	6.3598	0.7441	3.3433	49.829	0	55.336	15.495	30.927	26.924	114.02	0	48.7085	26.924	42.625	11.19	2.4064
APOBEC3C	1.79967	7.61055	51.737	6.3449e-13	1.3591e-11	1	92.828	64.9307	83.941	154.26	137.83	35.184	115.47	117.65	107.86	29.026	10.438	64.703	77.881	62.334	202.46	107.21	64.43	168.8	20.5	120.14	69.824	32.746	111.91	83.48	332.1	323.1	522.06	340.25	241.83	267.468	340.32	619.37	354.37	440.29	93.664	141.83	314.94	458.95	387.272	455.35	211.5	162.94	209.06
BAIAP2L1	-4.01354	3.74606	51.651	6.6298e-13	1.4179e-11	-1	6.3207	41.0088	77.006	39.245	13.091	0	44.196	37.8012	1.5908	24.634	10.569	16.799	21.617	32.927	2.4139	18.996	11.109	15.22	21.181	15.698	9.7696	28.924	16.961	8.0439	0.25625	1.3749	2.2006	1.0118	0	10.03	2.1204	0	0	0	0	0	0.93455	0	3.9925	0.19653	0.20297	2.5521	1.2032
GRAP	7.03409	1.70517	51.618	6.7432e-13	1.4398e-11	1	0	0	0	0	0	0	0.64363	0.10356	0	0	0	0	0	0	0	0	0	0	0	0	0	0	0	0	5.6374	6.4162	19.805	0.28908	0	0	0	43.156	0	8.3433	0	0	4.6728	21.355	4.791	0.39305	10.352	3.3374	7.2193
CARD10	-6.75695	3.60393	51.596	6.8198e-13	1.4539e-11	-1	2.9745	21.2115	6.5015	0	0.37402	0	7.5091	10.2529	0	24.825	5.8716	13.518	3.057	30.856	0.9052	12.49	9.1207	11.622	249.32	3.798	3.8791	16.09	13.078	12.066	0	0	0	0	0	0	0	1.5984	0	0.23838	0	0	0	0	0	0	0	0	0
SERPINA1	4.68226	9.40407	51.531	7.0483e-13	1.5002e-11	1	128.65	13.4339	45.51	0	0	3.5734	35.486	33.3479	0.31816	173.39	8.3507	29.399	0.21836	13.254	0	0.52043	5.8466	199.24	382.02	0.3798	41.665	4.7184	56.512	71.218	308.78	197.99	2726.3	1892.8	1873.3	290.871	3890.4	2110.6	954.55	409.3	4230.8	967.98	1487.8	1707.7	451.152	371.04	1263.7	1895.8	122.73
S100A8	-3.35635	11.1217	51.447	7.3574e-13	1.5636e-11	-1	1306	1873.33	25576	2589.4	11230	740.52	14288	814.33	593.36	517.31	4772.9	4953.5	2058.5	970.42	500.88	3313.3	8044.4	31.823	1604	372.2	1550.9	2987.2	4415.4	502.94	189.62	1292.4	504.07	425.67	77.015	534.936	763.87	186.21	289.45	877.95	543.43	210.73	523.35	180.21	261.908	272.58	173.95	296.63	14.739
CRIP2	-3.04167	7.24138	51.348	7.7369e-13	1.6416e-11	-1	331.16	277.635	92.754	9.7142	31.791	187.74	18.966	529.424	484.24	224.18	266.05	473.53	498.87	505.3	58.838	263.86	110.21	79.143	660.95	1.1394	158.04	479.96	115.8	382.58	24.087	50.871	8.0258	11.708	17.858	6.6867	38.697	37.562	67.042	31.943	0	38.796	81.306	28.474	71.8649	15.526	68.2	14.724	5.7153
PREX1	5.52094	4.61097	51.321	7.8417e-13	1.6613e-11	1	0	0	0	0	0	5.7725	0.72945	14.9133	0	0	0.52192	5.381	0	0	0	0	0.3508	0.73793	0	0	0.28734	0.094368	0	0.098097	43.562	65.079	83.105	101.76	0.37205	187.228	76.864	100.7	71.831	55.542	15.022	25.652	25.233	70.061	76.6559	13.167	55.818	56.147	39.105
NPC2	2.02936	8.48201	51.296	7.942e-13	1.6799e-11	1	416.8	20.7401	111.1	95.199	176.72	190.49	245.91	204.23	100.86	117.82	91.988	153.03	101.83	96.71	60.95	227.69	83.373	71.856	143.59	57.982	167.09	79.789	300.87	117.91	348.5	310.73	1221.6	936.05	513.8	163.824	1643.3	714.47	434.18	293.44	1696.6	303.58	728.02	636.16	370.504	180.02	508.66	490.59	70.99
PACSIN3	-4.03587	3.20908	51.276	8.0256e-13	1.6949e-11	-1	12.394	24.0397	9.1021	4.6628	12.53	7.6966	9.2254	18.9524	6.9995	11.457	14.092	28.611	16.377	8.2835	4.2243	16.914	13.33	11.807	1.8714	20.129	13.649	38.078	19.419	10.987	1.025	2.2915	0.51779	8.0943	0	0	0	0	0	0	0	0	1.8691	1.8733	0	0	0	0	0.90242
HCLS1	5.1981	7.57156	51.182	8.4169e-13	1.7748e-11	1	1.983	9.54516	0.28895	0	0.74803	12.37	1.0727	20.2987	6.6813	0.19096	0	0	0	3.5205	99.27	21.078	1.1693	0	0	1.5192	36.205	0	0	34.824	534.53	246.11	701.35	464.7	37.205	294.215	759.63	675.31	301.69	396.66	417.95	146.28	342.98	600.2	292.251	128.92	526.52	530.45	191.91
MEST	-3.90937	6.2781	51.177	8.4421e-13	1.7773e-11	-1	233.37	85.7886	32.218	101.03	75.177	185.27	129.89	275.483	0.31816	206.04	94.989	44.229	141.64	195.91	50.691	179.03	170.84	207.63	133.3	176.86	287.05	108.67	110.41	71.218	0	23.832	13.592	16.189	0.7441	0	15.903	3.1967	0	0.95352	0	0	11.215	6.7438	26.3505	0.19653	27.402	0.98158	4.2113
TRIM16	-3.21422	7.29862	51.014	9.1715e-13	1.9278e-11	-1	420.89	302.617	185.51	191.95	286.5	206.71	848.99	141.677	66.495	168.62	192.59	183.09	436.06	196.94	604.07	717.94	100.33	372.38	127.6	152.81	109.05	147.5	339.31	80.832	36.643	184.24	6.084	82.822	0.37205	20.0601	34.456	3.1967	7.9812	20.739	0	39.856	30.84	28.099	10.3805	16.901	58.254	6.6748	3.3089
PRSS8	-4.24582	6.5311	51.011	9.1853e-13	1.9278e-11	-1	106.21	142.588	138.41	29.92	278.08	199.84	496.24	471.117	58.859	67.79	152.4	127.96	308.47	89.255	107.42	219.62	90.33	85.692	159.58	51.019	103.16	141.46	158.2	206.89	0	36.206	0	18.357	0.7441	23.4034	1.5903	29.57	0	20.262	0	1.696	0	1.124	14.373	0.19653	16.238	1.5705	0
RUNX3	3.53123	6.03959	50.944	9.5056e-13	1.9919e-11	1	73.246	8.60243	7.2239	0.38857	11.969	0.54976	6.9083	35.212	20.044	0	6.263	20.08	0.36393	8.4906	2.4139	3.3828	0.99393	4.3353	1.8714	16.964	14.223	9.5784	29.643	3.041	93.786	186.07	54.368	257.86	39.065	628.55	112.38	182.21	152.18	46.246	46.832	186.56	34.579	73.807	697.889	55.028	45.263	68.907	28.576
PRKACB	3.37463	5.00095	50.888	9.7786e-13	2.0459e-11	1	0.37181	4.36014	1.4448	5.0514	3.1791	0	0.085818	10.3565	0	16.804	4.5668	7.8746	22.2	13.668	3.9225	3.9032	9.0038	9.1319	0.085064	0.2532	8.3329	5.5206	3.5667	8.4363	140.94	60.954	26.666	12.575	238.86	26.7468	12.722	47.951	49.484	52.443	55.668	63.811	21.495	36.716	30.343	3.1444	30.04	57.521	154.91
IMPA2	-2.61187	5.07211	50.871	9.8633e-13	2.0588e-11	-1	62.711	104.643	56.78	32.251	33.849	44.256	39.347	25.7876	83.993	53.277	44.233	102.5	28.75	23.194	70.002	22.118	25.374	17.803	91.614	36.461	56.032	148.21	47.397	30.41	1.025	10.999	8.8024	7.5162	4.4646	6.6867	9.0116	5.5943	0	5.006	0	13.78	10.28	10.865	5.5895	20.439	11.164	19.239	8.1217
TNKS1BP1	-3.91666	4.44868	50.87	9.8706e-13	2.0588e-11	-1	44.245	7.54186	22.105	27.2	13.652	24.189	12.572	25.3734	23.225	64.926	34.055	53.81	15.649	76.416	65.778	32.007	23.27	17.065	126.58	18.357	35.199	45.627	35.35	33.157	0	0	2.7184	5.4926	0	0	0	3.1967	2.6604	3.5757	0	0	0	2.9972	6.388	0	12.178	6.6748	0
SEMA3F	-4.31463	1.37398	50.814	1.0153e-12	2.1145e-11	-1	5.701	3.18172	2.0227	2.72	1.8701	3.2985	1.1156	6.42102	12.09	7.0655	9.525	2.6249	1.019	5.5914	2.1121	2.0817	0.5262	1.1069	1.7863	6.0768	2.1551	3.9635	1.7437	2.1581	0	0.4583	0	0	0	0	0	0	0	0	0	0	0	0	0	0	0.8119	0	0
HOXD8	-6.82881	0.999447	50.808	1.0183e-12	2.1175e-11	-1	3.5941	1.53194	2.1672	0.38857	2.8051	0	1.2444	3.31408	0.63631	1.7186	0	1.1812	0	0.82835	0	1.5613	1.2278	5.6267	0.42532	9.3683	4.5975	8.7763	3.2496	0	0	0	0	0	0	0	0	0	0	0	0	0	0	0	0	0	0	0	0
PECAM1	5.31341	7.15808	50.797	1.024e-12	2.1261e-11	1	8.1798	3.06388	7.2239	0	0	0.27488	4.4196	4.97111	0.63631	0.19096	2.4791	0	0.072786	0.20709	96.857	0.26022	0.40926	0	9.272	0	2.8734	0	0	31.587	217.04	206.24	316.37	274.63	242.21	33.4335	412.41	143.05	203.25	139.21	419.72	120.41	73.83	337.94	36.731	74.484	619.07	567.75	198.23
CAPZB	1.4879	8.05894	50.709	1.0712e-12	2.2206e-11	1	180.2	99.9296	181.46	123.18	193.74	166.03	126.02	253.734	102.13	80.584	113.65	113.79	127.16	118.87	194.32	208.69	95.008	52.854	254.43	91.151	89.22	129	190.46	132.43	529.15	258.94	810.99	598.98	268.25	414.575	665.8	506.68	269.77	250.3	583.19	154.12	426.16	564.61	447.958	267.47	323.75	484.31	160.03
SERPINB3	-4.52302	9.31283	50.638	1.1106e-12	2.2987e-11	-1	1515.9	249.706	2085.8	1540.3	1687	189.94	1525	186.417	4159.9	544.8	48.669	1364.8	27.149	1126.1	288.16	1470	3423.7	63.093	71.709	3177.4	1511.7	41.522	2152.1	96.331	16.656	50.413	34.045	72.56	14.882	53.4936	0	22.377	85.133	6.1979	37.112	0	62.615	1.124	64.6785	96.298	49.729	13.742	24.064
FUT3	-5.96213	3.32248	50.635	1.1127e-12	2.2996e-11	-1	5.9489	3.53525	10.547	17.874	23.376	1.0995	100.32	3.21051	0	0	3.5229	23.099	39.595	2.0709	62.459	42.415	3.2156	1.6603	0.25519	17.091	2.7298	5.3318	10.066	7.5535	0	1.8332	0	1.0118	0	3.3433	0	0	0	0	0	0	0	0	0	0	0	0	0
HAMP	7.38847	2.29359	50.58	1.1441e-12	2.3608e-11	1	0	0	0	0	0	0	0.17164	0	0	0	0.13048	0	0	0	0	0	0.3508	0	0	0	0	0	0	0	1.2812	1.8332	96.827	35.991	0	0	12.192	7.9918	0	0	12.371	0	0.93455	17.609	2.3955	1.5722	3.6535	5.6932	0.90242
CAV2	-3.87503	5.76421	50.561	1.155e-12	2.3798e-11	-1	7.808	17.7941	28.606	67.611	127.17	90.71	132.59	44.3258	0.95447	179.69	180.19	143.32	30.06	189.28	95.951	226.65	156.92	68.074	226.7	63.173	37.929	101.49	36.301	32.372	8.4561	6.4162	4.7896	1.59	0.37205	0	4.7709	0.79918	39.374	20.977	0.88362	0	27.102	0.37466	4.791	3.341	13.396	1.5705	0
CLDN1	-3.42174	8.36347	50.489	1.1986e-12	2.4659e-11	-1	893.2	475.962	348.62	134.44	314.92	634.15	902.67	126.66	312.43	581.66	2280.9	294.64	1039.8	246.44	88.106	892.54	181.36	233.46	1457.6	327.64	444.37	1729	20.132	87.306	91.224	117.78	8.5435	18.646	1.8603	46.8069	10.602	8.791	60.657	315.85	3.5345	5.088	32.709	14.986	31.1415	70.357	51.15	150.97	6.0161
ALDH3B2	-5.69042	4.97941	50.429	1.2358e-12	2.5384e-11	-1	37.676	35.5881	53.457	177.96	69.193	0	15.576	172.643	33.407	6.6835	6.6545	15.881	101.83	6.0056	56.424	23.419	3.2741	1.4759	102.93	139.13	48.561	139.81	81.479	15.499	0	0	3.2362	0	0	0	0	0	0	0	0	1.696	0.93455	0	4.791	0	0	0.19632	0
ENTPD1-AS1	5.14309	1.87062	50.417	1.2432e-12	2.5498e-11	1	0	0.35352	0	0.38857	0.37402	0.54976	0	0	0	0	0	0.52498	0.14557	0	0	0	0	0	0	1.899	0	0.23592	0.55482	0	9.7374	5.9579	0.51779	22.982	31.996	6.6867	7.4213	0	0	18.594	4.4181	12.296	3.7382	1.124	6.388	1.5722	12.99	0.98158	11.731
USP31	-3.57628	4.09402	50.383	1.2648e-12	2.5901e-11	-1	9.5431	41.2445	10.98	2.3314	9.1634	17.592	14.074	5.69607	10.817	46.212	14.875	17.98	12.01	21.123	32.587	52.043	7.3083	130.34	65.414	5.3172	31.464	49.921	7.1333	41.397	0.51249	10.999	2.7184	1.1563	0.7441	3.3433	0	2.3975	0	4.5292	0	0	0.93455	1.8733	1.597	6.8784	0.20297	0.19632	5.4145
PPP1R13L	-3.68743	4.5972	50.299	1.3201e-12	2.6992e-11	-1	33.958	47.4901	16.47	21.76	47.313	0	28.32	41.3224	29.589	42.966	87.291	68.116	46	50.323	50.993	21.598	16.897	18.172	45.169	56.716	51.578	57.046	59.999	23.249	1.7937	4.583	4.919	1.0118	5.2087	0	0	0.79918	0	2.1454	0	0.212	12.149	0	0	16.508	0	7.2637	0.90242
BMP7	-5.18416	3.66827	50.184	1.3996e-12	2.8575e-11	-1	9.0473	62.6917	19.36	50.514	14.774	0.82464	5.8785	96.3153	2.8634	0	23.747	5.2498	3.4937	0.20709	13.88	14.572	3.8003	12.176	33.175	13.926	11.063	55.394	15.456	26.879	0	0.9166	0.38834	0	0	0	1.0602	1.5984	0	5.006	0	0	0	0	2.3955	0	0	0	0
PAX9	-6.01297	2.25517	50.147	1.4267e-12	2.9085e-11	-1	0.24787	6.48128	3.6119	9.3256	19.262	0	14.332	5.28181	28.634	0.95479	0.91336	0.78746	10.263	0	33.492	6.7656	2.8648	8.025	0.25519	11.394	9.0513	10.239	1.4267	0	0	0	0.77669	0	0	0	0	0	0	0	0.88362	0	0	0	0	0	0.20297	0.19632	0
LITAF	1.63553	8.35232	50.089	1.4696e-12	2.9915e-11	1	326.94	120.905	93.766	139.88	96.122	68.995	176.48	219.765	85.266	236.41	109.34	114.58	177.38	277.08	36.812	218.58	129.74	348.76	114.16	91.405	236.05	97.954	144.81	215.91	272.39	221.82	681.8	745.4	740.38	528.249	742.13	293.3	379.91	317.76	520.45	585.96	341.11	573.22	962.99	899.31	292.49	777.22	343.52
PTPRF	-3.78221	6.22426	49.974	1.5582e-12	3.1671e-11	-1	136.95	247.585	91.165	198.56	28.425	58.274	98.347	224.736	95.129	360.34	123.83	108.41	203.14	126.53	75.132	71.039	30.344	117.61	83.618	126.73	121.26	228.94	107.4	95.743	8.4561	19.249	8.8024	0	43.53	3.3433	0	4.7951	0	35.042	0	33.496	18.691	4.8705	0.7985	11.006	9.3368	1.3742	0.90242
TNFRSF25	3.04525	3.94492	49.93	1.5935e-12	3.2339e-11	1	2.9745	0.82489	9.391	0.38857	0.74803	1.0995	3.0894	9.01014	2.5453	0.19096	0.78288	2.4936	6.6963	7.4552	5.1295	0.52043	1.5201	5.9957	4.5935	6.2034	1.1494	2.4536	6.3407	2.2562	38.95	16.957	30.809	45.531	34.229	6.6867	10.072	8.791	28.2	9.7735	0.88362	15.476	3.7382	29.972	69.4694	50.507	15.02	6.4784	15.943
RIPK4	-4.22052	4.83543	49.892	1.6244e-12	3.2917e-11	-1	37.676	74.4758	90.298	44.297	51.427	54.151	169.75	27.8589	18.453	78.675	19.18	13.518	49.494	21.537	4.8277	91.336	38.588	29.425	56.908	41.271	51.865	39.116	29.167	37.179	0	13.291	2.0712	0	0.37205	13.3734	0	2.3975	0	0	0	9.9639	8.411	0	1.597	6.6819	1.0149	0.39263	0
GGCT	-2.19204	6.63044	49.788	1.7125e-12	3.465e-11	-1	68.165	97.5728	125.7	53.234	107.16	126.72	109.93	108.64	539.91	135.58	92.119	179.67	167.48	243.74	44.958	47.62	138.97	158.93	237.75	256.36	303.72	144.43	153.53	115.75	41.256	15.582	35.339	13.009	29.764	3.3433	12.722	3.1967	43.631	19.547	45.948	26.076	24.298	5.6198	16.7685	84.507	51.962	32.392	82.721
NLRC4	6.60992	2.3994	49.766	1.7326e-12	3.5005e-11	1	0	0	0	0	0	0	0.12873	0	0	0	0	0	0	0.41418	0	0	0	0	0	0	1.4367	0.047184	0	0.098097	5.8937	5.4996	18.77	0.57817	0	3.3433	0	4.7951	0	7.8665	2.6509	0	19.626	5.9945	1.597	17.687	23.342	19.239	16.544
FCGRT	2.4651	8.39328	49.739	1.7566e-12	3.5435e-11	1	111.79	133.632	37.275	16.32	84.528	133.87	165.2	351.085	14.317	23.488	43.58	39.636	192.23	17.395	253.76	132.97	68.639	79.604	27.986	71.402	96.26	20.242	58.018	343.54	320.31	235.57	1352.1	516.74	271.6	103.644	1651.2	1012.6	558.15	258.4	831.49	706.59	298.12	705.1	350.541	299.9	684.63	1117.2	80.616
SDS	7.05463	6.59648	49.451	2.0337e-12	4.0966e-11	1	0	0	0	0	0	0	0.042909	22.37	0	0	0.39144	0	0	0	12.673	0.52043	0	0	0	0	0	0.14155	0	0	56.118	75.62	396.63	272.89	268.99	33.4335	1113.2	269.32	5.8529	90.346	321.64	186.13	145.79	126.63	571.726	73.501	25.372	219.29	11.13
SEC14L1	3.00675	6.09257	49.425	2.0615e-12	4.1464e-11	1	27.762	8.72027	14.592	3.8857	4.3012	0	12.916	7.14597	22.589	19.096	18.006	1.05	14.484	24.229	0	27.323	9.4715	10.054	98.929	14.432	13.218	14.25	11.73	8.7306	55.093	244.73	74.691	220.14	79.619	371.112	125.63	33.566	59.593	87.485	0	104.09	126.16	88.044	199.625	345.49	166.64	140.96	79.112
LILRB2	6.60737	4.66783	49.418	2.0684e-12	4.1539e-11	1	0	0	0	0	0	0	0	11.3921	0	0	0	0	0	0	0	0	0.11693	0	0	0	1.1494	0	0	0.19619	29.212	6.8745	102.65	69.235	9.6734	33.4335	186.59	62.336	68.106	3.0989	26.509	43.46	136.44	125.88	19.9625	1.7687	74.898	175.31	1.2032
KIAA1217	-3.86561	4.35184	49.336	2.1566e-12	4.3248e-11	-1	54.532	29.4604	32.363	17.097	58.721	10.171	46.041	62.6567	8.2721	38.383	24.53	32.549	22.418	22.158	6.9399	67.916	46.071	65.307	48.997	14.559	18.677	42.23	15.376	18.246	0	21.998	0	3.1799	0	3.3433	0.53009	0	0.53208	0	1.7672	5.5119	0	1.4986	0.7985	0.39305	6.0892	0.39263	0
LEPROTL1	2.05662	6.34189	49.175	2.341e-12	4.6875e-11	1	51.805	23.6861	12.858	45.462	38.898	0.27488	38.103	48.5719	15.272	15.85	51.931	16.012	41.633	28.992	24.139	36.43	66.652	29.333	22.882	33.675	69.968	32.651	27.424	12.262	138.89	82.494	91.002	170.27	133.19	213.974	107.08	43.955	52.144	152.56	120.17	169.39	186.91	121.01	329.78	296.56	78.145	89.128	188.6
C16orf54	5.22052	2.88482	49.064	2.4771e-12	4.9527e-11	1	0.12394	0	0	0	0	0.54976	0.12873	0.51782	0	0	0	0	0	6.8339	0	1.0409	0	0	0	0	0.71836	0	0	0.78478	15.119	21.082	17.864	38.737	5.9528	10.03	22.264	19.98	2.1283	14.541	0	16.112	22.429	5.9945	23.1565	8.4507	10.758	9.4232	44.218
LEPREL4	-3.8903	2.93289	48.995	2.5666e-12	5.1178e-11	-1	15.12	17.3227	4.3343	22.148	12.53	10.995	3.6043	43.4972	5.7268	10.694	10.308	15.881	1.7469	24.436	29.268	0.78065	4.9112	8.9474	6.1246	9.3683	8.1893	7.6438	12.364	2.1581	4.8687	0.9166	0.90613	0.72271	0	0	0	0	2.1283	3.0989	0	1.484	0	0	0	0	0.20297	0	0.90242
CLCA2	-4.57292	7.22945	48.994	2.5672e-12	5.1178e-11	-1	11.65	66.1091	288.38	46.628	194.11	278.45	1620.2	47.5363	867.3	48.885	290.71	259.08	214.94	155.94	19.914	96.54	164.29	116.13	537.18	713.13	66.376	432.02	75.534	8.5344	14.606	10.083	2.7184	0	9.3013	36.7768	0	0	0.53208	10.25	7.069	0	9.3455	0	8.7835	14.936	6.4952	5.8895	46.023
TMPRSS4	-4.14467	6.43037	48.927	2.6567e-12	5.2884e-11	-1	101.13	101.344	149.24	794.62	272.28	23.09	169.32	94.969	89.084	20.623	18.789	56.304	464.01	94.225	143.93	247.47	104.07	91.596	0.42532	269.66	164.5	147.45	40.264	83.873	6.4062	16.957	42.588	11.708	53.948	6.6867	0	0.79918	0	0	0	8.0559	9.3455	0.37466	1.597	14.74	3.4506	0.39263	12.935
SERPINB5	-3.84994	7.73861	48.914	2.6743e-12	5.3156e-11	-1	393.25	119.963	233.62	166.31	306.32	305.67	349.54	22.6807	763.9	265.05	703.15	479.7	82.175	658.96	724.46	783.51	1104.1	111.61	481.55	267.5	145.83	531.44	155.67	121.05	13.581	55.454	2.0712	16.478	105.29	0	0	0.79918	51.612	43.385	0	0	20.56	0.37466	27.9475	77.432	24.763	10.012	5.4145
SEPT1	6.12567	4.82029	48.89	2.7075e-12	5.3737e-11	1	0	0	0	0	0	19.242	0.55782	0.51782	0	0	0.26096	0	0	0	0	0	0.058466	0	0	0.2532	0	0	0	0.098097	158.1	38.497	100.45	50.445	1.1162	20.0601	30.745	242.15	51.08	32.181	6.1854	25.016	28.971	61.069	39.1265	57.976	72.665	20.417	110.4
ALG1L	-4.38817	3.79596	48.852	2.7596e-12	5.469e-11	-1	64.942	39.5947	31.496	52.457	37.589	40.957	20.51	28.791	9.8629	9.5479	24.661	20.868	40.469	3.9347	21.725	34.349	7.893	7.5638	0.085064	8.9885	16.953	2.1705	10.541	21.483	4.0999	4.1247	1.0356	0	0	0	0	0.79918	0	0.23838	0	0	0	0	3.194	0	4.0595	0	0
DMKN	-4.18147	5.69235	48.766	2.8838e-12	5.7e-11	-1	62.835	36.6487	71.805	214.88	61.9	9.6208	247.41	71.2526	80.176	31.317	149.92	116.41	7.4969	97.539	191.3	102.26	7.8345	17.434	125.55	162.55	38.217	46.005	229.22	22.464	3.5875	1.3749	1.8123	0	0	3.3433	0	0	20.751	5.4827	5.3017	11.872	0.93455	0.74931	7.1865	0.19653	1.0149	0	2.7072
CD19	5.7971	4.00186	48.766	2.8846e-12	5.7e-11	1	0	0.70705	2.7451	0	0	0	0.51491	0	0.31816	0	0	0	0.072786	0.20709	0	0.78065	5.9051	0.27672	0	0.5064	0.57468	0	2.2193	0	16.144	104.95	27.831	0	0.37205	26.7468	129.34	79.119	0	20.262	0	1.272	0.93455	97.41	51.9025	31.641	31.664	10.797	21.056
CRB3	-3.86638	5.06473	48.75	2.9078e-12	5.7374e-11	-1	44.245	53.7357	53.023	94.033	85.463	23.914	59.815	63.6924	60.45	11.267	48.147	27.299	69.583	46.388	122.2	63.753	47.299	11.622	51.634	48.614	50.429	34.916	159.95	49.048	5.3812	12.832	4.2718	5.348	0	0	0.53009	0	0	2.1454	0	8.2679	0	0	11.9775	16.312	0	0	0
HLA-DMB	4.97063	2.32991	48.728	2.9401e-12	5.7927e-11	1	0.24787	0	0.43343	0.38857	0.37402	0.82464	0	0	0	0	0	0	3.057	0	0	1.8215	0.058466	0.36896	0	0	0	0	0.079259	0.39239	3.5875	0.9166	52.944	8.817	2.6044	6.6867	11.132	23.975	2.1283	5.9595	7.9526	30.316	0	18.358	17.567	1.7687	6.2922	6.4784	0.90242
PLOD2	-3.68887	5.96104	48.703	2.9775e-12	5.8579e-11	-1	207.59	189.371	96.366	13.6	22.441	75.042	80.411	55.7179	197.58	276.51	73.721	111.69	31.589	195.49	66.683	53.344	213.29	257.81	55.462	28.865	114.51	72.9	60.158	56.013	0.76874	54.08	3.8834	4.3362	14.138	0	0	0.79918	3.7246	7.6281	0.88362	0	13.084	0	0.7985	9.0402	11.976	9.0306	20.154
IL18BP	5.13704	5.67871	48.691	2.9957e-12	5.8852e-11	1	9.0473	0	3.7564	0	22.815	0	2.4029	0	0	7.2564	0	0	2.9842	6.0056	0	0	2.631	0	0	3.2916	1.0057	0.51903	0	7.9459	79.437	54.08	353.65	477.42	144.73	80.2404	93.297	48.75	2.6604	33.611	5.3017	139.07	44.859	156.98	205.214	22.601	77.13	125.45	15.642
GIMAP2	5.53777	4.61876	48.627	3.0951e-12	6.0716e-11	1	1.2394	0	0	5.0514	0	0	0	3.93546	0	0	0	0	0	10.147	0	0.52043	3.508	0	0	0.1266	0	0.094368	0	1.4715	101.22	16.957	56.957	10.552	122.78	0	40.817	28.771	64.382	72.229	13.254	16.324	68.222	38.589	17.567	82.738	21.312	106.4	64.071
PTGFRN	-2.61577	7.02207	48.601	3.137e-12	6.1449e-11	-1	131.37	275.396	71.95	74.993	62.087	213.58	79.167	129.663	64.904	480.45	88.987	216.82	371.35	190.52	418.5	132.45	154.94	514.8	271.86	339.03	114.36	170.1	227.87	372.87	18.45	75.161	8.1552	4.7699	45.762	3.3433	12.192	14.385	38.842	8.5816	91.897	16.112	37.382	25.477	4.791	0.39305	68.2	164.12	27.072
KRT6A	-4.02422	10.7482	48.589	3.1559e-12	6.173e-11	-1	482.23	4429.31	2335.8	2198.1	2635.1	1811.5	2005.7	211.583	2589.8	2420.4	8208.9	7123.7	9.7533	4588.9	10562	1381.7	4809.6	219.26	3760.9	2019.5	1470.8	6955.1	3828.2	131.84	26.137	1139.3	34.563	191.66	23.067	50.1502	24.384	15.184	139.94	853.16	183.79	0	294.38	8.9917	81.4469	296.36	119.15	74.797	43.015
TPD52L1	-4.71798	6.4959	48.582	3.1679e-12	6.1875e-11	-1	121.7	147.655	287.22	374.97	113.33	17.867	48.015	110.297	661.45	48.312	136.74	152.24	146.66	95.675	269.75	143.9	281.46	35.605	132.96	303.21	85.341	152.97	116.75	1.1772	0	42.622	17.346	16.333	0	13.3734	5.831	3.1967	0	2.1454	1.7672	32.224	0	0	1.597	0	6.2922	1.7668	0
FAM46C	4.48294	8.36696	48.501	3.3018e-12	6.4397e-11	1	2.3548	88.499	163.11	0	35.532	1.9242	10.641	7.04241	0.95447	2.4825	33.533	3.0186	3.9304	0.20709	0	17.695	0	26.658	14.206	0	14.08	159.77	70.065	43.751	1092.4	2376.3	48.802	1448.6	343.78	1230.35	271.41	74.324	49.484	1066.3	385.26	298.28	100.93	332.69	896.715	244.09	759.53	50.257	1697.1
ARHGAP15	6.7924	6.53956	48.476	3.3437e-12	6.5121e-11	1	0	0	0	0	2.8051	0	0.68654	0	0.63631	0	0	0	0	0	0	0	0.058466	0	36.407	0	0	0	0	0	142.22	176.45	94.367	153.07	312.9	33.4335	83.225	141.46	463.44	272.94	113.1	475.51	259.81	141.62	83.0439	341.17	34.506	99.336	165.74
SERINC2	-3.50649	4.61481	48.39	3.4926e-12	6.7923e-11	-1	21.069	12.3734	57.791	0.77713	7.8544	21.166	34.67	23.9235	2.8634	132.14	81.419	58.141	76.934	63.576	84.485	78.585	15.084	49.626	10.718	8.4821	38.791	35.058	54.927	9.8097	3.5875	9.6243	0.90613	0.28908	5.5808	16.7167	0	7.9918	2.6604	2.1454	1.7672	4.028	0	1.4986	7.985	1.7687	10.149	0.19632	0
SH2B3	3.90848	4.3827	48.369	3.5315e-12	6.858e-11	1	4.9574	0.23568	0.57791	0	8.2284	0	2.0167	0	0	0.76383	0.78288	6.0372	9.7533	19.466	1.8104	0	8.0099	3.8741	0.34026	0	0	0.94368	0.79259	1.6676	20.243	10.541	24.207	11.997	40.926	40.1202	40.817	51.148	123.44	9.7735	144.03	55.331	26.168	44.209	41.522	25.745	59.675	75.386	14.138
KLHL13	-6.60782	3.42654	48.185	3.8781e-12	7.5203e-11	-1	0	0.82489	0.86686	0	3.7402	67.895	5.1491	11.91	0	78.866	22.703	13.256	0	3.5205	1.2069	11.45	67.762	9.8698	15.992	24.054	13.936	15.052	3.6459	48.754	0	0	0.2589	0	0	0	0	0	0	0	0	0	0	0	2.3955	0	0	0	1.504
TMEM176A	5.32532	6.12878	48.17	3.909e-12	7.5693e-11	1	0.86755	7.18833	0.43343	0	0	0	1.2014	12.842	0.31816	0	0	0	0	0.20709	0	0.78065	0.76006	0	51.549	0	0.43101	0.047184	6.1822	1.2753	92.505	30.248	383.81	184.58	149.19	53.4936	140.48	186.21	274.02	76.52	113.1	55.755	59.812	402.75	173.274	5.1097	129.9	304.49	7.8209
A2ML1	-6.11965	4.80548	48.164	3.9206e-12	7.5809e-11	-1	13.137	11.4306	13.147	162.42	12.53	0.27488	295.26	33.6586	13.999	3.4372	39.405	6.9559	0	10.769	98.365	5.7248	1.6371	0.092241	44.914	12.913	55.457	328.73	6.1822	0.19619	0	0	1.9417	0.43362	0.37205	10.03	0	0.79918	0	0.23838	0	0	0	0	0.7985	0	0.20297	0	0.30081
CLEC2D	2.28296	8.08901	48.153	3.9432e-12	7.6137e-11	1	160.12	61.8668	58.224	8.1599	66.575	57.175	32.01	30.1374	264.71	84.976	32.098	91.083	60.485	107.27	35.001	79.366	239.65	73.147	53.675	99.887	210.62	51.431	171.83	135.96	524.02	328.6	157.8	976.38	167.8	468.069	111.85	171.03	180.91	488.68	77.759	845.24	124.3	289.61	444.764	1101.9	136.2	81.275	1311.2
SARAF	1.79729	8.56496	48.091	4.068e-12	7.8435e-11	1	176.36	166.981	67.037	94.81	89.39	125.62	223.94	148.201	264.07	82.112	303.23	43.179	172.36	213.09	32.587	107.99	311.45	231.71	383.64	375.11	187.06	62.378	55.244	218.46	529.66	615.04	219.8	543.77	626.91	1146.77	390.68	194.2	577.31	445.05	389.68	852.02	333.64	252.89	851.999	1306.1	811.49	773.29	1013.1
GIPC1	-2.46677	5.01624	48.085	4.0815e-12	7.8584e-11	-1	34.454	61.6311	45.51	85.485	46.378	6.872	40.334	46.0864	21.953	32.272	28.314	68.641	117.11	39.347	49.786	53.084	36.834	7.0103	55.377	47.348	54.739	140.47	51.519	45.713	5.8937	10.999	13.204	5.6371	2.2323	6.6867	2.6505	50.348	0	11.681	7.9526	18.02	12.149	9.3664	2.3955	2.3583	12.99	8.8342	5.7153
KRT15	-5.06885	7.08058	48.082	4.0884e-12	7.8604e-11	-1	51.309	708.227	806.62	382.74	268.92	359.82	38.06	72.2883	30.225	53.659	19.963	21.787	276.88	44.11	905.5	301.85	252.28	61.34	57.078	539.44	32.47	628.02	20.211	119.29	0.76874	35.747	6.6018	0.43362	72.178	0	0	0	0	0	0	0.84799	0	0.37466	21.5595	0.58958	7.1041	1.5705	2.1056
ENG	3.8678	5.31342	48.05	4.1546e-12	7.9764e-11	1	4.5856	3.4174	2.3116	0	7.1063	15.668	1.416	8.59588	7.9539	1.1457	0	2.4936	0	20.502	1.8104	5.2043	6.899	0	0.34026	0	2.5861	0.84932	0.87185	35.511	61.243	68.287	201.03	56.66	75.155	26.7468	180.76	230.16	19.687	21.931	68.039	64.447	88.783	156.23	19.164	24.173	99.052	183.36	9.6258
TOM1L1	-4.45308	4.68565	47.887	4.514e-12	8.654e-11	-1	108.2	18.2654	33.952	43.519	23.376	0	79.167	65.1423	28.952	18.332	42.928	26.118	62.232	51.772	36.51	48.14	76.24	25.366	0.085064	15.319	55.457	10.145	49.616	130.67	0	1.8332	1.2945	0	3.7205	3.3433	4.2408	0	0	8.3433	0	0	0	0.37466	0	0	0	8.4416	3.3089
PLEKHG3	-4.12909	3.78996	47.875	4.5436e-12	8.6984e-11	-1	17.475	22.0364	19.504	13.988	33.1	0	35.4	13.6706	22.589	3.8192	6.7849	58.929	20.744	15.532	92.029	13.791	20.463	4.1509	45.594	26.333	13.074	22.648	16.01	8.0439	0	3.6664	0.12945	0.28908	0	3.3433	2.6505	0.79918	0	0.23838	2.6509	0	11.215	1.4986	0.7985	0	2.4357	0.78527	0
ASS1	-3.54167	5.78239	47.862	4.5729e-12	8.7422e-11	-1	86.259	117.134	199.81	88.982	106.22	106.65	133.23	88.8586	24.498	41.82	93.032	93.183	78.608	112.03	108.02	152.49	171.66	19.094	178.8	31.017	46.837	20.525	82.588	99.765	15.119	18.79	0	15.755	0	3.3433	0.53009	2.3975	0	7.8665	0	11.024	44.859	10.865	15.1715	5.8958	0	0.58895	0
FBP1	4.75198	6.85291	47.77	4.7918e-12	9.1476e-11	1	9.2952	0	2.3116	5.0514	0	0.27488	1.2444	23.1985	0	5.7287	1.6962	11.549	24.529	37.897	0	11.71	0.058466	1.4759	0	0.1266	41.521	0	3.8044	22.17	16.4	50.871	1359.7	701.46	492.22	133.734	91.176	113.48	125.04	61.263	588.49	86.283	52.335	410.62	36.731	52.669	164.82	80.882	30.081
SEC11C	2.47381	8.31251	47.746	4.851e-12	9.2478e-11	1	93.324	18.3833	105.03	113.07	109.77	0.82464	47.8	56.5464	449.56	100.63	85.986	83.209	71.184	97.746	24.742	82.228	160.08	34.406	125.64	194.2	65.801	33.973	108.98	110.75	559.13	1620.6	214.75	178.65	105.66	150.451	197.73	169.43	433.65	261.5	164.35	546.53	974.74	244.28	403.242	549.49	334.91	347.87	772.77
NQO1	-3.81091	5.86611	47.682	5.0124e-12	9.5327e-11	-1	183.92	402.664	77.873	76.159	41.703	60.748	108.86	71.2526	18.771	27.689	31.315	215.37	207.22	82.628	131.86	70.779	65.658	336.68	1.0208	43.93	50.716	0.14155	78.467	51.501	18.706	29.331	10.226	1.4454	0	0	19.614	3.9959	2.1283	6.1979	0	0.212	3.7382	0	2.3955	0.78611	35.724	10.601	2.1056
ARTN	-7.6408	1.2373	47.681	5.0146e-12	9.5327e-11	-1	0	14.3767	4.6233	0	0.18701	0.27488	0.85818	0.93208	0.31816	3.0553	0	5.6435	0.21836	4.5559	51.898	4.4237	0.40926	1.9371	0.17013	0.2532	1.293	0.14155	1.1096	0.19619	0	0	0	0	0	0	0	0	0	0	0	0	0	0	0	0	0	0	0
TMEM156	6.43402	3.52707	47.671	5.0407e-12	9.5689e-11	1	0	0	0	0	0	0	0	0	0.63631	0	0	0	0	0	0	0	0	2.1215	0	0	3.5918	0	0.23778	0	63.805	84.327	13.204	16.478	0	6.6867	33.926	11.189	0	48.629	0	11.024	36.448	29.972	13.5745	20.242	5.4803	17.865	15.943
ARL4D	-2.69551	6.45761	47.658	5.0743e-12	9.6149e-11	-1	67.049	62.3382	595.1	78.879	164.94	218.25	79.81	47.4327	114.54	142.45	207.33	195.82	52.915	169.19	148.75	96.28	44.785	108.11	87.361	150.65	189.21	166.18	262.19	50.226	11.531	14.666	17.346	0.14454	0	6.6867	6.3611	10.389	45.227	26.222	18.556	13.356	21.495	23.603	10.3805	11.399	7.916	9.6195	7.5201
SIRPB1	7.49018	4.38104	47.656	5.0792e-12	9.6149e-11	1	0	0	0	0	0	0	0.085818	0	0	0	0	0	0	0	0	0.26022	0	0	0.085064	0	0.14367	0.047184	4.4385	0	0	5.0413	151.19	121.56	0	3.3433	167.51	59.14	1.5962	46.484	69.806	0	0	68.187	28.746	0	138.83	49.275	32.788
IGLL3P	6.62781	0.224065	47.639	5.1251e-12	9.6883e-11	1	0	0	0	0	0	0	0	0	0	0	0	0	0	0	0.30173	0	0	0	0.085064	0	0	0	0.079259	0	0.25625	1.3749	4.0129	0.28908	0	20.0601	2.6505	0	0.53208	0.23838	0	0	3.7382	36.716	3.194	1.7687	0.20297	0.19632	0
SDC4	-2.24595	7.59703	47.618	5.1802e-12	9.7788e-11	-1	96.67	220.717	54.034	166.31	195.24	61.573	590.13	196.048	79.539	249.58	360.12	614.75	925.03	465.12	342.77	678.9	226.26	155.7	611.27	61.021	240.94	279.09	331.3	258.19	10.25	25.665	21.747	53.625	148.08	20.0601	30.745	15.184	187.29	54.827	125.47	166.21	103.74	30.722	76.6559	54.438	45.263	114.06	44.519
LAIR2	7.11659	3.69207	47.577	5.2894e-12	9.9708e-11	1	0	0	0	0	0	0	1.9738	0	0	0	2.4791	0	0	0	0	0	0.11693	0	0	0	0	0	0	0	5.1249	35.747	33.009	27.752	0	16.7167	0	45.553	259.12	44.339	44.181	0.212	14.018	11.614	0	30.069	26.59	19.239	9.6258
MCM7	-1.8543	7.39635	47.421	5.7274e-12	1.0782e-10	-1	222.96	357.178	781.33	489.59	422.08	140.19	373.31	361.959	63.631	152	139.09	221.28	202.34	108.93	273.37	226.13	159.09	79.327	266.08	205.72	128.73	310.94	355.87	137.63	96.349	137.49	119.48	127.34	61.017	86.9271	64.141	125.47	24.476	145.41	32.694	20.352	46.728	70.061	95.8199	83.524	41.813	39.852	15.642
PLIN2	3.4477	8.8165	47.332	5.9939e-12	1.1267e-10	1	67.049	0	174.09	24.091	140.63	100.61	6.9512	51.9896	82.403	4.583	49.06	35.173	9.171	4.3489	0	221.18	95.008	53.777	377.51	29.118	89.651	53.507	111.2	84.363	189.88	258.48	387.18	1885.1	732.57	1287.19	4504.2	306.89	27.668	451.73	1188.5	2440.9	666.34	224.04	842.417	593.32	126.66	670.22	120.62
AP1S2	3.50984	4.55483	47.312	6.0553e-12	1.1367e-10	1	5.2053	5.06718	2.0227	0	1.1221	0	2.6603	0.82852	5.0905	28.644	0	2.6249	0	6.6268	0	0.52043	2.5141	3.5974	1.8714	7.0896	4.8848	0.47184	3.2496	10.496	26.137	32.081	58.899	20.959	33.113	0	38.167	15.184	32.989	21.692	7.9526	102.61	96.259	20.606	13.5745	98.853	46.481	66.944	110.4
ATP8A1	4.97263	2.88251	47.308	6.0665e-12	1.1372e-10	1	0.24787	0	0	0	0	0	0	0.72495	0	0.19096	0	0	0	0.41418	0	1.8215	0	0.46121	1.0208	0.633	3.7354	2.2648	0.15852	0	4.0999	9.6243	3.4951	13.009	66.225	30.0901	11.662	0.79918	2.1283	14.78	0	6.5719	1.8691	1.8733	8.7835	53.652	2.0297	21.006	45.422
CMTM6	1.86489	7.99709	47.291	6.1193e-12	1.1455e-10	1	147.36	90.0309	39.153	12.046	39.459	185.27	69.598	72.0811	120.58	228	146.92	51.579	266.4	109.76	102.59	89.775	65.365	256.43	55.717	62.54	90.8	168.68	39.233	173.44	231.13	225.03	188.09	311.2	280.53	307.588	284.66	101.5	779.5	217.64	508.08	672.25	268.22	385.89	491.876	939.2	440.25	827.67	629.28
SUCNR1	7.70219	2.936	47.283	6.1454e-12	1.1488e-10	1	0	0	0	0	0	0	0.042909	0	0	0	0	0	0	0	0	0	0	0	0	1.266	0	0	0	0	7.9437	7.3328	14.11	0.14454	90.409	0	0	0	0	2.1454	0	29.468	21.495	0.74931	13.5745	0	14.614	83.827	24.967
MBOAT2	-4.04726	4.58793	47.235	6.2958e-12	1.1753e-10	-1	0.37181	44.6619	41.176	14.377	23.563	64.047	54.923	51.0575	104.04	25.206	14.614	46.198	71.767	91.119	168.37	24.2	30.695	26.565	8.0811	5.1906	19.683	48.175	7.2126	10.3	2.5625	8.2494	8.5435	0.14454	0	0	0	10.389	0	1.1919	0	2.12	0	1.124	3.194	0	10.352	2.3558	0
NPAS2	-4.61026	2.24269	47.178	6.4829e-12	1.2073e-10	-1	10.782	0	9.8244	6.9942	11.033	0	20.468	3.62477	2.2271	7.6383	1.9572	3.4123	11.063	2.6922	3.0173	8.8474	4.1511	1.1991	8.7616	3.9246	5.6032	19.817	0.71333	7.6516	0	0.9166	0	0.14454	0	0	0.53009	0	0	0.71514	0	0.63599	0	0	0.7985	0	0	0	0
SIX2	-6.41564	2.15813	47.177	6.4851e-12	1.2073e-10	-1	33.091	4.94934	3.323	0.77713	2.6181	0	0.042909	13.7741	10.499	0.95479	0	0	1.2374	3.7276	0	4.9441	5.9051	1.3836	2.0415	8.4821	23.849	14.769	12.444	2.3543	0	0	0	0	0	0	0	0	0.53208	0	0	0	0	0	0	0	0.60892	0	0
PITX1	-3.97899	4.41666	47.028	6.9972e-12	1.2991e-10	-1	23.176	126.797	32.507	57.119	47.126	2.7488	26.046	8.49232	58.223	34.945	40.449	130.98	76.425	34.791	29.872	21.078	17.949	3.044	4.5084	22.661	19.108	35.671	7.2919	3.8258	0.76874	15.124	2.4595	0.86725	0	0	1.0602	0.79918	4.7887	4.7676	1.7672	0.84799	15.887	0	0	0.39305	2.2327	0.39263	0
ARHGEF28	-5.87175	2.23703	47.025	7.0096e-12	1.2996e-10	-1	18.095	12.0198	17.482	6.9942	13.091	2.199	5.4494	1.44991	6.3631	15.85	0.13048	1.1812	0.72786	9.1119	0	1.8215	0	10.7	0	3.165	3.5918	8.0685	4.5178	25.113	0	0	1.2945	0	0	0	0	0	0	0	0	0	0	0	0	0	0	0	0
VCAN	5.22546	6.23886	46.883	7.5344e-12	1.395e-10	1	0	2.71035	1.8782	0	0	0	3.9476	6.11033	0	0.19096	4.8277	0	0	0	22.328	8.0667	0.11693	6.7336	0.085064	0	3.7354	0.28311	0	37.277	54.068	109.99	33.786	26.307	601.98	10.03	497.76	57.541	27.136	94.16	179.38	280.9	368.21	76.43	13.5745	156.63	302.43	251.09	6.3169
BATF	4.54819	5.6197	46.876	7.5633e-12	1.3984e-10	1	5.825	0	0	60.616	5.7973	0	0	1.7606	1.9089	0	1.5658	0	7.0602	0	0	6.2452	0.3508	3.9664	0.085064	3.0384	4.1665	0	4.2007	0.39239	52.274	46.747	101.62	119.39	82.596	190.571	50.359	141.46	36.182	103.46	68.923	212	168.22	133.75	194.035	171.57	102.5	63.214	29.178
TNFRSF17	7.5794	4.69452	46.747	8.0785e-12	1.4916e-10	1	0	0	0	0	0	0	0	0	0	0	4.8277	0	0	0	0	0	0	0	0	0	1.7241	0	0	0	59.193	149.41	9.4497	0	0	10.03	2.6505	21.578	21.283	12.872	0	29.468	28.037	21.73	67.074	66.623	18.471	10.208	48.73
CTSH	1.87707	8.75108	46.732	8.1386e-12	1.5007e-10	1	177.97	39.9483	391.39	76.548	133.15	96.757	119.42	417.263	80.812	251.49	204.33	198.05	110.42	80.143	191.6	535.53	82.087	356.79	81.661	54.438	247.69	124.61	323.54	120.56	462.27	485.8	953.12	1038.5	915.99	421.262	1255.3	1241.9	382.57	366.63	1429.7	461.73	640.17	1045.3	575.718	375.56	691.33	934.07	98.062
PTK2B	2.42574	4.97414	46.667	8.4152e-12	1.5496e-10	1	6.3207	18.619	7.9462	11.657	4.4882	0	16.949	7.6638	3.4997	1.9096	1.9572	2.2311	4.2216	25.886	9.3537	10.929	10.407	20.754	29.177	5.1906	29.74	5.1431	9.1941	4.9048	45.099	62.329	70.161	50.3	127.61	56.8369	50.889	119.08	49.484	74.374	18.556	53.424	15.887	128.51	32.7385	56.207	82.814	52.613	33.089
CEACAM21	5.58264	2.71647	46.65	8.4861e-12	1.5605e-10	1	0	0	0	1.1657	0	0	0.38618	0	0	0	0	1.9687	0	0	0	0	0	0	0.17013	3.5448	0	0	0	0	42.024	12.832	19.547	4.0472	10.045	0	13.252	34.365	60.657	35.28	8.8362	1.696	12.149	2.2479	9.582	28.889	13.396	9.4232	3.0081
C1orf198	-2.44415	4.57908	46.537	8.9905e-12	1.6505e-10	-1	23.548	27.6928	36.119	72.273	65.453	27.763	82.042	76.0166	12.726	10.885	17.745	17.587	37.557	31.477	64.873	49.701	27.538	29.148	38.704	22.914	17.959	50.393	21.638	25.015	14.862	16.041	5.4368	6.0707	14.138	6.6867	3.1806	1.5984	2.1283	11.442	2.6509	5.088	0	7.1185	13.5745	0.78611	9.3368	8.049	12.935
ADAM19	3.39836	5.03948	46.535	8.9998e-12	1.6505e-10	1	7.1883	0.58921	1.5892	0.77713	0.18701	0	1.1156	2.38199	2.2271	0.57287	3.262	8.2684	4.3671	14.496	0.9052	2.6022	0.58466	58.85	2.9772	0.633	1.5804	0.18874	16.961	10.202	38.693	32.998	22.394	24.283	16.742	26.7468	16.433	44.754	84.069	39.809	37.112	121.26	135.51	62.942	40.7235	84.703	142.89	150.77	62.567
CELSR2	-4.76603	3.09627	46.516	9.0863e-12	1.6641e-10	-1	5.2053	10.8414	7.2239	20.594	2.2441	0	1.9309	4.76398	62.677	9.166	10.177	3.4123	20.962	16.774	0.60347	6.5054	5.145	11.715	23.222	11.267	12.93	51.431	6.9748	19.325	1.7937	0.9166	0	0.14454	0	0	0	0.79918	0	0	0	0	0	0	0	2.5549	0	3.5337	0
FAM83H-AS1	-4.37279	3.51914	46.439	9.4537e-12	1.729e-10	-1	29.125	24.2753	14.881	4.2742	20.571	0	21.926	20.5058	27.043	3.6282	52.844	29.005	4.8766	12.011	24.44	11.45	1.4032	38.926	17.098	24.307	13.792	23.262	9.0356	10.3	0.25625	3.6664	0.77669	1.3009	0	0	5.3009	0	0	0	0	0	8.411	0.37466	0	0	0.40595	0	0
RAB27A	2.53402	6.00775	46.37	9.7901e-12	1.7881e-10	1	64.694	18.0297	49.122	1.1657	20.571	0.54976	16.82	6.11033	7.9539	28.835	4.3058	31.761	6.2596	33.134	0.30173	37.211	15.318	20.293	19.905	10.508	20.258	5.2846	23.857	24.132	192.95	29.331	63.559	137.17	213.93	73.5537	12.192	141.46	152.18	141.12	48.599	142.25	65.419	89.543	97.4169	348.05	81.19	28.859	222.6
LPXN	4.27853	5.5151	46.32	1.0043e-11	1.8319e-10	1	0	0	0.43343	0	0.56103	5.2227	2.1454	7.3531	0.31816	15.85	5.2192	0	0	22.366	0	0	0.46773	8.8552	0.17013	0	32.613	8.9178	2.6948	0.19619	120.18	128.78	129.06	121.85	23.439	56.8369	38.167	55.943	48.951	118.95	75.108	29.468	151.4	143.49	106.999	134.42	86.264	74.011	146.19
PCDH1	-4.65676	2.27936	46.315	1.0069e-11	1.8341e-10	-1	6.4447	4.12445	1.7337	2.3314	3.9272	3.8483	7.8952	7.6638	1.5908	11.267	10.177	14.043	29.697	14.703	19.914	12.751	1.1109	2.8595	0.17013	0.2532	7.4709	6.7473	1.1096	1.0791	0.25625	0.4583	0	0	0	0	0	0	0	2.1454	0	1.484	0.93455	0.37466	0	0	0	0	0
LCN2	-3.80816	6.24422	46.179	1.0792e-11	1.9631e-10	-1	38.544	85.9065	57.502	91.702	196.17	87.137	320.66	119.1	22.271	39.337	19.572	174.69	59.684	388.91	282.42	116.58	275.14	3.7819	18.119	3.6714	128.73	72.569	34.161	575.04	0	23.373	4.5307	32.088	19.347	6.6867	10.072	13.586	0	3.5757	0	5.7239	37.382	1.8733	8.7835	21.618	0	2.3558	0
GLRX	2.68273	5.97483	46.165	1.0871e-11	1.9748e-10	1	59.117	8.72027	88.131	6.6056	2.8051	0.27488	12.873	14.6026	1.2726	8.0202	0.91336	11.287	12.446	24.851	3.6208	11.189	18.651	12.36	32.409	2.7852	17.097	1.2268	32.417	34.923	71.237	112.74	123.62	114.19	48.367	60.1803	165.92	20.779	173.46	84.625	39.763	72.927	105.6	95.162	142.931	255.88	113.46	129.96	55.649
SPINT1	-2.05798	6.02595	46.067	1.1427e-11	2.0731e-10	-1	114.89	187.957	98.678	54.788	117.82	29.412	66.294	198.948	41.042	68.936	106.08	89.377	217.77	159.04	227.51	105.13	52.678	36.712	73.836	72.795	44.394	95.265	107.71	44.536	7.9437	46.747	38.964	18.79	46.506	10.03	28.095	37.562	44.163	16.687	11.487	16.536	45.793	62.567	14.373	5.6993	33.694	15.116	4.8129
TNFSF14	5.52281	4.54974	46.045	1.1557e-11	2.0939e-10	1	14.253	0	0.72239	0	0	0	0.25745	0	0	0	0	0	0	1.0354	0	0	0	0.092241	0.34026	0.5064	0.43101	0	7.2126	0	89.174	23.832	52.685	39.604	8.1851	16.7167	29.685	74.324	0	85.101	30.043	110.87	13.084	25.102	27.149	58.172	13.599	42.993	104.68
DNAAF1	7.08676	2.22717	46.038	1.1601e-11	2.099e-10	1	0	0	0	0	0	0	1.1585	0	0	0	0	0	0	0	0	0	0	0.092241	0	0	0	0	0.55482	0	7.6874	17.874	2.3301	4.3362	0.37205	10.03	12.192	9.5902	0	11.919	0	12.296	125.23	5.2452	59.089	18.67	3.0446	0	0
CAMK4	6.11344	3.12452	46.031	1.1638e-11	2.1029e-10	1	0	0.23568	0	0	0	0	1.6305	0	0.31816	0	0	0	0	1.6567	0	2.0817	0	0.18448	0	0	0	0	0.15852	0.098097	35.362	9.6243	5.0485	7.2271	0	33.4335	0	15.984	0	42.908	0	13.568	12.149	2.9972	31.94	50.901	16.035	73.03	39.706
PRR13	1.49473	7.96766	46	1.1827e-11	2.1343e-10	1	108.2	73.8866	61.114	102.19	122.68	151.18	83.2	173.264	113.9	143.03	147.31	128.23	251.77	223.66	275.18	122.56	95.885	155.52	211.64	86.72	90.656	50.11	132.13	86.718	142.22	210.82	401.68	364.1	359.03	133.734	382.73	409.18	452.8	299.88	805.86	454.52	568.21	576.22	263.505	620.63	547.02	472.34	231.62
DENND2C	-3.8363	4.58868	45.944	1.2168e-11	2.1928e-10	-1	5.825	14.7302	54.179	3.8857	26.181	62.672	138.85	4.76398	124.72	12.603	36.143	31.761	75.988	8.0765	19.914	61.411	75.48	26.934	9.9525	50.893	30.458	22.035	18.467	50.324	2.05	9.6243	0.64724	1.59	15.998	0	0.53009	0	0.53208	1.6687	0	0	0	0	2.3955	0.78611	0	1.3742	3.3089
TFAP2C	-4.14278	3.65754	45.871	1.2632e-11	2.2733e-10	-1	10.535	19.4439	25.284	22.148	10.098	0.54976	11.542	26.7197	25.771	21.769	46.712	11.812	10.481	38.933	3.9225	2.6022	10.407	14.759	20.585	46.842	20.689	64.548	14.346	1.8638	0	0.9166	0	0	0	0	3.1806	3.1967	0	6.913	0	1.484	0	0	0.7985	0.19653	0.20297	0	0.30081
C15orf57	1.9755	5.53322	45.802	1.3082e-11	2.3513e-10	1	45.113	3.77093	15.026	6.6056	14.961	49.753	5.9643	14.7062	33.407	27.307	9.6555	10.237	18.997	24.851	12.371	23.68	14.617	27.027	23.052	12.913	7.0399	5.7093	21.479	36.59	91.736	123.28	67.96	48.855	12.65	40.1202	48.239	53.545	103.22	117.76	92.78	17.172	61.681	125.13	44.716	198.69	69.417	75.778	64.673
ESRP1	-4.00875	6.12212	45.77	1.3301e-11	2.3875e-10	-1	75.973	124.676	71.227	74.605	37.589	34.36	67.753	78.0879	174.03	205.85	145.22	83.996	113.62	102.92	23.837	49.701	68.873	156.9	326.73	272.57	197.69	222.05	30.911	214.93	23.575	7.3328	0.77669	0.28908	0.37205	0	6.8912	1.5984	0	9.7735	50.366	0	0	0.37466	2.3955	46.184	17.05	0.58895	0
PDE4A	2.92072	3.72857	45.71	1.3709e-11	2.4574e-10	1	4.0899	7.30617	0.86686	5.4399	2.4311	0.27488	0.42909	2.89982	0	0.19096	6.7849	1.3124	1.3829	4.5559	16.595	8.8474	2.6895	0.73793	1.0208	3.9246	1.1494	1.7458	0.95111	10.3	24.6	29.331	13.592	8.6725	4.8367	50.1502	38.697	37.562	19.687	33.85	21.207	79.923	39.251	41.961	45.5145	14.346	31.258	44.171	8.7233
PKP1	-4.47241	6.00875	45.702	1.3769e-11	2.4649e-10	-1	20.697	435.189	47.1	237.03	84.715	6.872	72.173	3.72833	89.402	39.528	219.86	117.59	79.991	92.362	417	39.293	34.378	16.419	133.47	180.15	37.067	250.31	60.792	73.475	1.5375	60.037	7.1196	0.28908	0	3.3433	0	0.79918	10.642	6.6746	0	0	1.8691	0	0	1.5722	9.5398	2.1595	0.30081
MGAT4A	4.01058	5.13717	45.655	1.41e-11	2.5208e-10	1	7.9319	0	0.86686	0	7.4803	1.0995	0.64363	7.87093	0.31816	3.0553	2.8705	0.65622	0	0	0	8.8474	1.6955	10.977	0.17013	0	19.252	25.574	3.0119	0.098097	51.506	12.832	53.462	89.038	7.8131	70.2103	106.02	11.988	41.502	55.304	42.414	241.89	42.99	47.207	89.4319	217.16	57.848	102.08	118.52
CBR1	-1.98069	6.82666	45.469	1.5511e-11	2.7695e-10	-1	68.908	448.858	165.28	187.29	70.128	135.79	88.478	90.7228	274.25	141.69	638.18	91.477	173.01	104.58	186.77	67.396	126.99	136.33	264.46	263.45	87.065	233.8	99.708	65.529	49.199	76.536	53.203	47.121	1.1162	13.3734	60.431	108.69	43.631	51.728	55.668	14.416	66.353	46.457	27.9475	46.184	28.822	56.539	14.439
CYFIP2	4.86628	6.46895	45.351	1.6474e-11	2.9376e-10	1	75.353	0.70705	4.0454	0	0.18701	0	0.77236	2.17486	31.816	2.1005	1.4353	0	0.072786	0	0.9052	0	0	2.0293	0.17013	3.0384	2.0114	0	20.607	0	372.58	153.07	141.62	230.25	26.044	220.661	64.141	232.56	183.57	270.08	173.19	224.72	41.12	167.85	145.327	69.767	194.25	27.092	538.14
IGSF6	6.12848	4.99999	45.228	1.754e-11	3.1234e-10	1	0	0	0	0	0	6.3222	0.25745	0	0	0.19096	0	0	2.9114	0	13.578	0	0.058466	0	0	0	0	0.14155	0	0	62.012	42.622	104.72	135.58	66.969	0	48.239	35.164	0	99.642	78.642	23.956	242.05	73.432	34.3355	78.414	73.477	114.85	5.1137
GATA2-AS1	-6.53312	1.34683	45.153	1.8227e-11	3.2415e-10	-1	8.9234	1.76762	5.6346	0	0	0	1.6305	12.842	1.2726	0.57287	7.1764	0.26249	9.3893	0.20709	0.9052	2.3419	2.5725	5.5345	0	0.633	2.4424	0	8.0844	1.5696	0	0	0	0	0	0	0	0	0	0.23838	0	0	0	0	0	0	0	0	0
CCT5	-1.47611	9.54889	45.148	1.8273e-11	3.2455e-10	-1	1500.9	442.024	584.27	1159.1	525.68	820.51	621.71	679.489	1060.4	1179.2	1197.7	444.52	2298.2	1886.6	1509.9	590.69	1294.2	2136.2	2319.9	804.03	882.28	662.56	794.26	715.13	366.69	447.76	446.21	303.54	380.61	381.142	194.01	396.39	450.67	310.37	262.44	516.64	547.65	312.09	164.491	402.29	846.61	452.71	242.15
ITGAE	1.84057	6.52522	45.088	1.8838e-11	3.3413e-10	1	27.142	26.5143	47.1	14.377	12.156	48.654	58.27	60.2747	64.904	24.061	34.316	4.4623	61.504	55.707	79.959	41.114	36.074	51.194	56.993	52.412	11.206	42.702	24.729	69.06	211.4	170.49	175.79	193.4	175.61	374.455	62.551	73.525	228.26	297.5	93.664	187.19	138.31	53.201	174.871	178.45	148.37	30.625	192.52
GALNT3	-2.8357	4.94104	45.011	1.9592e-11	3.4706e-10	-1	13.385	29.3425	23.694	8.5485	79.292	34.085	94.743	38.6297	8.9084	93.76	58.585	50.004	51.896	31.477	48.579	102.26	61.624	53.315	110.07	40.512	35.63	44.117	13.157	56.798	0	0	1.2945	12.286	12.278	13.3734	15.903	1.5984	3.1925	2.1454	0	20.352	6.5419	0.37466	8.7835	8.2541	10.961	4.7116	6.9185
ASAH1	1.88302	8.10322	44.997	1.9734e-11	3.4912e-10	1	213.67	46.1939	60.825	89.759	134.65	14.294	202.87	189.731	183.26	51.368	87.03	62.997	302.86	48.045	95.046	90.555	208.49	59.496	125.81	171.42	114.79	33.831	40.66	220.82	200.38	212.19	752.74	887.2	552.87	83.5837	611.73	273.32	640.63	227.18	619.42	550.56	300.93	231.91	140.536	360.82	563.46	741.49	222.9
SDCBP2	-4.82703	2.05665	44.95	2.0209e-11	3.5704e-10	-1	6.0729	1.76762	1.3003	8.937	0.56103	0	7.2945	0.51782	1.5908	0.95479	2.4791	0.65622	18.997	10.354	46.769	4.4237	1.754	0.83017	7.7408	9.8747	3.8791	2.312	9.8282	4.2182	0	0.9166	0	0.28908	0	0	0	0.79918	0	0.47676	0	0.212	0	0	0	0	0	0	0.30081
PTPN21	-5.25795	1.30148	44.903	2.0707e-11	3.6536e-10	-1	4.9574	0	1.1558	0	3.9272	7.1469	5.0632	4.66042	3.4997	5.7287	0.13048	2.4936	2.038	0.41418	2.1121	2.0817	2.1633	9.1319	0.17013	0	7.9019	5.7093	3.0911	1.6676	0	0	0	0	0	0	0	0.79918	0	0.47676	0	0	0	0	0.7985	0	0	0	0
VANGL1	-3.78125	4.17549	44.814	2.1663e-11	3.8175e-10	-1	20.325	3.65309	31.496	61.394	30.669	76.416	28.277	47.122	19.089	74.665	34.577	27.036	10.918	46.388	38.622	18.996	4.9112	38.003	3.998	26.966	24.137	38.219	16.724	4.8067	9.4811	0	6.084	3.3245	0	0	0	0.79918	0	0.23838	0	0	0	0.37466	3.9925	0.58958	10.352	0.39263	5.4145
NAGA	1.93191	7.14372	44.68	2.3202e-11	4.0833e-10	1	64.571	31.5815	37.709	76.548	57.225	74.767	117.4	89.1693	27.68	46.021	55.323	56.172	56.263	166.5	82.373	49.441	27.187	23.429	54.356	61.654	38.935	50.44	63.724	23.249	188.34	168.2	533.84	414.26	256.34	100.3	388.56	258.94	81.94	165.2	153.75	121.47	144.86	353.3	134.148	7.075	488.36	359.26	44.82
CBLB	3.1844	5.1518	44.646	2.3609e-11	4.1496e-10	1	15.492	4.12445	8.9576	10.103	2.2441	0	7.981	13.6706	0	1.9096	7.3069	2.4936	4.8038	1.4496	0	3.1226	9.2961	2.1215	31.729	2.4054	7.6146	4.86	9.5904	30.41	119.41	55.913	29.773	117.08	125.75	180.541	22.794	20.779	0.53208	73.659	61.854	97.943	20.56	35.218	77.4544	265.9	27.199	4.319	114.91
AKAP5	5.79049	3.40334	44.602	2.4149e-11	4.239e-10	1	0	0	0	0	0	0	0.9869	1.03565	0	0	0	0	1.019	0	0	0	0	0	0	5.9502	0.43101	0	0.15852	0	37.156	6.8745	7.2491	18.068	61.017	13.3734	17.493	3.9959	40.97	78.188	68.923	27.984	0.93455	2.2479	9.582	30.855	5.6833	0.78527	91.144
CA12	-4.36313	6.46519	44.594	2.4248e-11	4.2507e-10	-1	121.21	159.086	271.91	77.713	35.345	0	92.297	15.3276	277.43	146.66	1.6962	118.38	91.71	128.39	363.59	35.65	190.13	175.35	624.03	387.52	118.24	297.54	97.489	0.19619	0	15.582	9.4497	19.513	0.7441	0	0.53009	0.79918	1.0642	0.47676	0	5.9359	9.3455	0	3.194	34.982	14.411	6.4784	12.634
GRHL2	-4.2782	3.93189	44.578	2.4442e-11	4.2793e-10	-1	36.561	44.3084	50.278	38.468	11.782	0	30.508	46.9149	19.408	19.096	16.179	60.503	10.845	10.769	20.518	22.899	10.875	27.027	6.8051	27.599	18.39	37.134	6.3407	26.78	0.25625	7.3328	0.2589	4.3362	1.4882	0	0	0	0	4.2908	0	0	0	0	0	0.19653	0	0	0
CD101	5.47348	3.75879	44.573	2.4502e-11	4.2841e-10	1	0	0	0.14448	0	0	0.27488	0	7.56023	0	0.57287	0	0.52498	2.1108	1.6567	0	1.0409	0	0	0	0	1.1494	0	0	0	69.187	57.746	24.724	39.46	49.855	16.7167	57.25	15.184	2.6604	103.93	55.668	0	7.4764	10.865	3.194	3.1444	56.833	15.509	24.064
MAST3	3.34145	4.34977	44.462	2.5935e-11	4.5289e-10	1	4.3378	2.94604	6.9349	1.5543	5.7973	5.4976	5.7498	4.03903	1.5908	0.95479	0	10.368	2.9114	0	0	0	3.391	2.9517	1.276	5.064	2.5861	7.2192	1.7437	17.265	22.037	43.539	5.1779	53.769	16.37	20.0601	7.4213	85.513	128.23	30.751	0.88362	5.088	41.12	34.843	8.7835	0.78611	31.055	47.705	50.234
CAMK1	4.17967	3.76867	44.376	2.7102e-11	4.7265e-10	1	3.9659	1.88546	0.43343	0.77713	0.93504	14.019	0.72945	6.00676	0	1.5277	1.1743	0	1.3829	0	0	1.8215	0.11693	0.092241	0	0	0.43101	0.37747	0.23778	0	42.024	17.415	103.17	60.997	2.9764	0	14.313	15.184	60.657	6.4362	62.737	6.3599	6.5419	34.094	11.9775	24.566	9.9458	18.846	12.935
DAZAP2	1.41808	10.6431	44.364	2.7259e-11	4.7479e-10	1	848.84	476.905	564.47	790.73	823.02	1072.9	709.2	1086.5	1694.2	767.65	1170.5	581.8	1182	458.29	962.53	841.02	1101.6	786.08	1194.1	966.33	553.13	352.84	939.94	1210.8	2006.7	1244.7	1930.5	3030.7	1696.2	3791.36	3209.2	2491.1	1664.9	1916.8	3540.7	3273	1478.5	2733.5	1651.3	4707.4	3013.2	3562.2	2101.1
SLC17A9	6.48358	2.28514	44.33	2.7747e-11	4.8267e-10	1	0	0	0	0	0	0	0.042909	0	0	0	0	0.65622	0	0	0	0	0	0	0	0	0	0	1.6644	0.098097	21.268	70.578	14.498	13.442	0.37205	0	5.831	0	0	0.23838	0	0	14.953	5.2452	11.9775	3.341	15.02	2.7484	14.138
GALNT14	-5.37195	4.41273	44.277	2.8505e-11	4.9521e-10	-1	53.54	42.0694	39.298	88.205	55.729	0	87.877	40.9081	8.9084	16.804	19.441	79.14	11.646	1.8638	0.9052	3.643	23.27	74.346	40.661	51.399	3.0171	56.244	68.797	0	0	8.2494	0	2.0236	0	0	0	3.1967	0	0	0	0	0	0	3.194	0	0.20297	0.19632	0
PRRG4	-2.60447	5.67766	44.264	2.8696e-11	4.9789e-10	-1	21.565	87.5562	63.425	43.131	33.475	32.711	39.262	15.224	132.67	104.84	132.44	141.22	418.15	43.696	28.363	41.374	66.184	109.12	21.096	69.376	90.8	80.968	20.766	134.88	16.4	23.832	4.0129	20.814	0	0	1.5903	0.79918	5.3208	28.129	13.254	45.156	10.28	5.9945	13.5745	32.82	17.05	10.012	9.0242
PDE4B	5.00956	6.58807	44.248	2.8936e-11	5.0141e-10	1	46.352	0	0	0	3.3662	0.27488	5.4923	0.62139	0.95447	0	0	0	0.87343	0	25.647	2.3419	4.385	0	15.312	0	3.8791	0.094368	0	38.944	100.96	178.74	42.718	502.57	69.202	585.086	475.5	35.963	49.484	189.99	162.59	278.99	59.812	125.13	219.587	541.04	45.466	82.257	163.34
DQX1	-6.26471	2.39721	44.179	2.9968e-11	5.1863e-10	-1	23.3	16.38	1.0113	23.314	6.1713	0	23.729	0	0	7.2564	7.4373	0	22.782	10.354	0	6.2452	1.754	1.6603	0.085064	7.0896	13.074	4.1522	9.2733	1.3734	0	0	0	0	0	0	0	0.79918	0	0	0	0	0	0	0	0	0	0	0
LIMS1	2.005	6.75764	44.074	3.1627e-11	5.4594e-10	1	32.843	63.8701	21.238	8.5485	10.098	12.37	38.361	19.988	11.772	35.9	25.835	35.698	76.134	113.48	81.166	17.434	57.589	148.51	11.909	42.284	110.05	41.097	23.381	14.715	130.43	93.035	205.56	226.35	363.87	26.7468	208.33	81.517	159.09	180.21	405.58	270.09	197.19	158.48	85.4394	133.05	230.78	239.51	192.82
DUSP4	4.35247	6.52748	44.071	3.1675e-11	5.4607e-10	1	6.0729	0	2.4561	0	2.6181	29.687	10.942	38.5261	0.31816	5.9197	0	9.3183	0.072786	70.203	0	1.0409	1.2863	0.18448	0.085064	0	2.8734	5.9924	18.15	21.189	67.137	137.49	84.27	535.38	142.5	819.121	83.755	107.09	58.529	106.32	16.789	350.43	36.448	192.57	705.075	362.79	16.847	44.564	102.27
PTPN1	2.02593	5.16903	44.038	3.2203e-11	5.5447e-10	1	16.483	22.8612	13.292	32.251	15.335	1.9242	11.757	6.83528	3.1816	24.061	23.747	14.568	8.9526	28.578	20.216	17.695	7.9514	5.9034	1.1909	6.0768	17.815	13.353	32.259	11.575	57.912	38.497	51.391	61.43	28.648	56.8369	110.79	55.943	23.944	63.886	32.694	86.495	67.288	37.84	147.722	54.045	66.779	81.079	43.316
EPB41L4B	-4.99135	2.48949	44.035	3.2263e-11	5.5479e-10	-1	6.4447	0.70705	1.3003	0	2.0571	11.82	1.6305	4.55685	0	5.3468	4.6973	4.0686	24.238	12.218	0.60347	15.353	7.3083	12.729	4.3383	21.015	11.063	19.865	4.8348	16.873	0	0	0	1.0118	0	0	0	0	0	1.4303	0	0	0	0	0	0	0	0	0
STAT4	5.72614	4.78413	43.997	3.2889e-11	5.6485e-10	1	0	0	0	0	0	0	4.4625	0	0.31816	0	0	0	0	0	0	0.52043	6.3728	5.6267	0	3.165	0.43101	0	4.0422	0	182.19	38.039	23.818	29.776	0	40.1202	35.516	59.939	11.706	48.391	0	119.35	9.3455	26.226	28.746	162.13	26.387	8.6379	160.33
NCCRP1	-4.36231	4.86555	43.988	3.3041e-11	5.6673e-10	-1	27.762	10.1344	40.887	7.3828	15.522	98.956	51.834	59.1355	2.8634	2.1005	40.84	15.356	97.824	42.453	391.05	13.791	1.9879	7.656	70.263	3.6714	45.687	82.148	85.838	9.5154	0.51249	6.4162	8.9319	0.57817	0	0	2.1204	0	0	0.23838	0	1.908	0	8.6171	0.7985	0.39305	6.4952	7.8527	0
CXCL16	2.01519	7.1331	43.958	3.3545e-11	5.7465e-10	1	68.908	42.8943	43.632	59.062	73.307	134.14	90.795	94.244	20.68	60.152	48.277	20.605	84.14	48.873	13.88	96.54	53.497	32.469	124.62	15.319	37.067	27.461	26.314	48.656	96.861	60.037	455.01	587.99	115.71	160.481	705.03	206.19	73.959	109.18	356.98	247.19	248.59	249.15	285.064	182.38	278.68	404.41	40.308
PRKCH	2.92311	5.23436	43.873	3.5035e-11	5.9941e-10	1	13.137	32.7599	20.082	5.4399	6.5453	0	34.198	2.38199	2.8634	6.6835	0.39144	3.5436	11.5	8.2835	0	21.858	16.195	7.1948	0.42532	1.7724	7.3272	2.8311	15.059	3.7277	223.19	57.288	47.119	37.436	70.318	123.704	54.07	71.926	68.106	37.902	78.642	170.66	42.99	42.711	99.8124	66.426	74.898	11.19	111.6
ARPC1B	1.69893	8.72541	43.862	3.524e-11	6.0176e-10	1	148.35	105.468	559.13	111.13	177.28	188.02	195.28	315.355	95.129	181.98	117.69	317.74	107.94	459.94	233.84	152.49	111.2	62.078	356.33	81.91	164.79	92.859	420	88.876	580.91	256.19	1424.8	1000.5	604.21	190.571	1123.3	1478.5	549.11	385.46	771.4	612.25	526.15	837.73	482.294	514.9	723.61	762.49	266.51
CD24	-3.11332	7.41133	43.861	3.5261e-11	6.0176e-10	-1	73.742	327.128	158.92	51.291	107.9	64.871	391.16	198.43	217.94	284.53	512.65	389.4	429.87	507.99	630.32	122.56	112.72	89.935	449.99	228.51	308.17	1045.1	129.91	226.9	0	128.32	3.754	12.431	27.904	3.3433	16.963	1.5984	10.11	105.6	10.603	52.576	19.626	4.8705	11.9775	211.86	7.5101	4.7116	21.658
EPCAM	-4.33317	5.07455	43.837	3.5686e-11	6.0824e-10	-1	83.285	85.7886	30.051	1.5543	22.067	16.493	22.999	258.394	104.36	1.5277	8.6116	47.248	23.728	106.03	69.399	40.334	70.277	77.021	43.978	32.663	46.549	47.75	29.881	130.86	3.5875	4.1247	0	0.14454	3.7205	3.3433	0.53009	0	0	0	0	0	29.906	0	0.7985	0	0.20297	13.546	2.4064
SLC35G2	-4.82482	4.64555	43.78	3.6747e-11	6.253e-10	-1	64.075	14.4945	44.499	6.6056	1.4961	0	20.51	21.8522	61.404	2.6734	28.184	27.168	68.273	27.75	43.751	43.196	78.462	167.05	72.73	38.106	42.67	12.409	84.966	51.305	0	0	0	0	0	6.6867	0	0	0	3.5757	0.88362	0	6.5419	0	6.388	0.19653	2.4357	0.58895	0
GPRC5A	-3.27713	8.22585	43.778	3.678e-11	6.253e-10	-1	386.31	61.9846	76.139	459.67	944.21	1475.8	427.33	506.95	67.767	107.13	915.71	1166.4	181.45	576.53	1245.3	1202.2	473.99	78.958	229.33	15.319	759.16	29.065	1102.2	199.92	58.168	82.494	18.899	128.64	295.78	26.7468	51.419	3.1967	47.355	65.793	9.7198	70.595	35.513	20.231	97.4169	37.34	33.897	16.883	0
CYLD	2.06795	7.91318	43.743	3.7439e-11	6.3571e-10	1	76.097	29.2247	71.805	38.468	38.898	84.113	98.047	23.095	128.85	79.248	60.934	66.672	234.44	61.919	188.89	72.34	112.37	79.789	223.04	175.47	128.73	65.822	35.35	93.977	260.86	173.7	127.89	267.26	77.759	474.756	86.405	104.69	781.63	448.15	35.345	1243.6	311.21	183.21	261.908	1277.2	276.05	521.22	1024.2
CSGALNACT2	3.45597	4.9351	43.696	3.8362e-11	6.5056e-10	1	7.4361	9.42732	5.2012	0	6.9193	0	16.949	5.48894	0	11.076	8.0897	6.0372	4.6583	4.9701	8.1468	7.8065	10.758	8.8552	0.68051	4.5576	0	5.6149	1.1096	0.39239	20.5	35.289	17.217	68.224	102.31	80.2404	95.417	7.1926	0	30.513	280.99	78.439	52.335	13.488	37.5295	114.77	144.32	50.846	125.13
C5orf66-AS1	-5.48939	2.79812	43.68	3.8664e-11	6.5487e-10	-1	7.4361	17.7941	3.7564	44.297	23.937	0	24.029	7.14597	0.63631	3.8192	2.7401	8.7933	21.108	0.62127	78.451	10.929	10.056	3.5052	0	6.7098	0.43101	0.6134	0.079259	6.2782	0	0.4583	0.38834	1.59	0	3.3433	0	0.79918	0	0	0	0	0	0	0.7985	0	0.40595	0	0
WWC1	-4.06259	2.77609	43.561	4.11e-11	6.9525e-10	-1	19.83	10.4879	17.771	2.72	2.6181	0.27488	5.9214	7.76736	20.362	23.106	7.6983	8.0059	15.94	8.9048	1.5087	8.3269	2.8648	5.4422	27.22	2.6586	9.9133	13.259	16.724	4.5125	0	1.8332	0	2.1681	0	0	0	2.3975	0	0.23838	0	3.392	0	0.37466	0.7985	0	0	0	0
FAM84A	-4.43353	4.28763	43.548	4.137e-11	6.9895e-10	-1	13.385	46.7831	12.425	10.491	17.392	67.07	20.468	45.6721	227.48	8.4022	18.006	12.862	40.178	4.9701	25.346	21.338	1.754	43.446	0.34026	43.297	48.417	65.02	5.8652	12.164	0	1.3749	0.2589	0	0.37205	0	0	0.79918	0	14.303	0	0	0	0	1.597	0	4.8714	0.39263	0.30081
GLI3	-4.93246	2.82649	43.524	4.187e-11	7.0651e-10	-1	4.7096	16.0265	9.1021	28.754	6.9193	8.2464	7.3374	13.6706	0.95447	4.583	5.0887	22.18	5.0222	5.5914	0	1.3011	2.2802	0.27672	40.916	6.0768	12.499	24.017	8.0844	23.347	0	0	0	0	0	0	0	0.79918	0	0	0	0	0	0	0	0	0	0.58895	0
OSMR	-4.31252	4.79236	43.493	4.2539e-11	7.1691e-10	-1	34.082	31.4637	33.663	18.263	15.896	147.88	44.711	33.1407	19.726	68.554	20.485	33.992	102.19	117.83	2.4139	41.895	120.5	89.658	43.298	21.142	23.849	29.018	26.79	15.696	3.3312	0	2.8478	0	0	0	0	0	0	0	0	0.212	0.93455	4.4959	0.7985	31.051	3.6535	0.78527	0
LAMC2	-4.33008	7.6004	43.457	4.3333e-11	7.2938e-10	-1	216.89	91.0915	174.38	62.559	60.404	219.63	513.96	23.6128	18.771	640.47	745.82	334.15	47.82	1345.2	504.8	677.08	572.68	879.61	754.77	54.944	105.89	61.245	213.13	236.51	5.3812	27.04	0.2589	5.6371	0	6.6867	0.53009	0	57.465	33.135	0	0	58.877	0.37466	7.985	99.639	50.135	8.049	0
RASGEF1B	3.05776	6.56125	43.417	4.4231e-11	7.4356e-10	1	8.5516	4.59582	10.691	2.72	3.5532	10.995	7.8094	3.00338	82.403	8.0202	6.263	1.7062	7.0602	5.3843	41.639	3.9032	14.909	10.423	2.5519	63.3	48.274	35.483	6.737	103.59	11.531	43.997	24.207	149.46	162.59	16.7167	51.419	12.787	212.83	104.89	69.806	618.4	78.503	45.708	52.701	305.4	43.843	208.1	347.13
LAT	5.65663	6.1062	43.294	4.7104e-11	7.9087e-10	1	2.2308	0	0	0.38857	0.18701	0	0	0	0	0	0	22.968	1.4557	10.976	0	0	0	0	0	0	12.356	0	0	16.578	144.78	113.66	192.75	271.88	93.757	137.077	80.574	266.13	270.3	102.5	29.16	97.519	96.259	91.416	186.05	390.89	85.655	84.809	151.61
EGFR	-4.18365	4.97696	43.283	4.7357e-11	7.9414e-10	-1	28.133	82.1355	42.332	53.234	13.465	56.625	90.924	20.0916	43.269	139.02	11.482	108.01	8.2976	85.321	110.43	35.91	70.861	40.125	17.523	30.89	47.986	62.142	74.504	40.514	0	4.1247	0.90613	0	0	0	0	6.3935	0	0	2.6509	0.212	35.513	0	1.597	0	7.713	0.39263	2.7072
NAAA	2.77799	4.40226	43.161	5.0424e-11	8.4428e-10	1	3.4702	4.24229	13.581	12.046	1.3091	11.82	9.397	0	0.63631	3.8192	5.2192	22.968	3.5665	1.8638	0	10.929	6.9575	2.1215	0.68051	4.0512	5.4595	3.8219	0.47556	11.772	23.575	12.374	57.216	42.351	21.579	30.0901	33.926	51.148	142.07	24.315	83.944	20.14	13.084	51.328	43.9175	105.54	30.649	20.221	35.194
CLDN7	-3.0666	6.5645	43.159	5.0472e-11	8.4428e-10	-1	167.81	392.294	243.73	222.65	301.27	96.482	430.76	178.857	82.403	50.795	63.544	78.353	65.143	143.51	324.67	220.66	86.764	63.37	70.773	192.18	119.25	54.073	168.35	71.415	5.6374	58.663	23.689	44.808	0.37205	46.8069	4.2408	11.189	26.604	22.884	0	0.84799	11.215	11.614	15.97	67.802	34.1	2.7484	0
GPR115	-6.42969	2.41484	43.089	5.2311e-11	8.7397e-10	-1	5.4532	14.4945	2.8895	0.77713	22.254	0	6.608	0	61.722	1.3367	6.524	1.3124	13.174	4.3489	0	34.869	8.5945	3.1362	0	3.0384	1.8677	15.241	2.7741	0	0	0.4583	0	0	0	0	0	0	0	0.23838	0	0	0	0	0	0	0	0	0
MET	-4.54249	5.03533	43.042	5.3573e-11	8.9395e-10	-1	76.716	35.9417	6.7904	15.154	33.1	0	123.71	33.4515	2.5453	137.11	13.439	39.898	26.13	150.55	39.829	79.626	154.47	23.522	107.44	31.903	66.663	130.04	6.103	23.151	0	27.04	1.2945	0.72271	0	0	0	0	0	1.1919	1.7672	0.63599	0.93455	0	7.1865	0.19653	7.5101	0.58895	0
FMNL3	3.35682	6.60953	43.006	5.4561e-11	9.0931e-10	1	6.5686	22.9791	12.858	17.486	1.8701	77.791	29.307	15.0169	7.6358	23.297	56.889	15.356	5.5317	0.20709	0	20.297	3.1572	50.548	1.1058	0.633	4.1665	37.747	6.2615	9.9078	375.91	97.618	102	267.4	58.04	70.2103	322.3	10.389	35.649	333.73	154.63	16.536	36.448	115.77	96.6184	23.583	475.37	59.877	583.26
RPL39L	-2.15243	5.98259	42.862	5.8752e-11	9.7795e-10	-1	176.11	142.353	131.33	71.496	66.762	47.279	105.51	159.904	59.177	33.609	58.585	58.01	102.34	71.238	62.761	121.78	186.86	96.761	53.675	105.84	156.31	45.438	110.09	130.67	34.081	89.369	22.265	5.9262	13.022	10.03	24.914	15.184	3.1925	12.872	17.672	2.756	15.887	9.741	23.955	29.283	19.486	11.19	12.032
ENPP2	5.72879	4.97947	42.818	6.0091e-11	9.9901e-10	1	0	0	0	0	0	0	1.7593	6.62815	0	0	3.7839	0	0	0	0	16.133	0	0	0.085064	0	0	0	0.87185	0	44.074	14.666	42.459	85.279	168.17	6.6867	109.2	18.381	53.208	112.28	50.366	4.876	77.568	101.16	23.1565	34.196	127.87	113.27	67.38
MARC1	-5.5535	2.39301	42.724	6.304e-11	1.0467e-09	-1	17.103	19.2082	11.847	7.7713	3.7402	0.27488	2.2742	11.7028	0.63631	2.8644	0.52192	1.05	0.29114	22.366	1.2069	3.1226	2.5725	2.9517	42.362	3.9246	2.4424	15.665	4.9933	0	0	0	0	0	0	0	0	0	0	0	0	0	1.8691	0	0	0	0	0	0
MYO1B	-4.48283	5.62581	42.664	6.5002e-11	1.0767e-09	-1	29.992	65.8734	25.717	1.5543	22.628	0	146.83	29.8267	41.36	233.73	35.621	119.43	29.988	109.76	33.191	55.166	142.31	270.73	345.45	37.347	58.33	154.81	38.282	54.738	5.3812	5.4996	0	0.14454	0.37205	3.3433	0	0.79918	0.53208	4.7676	0	0	35.513	2.6226	0.7985	0.78611	14.208	1.7668	0
C1orf210	-5.65461	2.74964	42.654	6.5343e-11	1.0801e-09	-1	25.035	2.8282	26.006	13.211	32.539	0	21.154	10.6672	6.045	2.1005	12.004	3.2811	7.3513	3.9347	0	10.409	11.927	2.675	0	12.407	2.0114	1.5099	20.607	17.069	3.5875	0	0	0	0	0	0	0	0	0	0	0	0	0	0	0	0	0	0
TMEM132A	-3.77199	1.91781	42.653	6.5371e-11	1.0801e-09	-1	3.0984	11.4306	1.8782	10.88	1.1221	1.0995	1.8451	6.11033	3.1816	5.1559	4.1753	8.5309	7.4241	3.3134	14.785	1.0409	5.3789	4.4276	3.4026	4.6842	2.1551	2.7839	4.4385	15.303	0	0	0.51779	0	0	0	0	3.1967	0	2.1454	0	0.212	0	0.37466	0	0	0.8119	0	0
ZNF436	-3.54387	3.6392	42.642	6.5724e-11	1.0846e-09	-1	17.227	38.2985	15.748	7.3828	35.532	0	5.6211	37.0762	57.586	14.513	12.526	14.699	1.6741	15.325	35.906	13.531	10.582	27.211	11.909	28.865	21.551	41.381	7.4504	4.9048	0	0.9166	6.9902	1.7345	0	0	0	1.5984	0	2.6222	0	0	0.93455	6.3691	2.3955	0.39305	6.6982	1.1779	0.30081
RHBDL2	-4.10877	5.59914	42.524	6.9825e-11	1.1509e-09	-1	76.592	10.0165	104.02	187.29	49.744	57.725	125.94	116.303	45.178	51.177	65.24	20.737	129.63	52.393	30.777	141.04	63.027	67.152	274.5	68.997	72.123	57.801	16.248	159.31	0	0	3.1067	3.469	0	0	0.53009	0	64.382	4.2908	0	6.9959	0	0	1.597	0.19653	0.20297	2.9447	3.0081
LHX6	-6.54385	2.12517	42.519	7.0012e-11	1.1526e-09	-1	0.61968	11.4306	12.281	0	9.3504	42.606	17.979	0	13.363	0	2.3486	0	4.0032	0	0	1.3011	3.6249	19.832	0.25519	3.6714	2.2987	2.9726	8.9563	0.19619	0	0	0.38834	0.14454	0	0	0	0	0	0	0	0	0	0	0	0	0.20297	0	0
FGD2	3.67574	3.24385	42.435	7.3053e-11	1.2012e-09	1	0	2.23899	0.14448	0	6.3583	0	2.4029	2.58912	0.63631	1.7186	2.2182	0.13124	4.1488	0	0	4.6839	0.5262	0.83017	0.59545	1.3926	0	3.7276	0	1.1772	8.7124	15.124	42.07	28.041	0	3.3433	18.553	11.988	51.08	6.1979	15.905	2.12	28.971	42.711	15.1715	5.6993	23.342	58.895	7.5201
DAB2IP	-4.02007	1.83955	42.307	7.7999e-11	1.281e-09	-1	1.2394	15.3194	6.9349	7.7713	0.18701	0	3.4327	1.65704	0.31816	10.503	4.3058	3.4123	15.358	7.2481	1.5087	3.9032	2.9233	2.1215	1.361	1.5192	3.4481	7.9741	3.8837	8.0439	0	0.4583	0.2589	0.14454	2.2323	0	0	0	0	0	0	0	0	0	0	0.39305	0.20297	0	1.504
GSTP1	-1.93378	11.1339	42.283	7.8968e-11	1.2943e-09	-1	3538.7	2117.26	3477.3	6256.3	5485	2576.4	3460.7	3090.27	1487.1	1830.3	1221.2	9825.8	2134.9	3914.8	2449.5	3943.8	3220.3	905.99	914.18	2549.6	3102.9	1768.3	13814	1265.8	1025.8	1959.2	1442.7	912.92	467.3	916.078	1761	886.29	319.25	476.04	927.8	323.51	988.76	1075.3	1917.2	443.37	767.45	488.24	183.19
STAP2	-3.82818	4.8993	42.282	7.9002e-11	1.2943e-09	-1	27.39	52.4395	76.573	129.39	77.421	0	83.672	75.6023	23.862	12.603	22.051	33.992	51.241	22.987	114.96	88.213	29.058	8.025	25.349	72.162	30.889	73.796	68.004	26.192	6.9187	16.957	17.217	1.0118	0	3.3433	1.5903	0	0	0	0.88362	0	0	0.37466	11.179	0.19653	11.976	1.9632	2.1056
RTKN	-3.0909	4.31065	42.219	8.1618e-11	1.3334e-09	-1	34.578	22.6256	13.147	9.3256	26.368	33.26	29.693	30.3445	7.9539	50.795	15.788	75.99	20.38	35.619	100.48	8.3269	12.804	18.909	51.294	25.826	13.649	59.688	39.947	25.799	1.2812	6.4162	5.4368	1.0118	0.37205	0	0	16.783	0	5.4827	0	1.908	1.8691	0.74931	0	0.58958	1.8268	2.9447	3.3089
EMP3	2.9063	8.20376	42.217	8.1684e-11	1.3334e-09	1	38.916	43.7192	5.4901	0	8.7894	253.44	17.206	61.3104	3.1816	145.89	67.458	263.67	2.038	151.38	190.7	84.83	21.691	27.488	8.7616	3.5448	35.63	3.4444	181.27	98.784	191.93	318.98	455.66	373.06	360.89	702.104	633.46	1354.6	318.72	256.97	864.18	898.87	985.02	1324	701.082	271.01	390.12	393.61	106.49
TXNRD3	-4.89686	2.30134	42.206	8.2155e-11	1.3395e-09	-1	19.954	21.565	0.57791	11.268	6.1713	10.445	3.3469	8.28519	1.2726	26.161	2.0877	0	1.0918	5.3843	0	0	2.5141	17.341	0.085064	8.9885	2.4424	4.6712	8.877	12.164	0.76874	0	1.4239	0.14454	0.37205	0	0	0	0	0	0	0.212	0	0	0	0	0.40595	0	0
TWF1	-2.21475	4.38152	42.115	8.6067e-11	1.4015e-09	-1	11.774	20.6223	11.703	10.103	23.75	60.473	32.096	26.6162	38.815	72.564	36.665	18.637	16.741	23.194	23.233	14.832	52.093	45.752	89.147	35.828	19.97	37.417	8.9563	17.363	3.8437	5.9579	3.6245	6.2153	18.603	13.3734	6.3611	0.79918	2.1283	11.204	4.4181	0.84799	6.5419	1.8733	5.5895	3.341	18.065	6.4784	6.3169
EPHA2	-3.34577	5.8528	42.04	8.944e-11	1.4547e-09	-1	29.125	59.9813	133.06	90.536	171.11	97.032	424.5	43.8079	35.952	41.629	102.95	107.1	229.42	96.089	42.544	170.7	126.46	14.482	27.561	45.829	34.05	31.378	166.84	44.34	0.51249	5.4996	5.4368	26.451	0	13.3734	13.782	7.1926	0	15.256	45.065	3.18	7.4764	16.485	6.388	28.496	0	2.3558	0.90242
SCD	-2.29873	7.43694	41.957	9.3316e-11	1.5159e-09	-1	337.23	618.904	193.17	183.4	472.57	657.79	100.66	250.627	831.03	103.12	253	150.67	117.26	395.95	262.81	127.77	67.996	475.87	91.444	387.52	116.37	209.03	182.3	141.85	32.8	103.12	70.808	68.368	2.9764	10.03	142.07	35.963	4.2566	115.38	70.69	85.223	97.194	29.223	28.746	0.58958	28.416	116.22	34.893
EPHB4	-4.41891	2.96149	41.908	9.5686e-11	1.5526e-09	-1	5.701	33.9383	42.765	6.9942	2.0571	0	12.572	8.90658	14.635	23.297	5.3497	9.7121	16.886	17.395	0	3.9032	1.4032	1.4759	9.6122	2.4054	21.694	29.915	8.1637	4.1201	0	0.4583	0	0	0	0	2.6505	1.5984	0	0	0	0	0	0.37466	0	0	2.8416	0	0.30081
CCL13	7.34652	3.93566	41.842	9.8978e-11	1.6041e-09	1	0	0	0.57791	0	0	0	2.4029	0	0	0	0	0	0	0	0	0	0	0	0	0	1.8677	0	0	0	0	1.3749	35.986	0	34.973	3.3433	2.1204	11.189	189.95	20.262	124.59	4.876	125.23	142.37	1.597	0.19653	47.496	23.558	0.30081
CYB561	-2.56003	5.02061	41.823	9.9913e-11	1.616e-09	-1	102.87	18.0297	40.887	69.165	33.475	29.137	81.87	60.9997	14.953	41.438	59.629	30.449	24.165	29.821	45.562	25.501	55.485	48.334	102.76	46.842	63.646	78.656	45.336	72.886	13.581	18.332	9.7086	8.2389	0	3.3433	11.662	9.5902	0	20.262	0	0	0.93455	3.7466	7.985	7.6646	22.327	10.994	2.7072
SERPINB13	-4.91245	7.28856	41.822	9.9954e-11	1.616e-09	-1	0.61968	56.0926	271.18	48.959	198.98	169.33	225.1	20.6094	1608.6	149.71	33.272	224.82	10.336	249.96	357.55	281.81	365.41	460.74	58.779	1888.7	122.84	53.648	98.599	41.299	0	29.331	3.8834	7.6607	0.37205	0	0	0	43.631	2.8605	0	0	32.709	0	2.3955	22.011	48.917	1.9632	3.3089
KLK10	-4.10368	8.50866	41.81	1.0061e-10	1.6247e-09	-1	185.78	336.202	15.748	870	408.24	228.42	267.54	518.549	440.33	70.655	1801.5	1369.7	17.323	880.13	963.74	608.91	564.96	15.497	2907.2	294.09	314.35	2835.9	132.84	5.1991	0	218.61	10.744	18.068	1.1162	16.7167	11.132	38.361	31.925	85.578	84.828	0	26.168	0	27.149	70.16	38.362	17.865	3.3089
SLCO2B1	6.53027	5.32734	41.776	1.0237e-10	1.6511e-09	1	1.3633	0	0	0	0.18701	0.27488	0	0	0	0	0	0	3.9304	0	0	0	0	0	0	0	0	14.674	0	0	99.424	12.832	249.19	54.059	0.37205	0	110.26	73.525	0.53208	151.61	210.3	87.343	11.215	147.61	9.582	7.6646	142.08	155.88	9.9266
TINAGL1	-3.08798	3.61475	41.763	1.0303e-10	1.6598e-09	-1	43.625	7.54186	27.017	12.823	9.5374	1.9242	12.83	25.1663	5.7268	25.016	6.524	17.587	15.139	8.9048	5.1295	18.215	30.578	27.949	53.931	8.7353	16.666	8.8235	20.845	31.882	2.5625	2.7498	0	0.14454	0	0	4.7709	3.1967	3.1925	5.006	0.88362	0.424	0	0	3.194	0.78611	9.5398	1.7668	1.2032
SRD5A1	-3.37309	4.57482	41.723	1.0516e-10	1.6922e-09	-1	25.159	28.989	22.827	60.616	24.685	0.54976	9.2254	25.9948	106.26	28.071	11.613	0.39373	178.32	47.837	30.777	14.052	28.882	17.618	62.437	106.72	7.7582	54.309	13.474	32.078	6.4062	0	6.7313	2.8908	0.37205	0	0.53009	0.79918	0	0.47676	3.5345	25.44	5.6073	2.6226	9.582	0.39305	3.2476	5.1042	3.6097
S100A9	-2.57162	9.75632	41.693	1.0679e-10	1.7163e-09	-1	345.16	1784.71	4980.8	825.7	2291	342.5	3160.5	187.556	276.16	469.38	2198.1	5482.5	1195.6	1240.5	596.53	780.65	2159.6	16.603	1364.5	154.96	833.87	2003.1	1904.9	277.91	69.699	448.22	280.38	192.38	101.2	187.228	259.22	379.61	392.68	487.25	468.32	317.15	484.1	103.03	114.984	206.75	116.91	234.21	9.9266
LINC01133	-4.22451	4.61218	41.674	1.0782e-10	1.7308e-09	-1	26.398	79.8965	40.743	48.959	23.563	100.61	56.082	33.3479	53.45	11.648	0.78288	18.505	53.934	3.9347	6.9399	55.686	38.062	0.73793	68.391	99.887	35.63	31.425	52.945	56.602	0	6.8745	5.0485	2.6017	0	0	0	0	0.53208	0.95352	0	6.7839	0	3.3719	0	0	0.20297	0	2.4064
POU2AF1	5.61459	3.5452	41.621	1.1077e-10	1.776e-09	1	0	0	0	4.6628	1.1221	0.27488	0	0	0.31816	0	0	0	0	0	1.5087	1.3011	0	0	0	4.0512	0	0.14155	0	0.098097	17.425	66.454	4.2718	9.3952	0	6.6867	37.637	17.582	95.775	25.745	0	0	14.953	51.702	40.7235	21.028	16.441	8.8342	15.341
PTPLAD1	-1.57373	7.64513	41.601	1.1195e-10	1.7928e-09	-1	277.12	200.684	155.02	157.76	120.99	310.89	135.33	590.734	503.32	227.24	435.41	130.46	250.02	240.64	229.02	194.9	369.21	516	470.83	393.6	426.42	237.01	207.82	259.86	98.911	176.45	99.027	26.162	125.38	117.017	75.273	25.574	116.53	139.45	23.858	70.171	61.681	33.344	49.507	169.21	132.14	99.14	192.52
LINC00240	-6.50434	1.16263	41.575	1.1341e-10	1.8141e-09	-1	0.12394	0.35352	3.9009	0.38857	4.8622	0	7.4661	2.58912	0.31816	0	0	0.91871	0.21836	3.5205	27.156	0.78065	7.5422	0.36896	0	1.3926	6.0342	0.23592	0.71333	5.7877	0	0	0	0	0	0	0	0	0	0	0	0	0	0	0	0	0	0	0.30081
CAPN1	-1.80806	6.71413	41.547	1.1507e-10	1.8385e-09	-1	146.24	220.953	141.3	240.91	164.75	113.25	210.25	188.281	67.131	198.6	37.317	153.03	159.11	163.19	231.13	154.83	95.417	89.843	180.85	153.19	104.02	326.94	156.7	96.92	47.918	82.952	93.202	30.932	0.37205	23.4034	22.264	79.119	18.623	40.524	37.112	48.972	28.037	73.432	27.149	4.3236	62.922	67.533	40.007
NCF2	3.91636	6.68184	41.538	1.156e-10	1.8447e-09	1	0	0	20.66	0	6.1713	0.54976	53.636	4.34972	0.63631	11.457	0	30.974	0	26.507	66.985	5.4645	19.469	47.873	0.085064	8.7353	2.4424	2.0289	6.2615	0.49048	114.03	42.622	333.85	190.79	192.35	33.4335	335.02	88.709	123.97	128.96	425.02	263.51	199.99	201.94	28.746	78.414	359.27	473.91	71.892
GPR34	4.22675	4.11558	41.444	1.2128e-10	1.9331e-09	1	0	0	2.0227	0.38857	0	0	1.2444	3.00338	0	0.95479	5.2192	0	0.58228	0	0	0	1.754	0	5.6993	9.6215	1.0057	3.3029	0.95111	8.0439	27.931	34.373	43.106	7.0825	1.4882	10.03	20.674	24.775	162.28	15.018	1.7672	85.647	4.6728	34.468	3.194	1.5722	13.396	132.12	60.763
GVINP1	6.24431	1.55792	41.416	1.2306e-10	1.9592e-09	1	0.12394	1.17842	0	0	0	0	0	0	0.31816	0	0	0	0	0	0	0	0	0	0	0	0	0	0	0	0.76874	0	6.084	11.997	4.8367	0	0	13.586	0	15.495	0	0	2.8037	3.3719	0	12.578	8.7279	7.2637	16.845
NR3C1	1.82653	7.10328	41.41	1.2341e-10	1.9623e-09	1	70.272	52.4395	36.842	29.143	11.595	11.27	57.841	12.842	92.266	148.76	101.77	86.752	49.203	88.634	58.536	35.65	109.62	72.686	39.64	49.88	112.06	75.495	36.856	52.286	213.71	205.32	117.54	275.64	132.08	397.859	161.68	100.7	581.03	128.01	130.78	573.03	82.241	101.16	310.616	319.55	68.809	83.827	493.62
TSPAN6	-3.99833	6.93391	41.381	1.2528e-10	1.9897e-09	-1	252.58	112.185	136.24	117.74	219.36	100.33	137.18	310.177	687.22	100.83	148.88	106.83	0	127.57	193.11	253.19	232.11	473.94	415.2	503.23	191.8	75.589	151.86	246.52	9.2249	53.621	0.51779	0	55.064	20.0601	9.0116	0.79918	0	37.902	0	0	0	0	15.97	0.39305	12.178	7.46	24.064
WNK3	-5.90461	3.48031	41.292	1.3109e-10	2.0795e-09	-1	9.2952	7.6597	11.125	6.6056	7.6673	6.872	14.074	18.4345	28.316	0	13.961	0	28.678	0	0	2.6022	47.592	135.96	10.548	8.1023	4.5975	6.3227	9.9867	39.337	0	0	1.165	0	0	0	0	5.5943	0	0	0	0	0	0	0	0.39305	0	0	0
DOCK10	6.0081	4.3542	41.277	1.3213e-10	2.0937e-09	1	0	0	0	0	0	0	0	0.10356	16.226	0	0	0	0	0	0	0	0	0	0	0.3798	0	0	0	0	35.618	23.832	36.634	61.719	4.0926	20.0601	42.408	23.176	86.197	40.763	45.065	69.747	2.8037	103.03	31.94	80.576	23.748	36.907	47.527
MEIS1	-3.1049	7.57937	41.245	1.3429e-10	2.1254e-09	-1	212.55	63.163	281.3	48.959	192.06	100.61	317.44	62.346	868.57	364.54	57.15	167.34	707.04	49.701	457.73	506.9	169.96	809.42	145.37	1103.8	442.51	71.295	81.003	678.05	25.112	16.957	1.5534	5.348	178.96	3.3433	7.4213	37.562	0.53208	22.169	50.366	118.72	4.6728	3.3719	0.7985	2.9479	129.5	61.054	31.885
ANKRD65	-4.72758	3.42339	41.211	1.3662e-10	2.1597e-09	-1	48.459	28.8712	11.558	0	30.295	52.502	9.2683	23.4057	7.3176	8.975	0	7.8746	18.706	14.496	0	8.5871	4.5019	11.53	24.584	15.445	12.93	9.6256	26.156	34.628	0.25625	0	0.90613	0	0.37205	0	0.53009	0	0	0	0	0	0	0	1.597	0	7.916	0.19632	0
SLC6A8	-3.53787	5.06907	41.167	1.3973e-10	2.2062e-09	-1	18.095	122.084	12.57	124.34	86.024	276.53	28.878	25.9948	12.726	23.679	26.618	36.223	35.447	79.936	133.97	22.899	19.762	12.822	36.918	68.743	54.164	25.149	84.49	24.328	5.6374	0.4583	11.65	8.5279	0	3.3433	0	6.3935	2.1283	14.064	0	8.6919	24.298	0.37466	7.985	0	3.2476	0.19632	0.30081
LINC00152	2.19826	5.8807	41.161	1.4016e-10	2.2106e-09	1	29.249	12.609	11.992	6.6056	14.961	15.668	50.118	8.18162	4.4542	56.906	22.312	65.491	24.529	39.347	56.122	29.925	8.7115	14.113	3.4026	0.2532	12.212	13.212	28.692	8.4363	103.27	85.702	44.918	89.038	74.782	157.137	136.76	286.11	76.62	120.62	47.716	209.24	93.455	59.57	258.714	125.58	46.887	48.686	40.909
ORAI2	3.26286	5.21034	41.055	1.4801e-10	2.3315e-09	1	5.3292	5.89208	1.5892	10.491	6.9193	0	2.4887	36.4548	2.8634	1.9096	13.57	25.068	8.5887	7.2481	0	3.1226	0.5262	3.5052	1.6162	0.7596	5.1722	0.18874	1.823	42.77	33.312	133.82	31.067	38.303	2.2323	46.8069	58.841	128.67	106.95	54.35	371.12	80.347	171.96	34.468	79.0514	1.3757	22.53	50.846	40.609
CYBA	2.67651	6.98705	41.032	1.4978e-10	2.3566e-09	1	37.676	25.9251	41.465	100.25	70.689	1.3744	28.963	71.6669	14.317	5.3468	5.2192	31.761	51.751	25.472	5.1295	88.474	73.024	13.098	0.59545	9.3683	51.003	0.80213	33.21	58.27	194.24	191.11	460.7	219.27	66.597	40.1202	410.82	373.22	26.072	55.304	167	103.67	33.644	251.39	634.009	110.06	99.052	163.73	90.843
FABP5	-3.20547	5.4536	40.941	1.5688e-10	2.4626e-09	-1	14.129	8.24891	150.83	228.87	27.116	1.3744	92.898	0.72495	234.48	10.503	73.329	245.3	13.829	12.425	71.813	58.549	93.955	29.333	33.005	126.09	40.659	58.886	157.49	2.3543	1.2812	13.749	34.821	5.2035	4.8367	6.6867	1.5903	7.9918	0.53208	16.448	0.88362	5.088	3.7382	4.4959	18.3655	3.341	2.2327	6.8711	1.504
ITM2C	2.83782	6.46569	40.893	1.6082e-10	2.5216e-09	1	17.227	94.8624	0.28895	0	0	19.516	5.192	21.1272	0.31816	7.6383	37.578	5.1185	7.7153	23.608	54.312	18.215	27.362	8.025	35.217	14.306	31.608	5.7093	23.936	80.341	167.33	298.81	27.443	55.215	125.01	110.331	43.468	155.84	327.23	89.154	39.763	159.42	76.633	205.31	221.184	132.85	239.31	75.974	194.92
MARCO	5.6677	5.21976	40.887	1.6132e-10	2.5265e-09	1	1.7351	0	0	0	0	0	5.8356	0	0	1.1457	0	1.3124	2.2564	0.41418	0	0	2.3971	0	11.058	0	2.0114	2.9254	5.4689	0	0	27.956	504.46	78.486	11.534	0	81.635	22.377	0.53208	1.6687	536.36	43.248	188.78	56.198	17.567	57.779	16.441	95.999	6.0161
HES2	-4.12203	3.50258	40.872	1.6252e-10	2.5424e-09	-1	6.3207	5.65639	25.428	31.474	15.896	0	36.773	9.94223	9.2266	11.267	12.396	27.824	37.339	16.36	41.639	10.148	10.582	26.934	0.68051	52.792	7.0399	11.041	20.449	7.063	0	3.2081	1.165	0	0.37205	3.3433	0	1.5984	0	0	0	9.7519	0	0	0	0	2.4357	0	0.60161
ALOX5	4.06908	6.31685	40.837	1.6548e-10	2.5858e-09	1	40.899	0	9.5355	31.862	0	0	56.554	4.24616	17.18	6.8745	0	0.13124	1.6013	1.2425	0	5.4645	2.631	11.069	0	20.256	9.7696	0	0.47556	2.8448	93.53	82.036	387.31	181.26	135.05	20.0601	490.87	262.13	104.82	67.7	266.85	39.22	93.455	200.07	67.074	60.334	301.42	270.92	19.252
CRNDE	-4.15998	2.90956	40.809	1.6787e-10	2.6201e-09	-1	14.872	7.07049	16.326	5.0514	11.782	5.7725	13.13	8.07806	9.2266	1.1457	4.0449	0	11.718	9.9403	27.156	21.338	16.897	7.5638	39.3	10.381	10.057	18.496	0.079259	4.5125	1.2812	0.4583	0.51779	0.28908	1.8603	0	0	0	0	6.1979	0	0	0	0	2.3955	0	0.20297	0.19632	0
RFTN1	3.78983	5.46326	40.797	1.6892e-10	2.6334e-09	1	5.9489	0	2.7451	0	0	0	0.90109	0	49.633	19.287	0	6.6934	0.072786	1.8638	0.9052	7.8065	3.2741	2.2138	1.1058	0	3.5918	38.55	2.3778	6.8668	94.811	51.33	57.604	72.56	113.85	150.451	97.007	123.87	100.03	96.305	59.203	124.44	32.709	120.26	104.603	191.02	53.788	98.355	98.664
FGD3	3.52538	3.97096	40.767	1.7152e-10	2.6708e-09	1	1.4872	0	1.3003	0.38857	6.3583	4.3981	5.8785	16.5704	0	7.2564	0	1.5749	2.4747	0	0	8.3269	0.1754	2.0293	0.25519	1.7724	3.3044	2.5951	2.14	0	58.168	24.748	82.846	17.056	4.0926	66.867	37.107	0.79918	43.099	30.751	61.854	23.532	14.018	36.342	59.8875	2.5549	23.342	5.1042	38.804
LAX1	5.54898	5.27924	40.748	1.7322e-10	2.6941e-09	1	2.4787	0	0.14448	0	0	17.592	0.34327	0	0	0	0	0	0	0	0	9.3678	0	7.5638	0	0	3.1608	1.1796	0	0	88.149	145.74	16.44	14.165	51.715	46.8069	11.132	38.361	194.74	38.379	0	103.88	83.175	58.821	38.328	16.705	31.055	79.508	239.74
LSR	-2.51749	4.08409	40.74	1.7389e-10	2.7015e-09	-1	19.582	29.8139	14.448	50.514	11.033	49.753	23.171	32.0015	12.09	10.694	21.66	50.529	18.56	59.849	30.777	35.129	22.1	8.8552	18.119	13.546	23.275	26.848	27.027	21.091	1.025	3.6664	6.3429	0.57817	1.1162	3.3433	0.53009	6.3935	1.0642	11.204	0	10.6	5.6073	15.736	11.179	1.3757	1.8268	0.39263	0.60161
SLC2A5	4.66025	4.06221	40.722	1.7547e-10	2.7229e-09	1	0.49574	0	0.43343	0	8.9764	0.54976	1.5018	0.31069	0	0.95479	0	4.9873	0	0	0	0	0	14.759	0	0	0.14367	0.28311	1.7437	0	13.069	101.74	59.675	27.174	58.04	10.03	45.588	17.582	14.898	13.826	145.8	26.712	37.382	32.595	58.2905	2.3583	1.0149	11.19	5.7153
PBXIP1	2.17972	5.69674	40.612	1.8569e-10	2.8781e-09	1	32.223	32.9956	3.6119	9.3256	2.6181	47.554	23.342	26.2019	0	6.3016	16.962	4.9873	44.181	2.6922	44.053	24.2	11.752	11.53	61.416	4.1778	8.4766	22.082	12.681	21.385	134.27	46.747	51.52	120.11	39.065	153.794	89.056	209.39	54.804	81.764	36.229	82.679	65.419	94.038	132.551	117.92	84.438	93.643	80.014
OVOL2	-4.91066	1.45938	40.52	1.9457e-10	3.0124e-09	-1	8.1798	7.18833	6.2125	12.046	2.9921	0	1.4589	7.6638	1.9089	1.1457	4.5668	2.6249	0.14557	4.5559	0	5.985	1.1693	1.1991	3.2324	0.5064	3.5918	3.4444	8.4807	2.9429	0	0	0	0	0	0	0	0	0	0	0	0	0	0	0	0	0	0	0
NFIA	-3.87782	8.57273	40.506	1.96e-10	3.031e-09	-1	113.77	59.8635	284.91	199.72	95.935	248.77	245.48	136.602	69.04	164.41	48.799	79.928	109.18	45.559	33.191	208.95	93.312	808.59	5504.9	195.22	113.79	7462.7	28.216	238.18	13.069	24.748	4.7896	30.354	71.806	33.4335	19.083	6.3935	56.401	12.634	3.5345	50.244	3.7382	9.741	9.582	5.8958	171.51	86.379	18.951
PTK6	-4.19361	2.55037	40.497	1.9688e-10	3.0411e-09	-1	2.8505	2.47467	2.4561	16.708	2.0571	0	15.447	9.83866	1.5908	1.3367	0.91336	15.881	6.6235	21.537	18.707	15.093	1.4617	3.2284	5.1038	8.7353	8.0456	23.026	22.827	3.3353	0	0.4583	0.2589	0	0.37205	10.03	0	0.79918	0	0	0	0.212	0	0.74931	0	0.39305	0	1.5705	0
DDX1	-1.50359	7.59396	40.439	2.0287e-10	3.1301e-09	-1	300.42	140.349	112.11	99.862	112.58	412.59	312.55	179.581	367.47	347.54	168.58	359.48	164.13	263.62	262.51	345.57	431.6	311.68	292.96	310.29	295.53	234.32	304.36	580.73	85.843	92.577	86.471	93.807	48.739	86.9271	14.313	39.959	118.65	117.52	79.526	86.283	51.401	74.182	53.4995	79.79	135.79	115.43	243.05
TLR7	6.07818	2.64086	40.383	2.0875e-10	3.2172e-09	1	0	0	0	0	0	0	0.42909	0	0	0	0	0.13124	0	0	0	4.4237	0	0	0	0	0	0	0	0	6.1499	22.457	24.854	8.9616	0	10.03	13.252	12.787	0	10.965	15.905	6.5719	2.8037	45.333	11.9775	0	11.773	37.104	33.991
LEMD1	-5.5396	3.83123	40.359	2.1133e-10	3.2532e-09	-1	14.624	4.94934	5.3457	5.0514	104.16	41.782	7.2516	12.1171	7.9539	0.57287	12.396	7.4809	61.504	55.5	61.554	13.011	13.74	0	0.085064	51.019	12.93	0	17.279	71.611	0	0	0	1.3009	0	0	0	0	0	0	0	0	0	0.37466	3.194	0	0	0	0.90242
AHNAK2	-3.50947	5.58743	40.326	2.1488e-10	3.304e-09	-1	28.257	59.3921	10.113	99.085	11.969	107.75	53.207	48.4684	67.449	125.27	100.86	132.56	15.649	180.79	616.44	33.568	37.594	4.7043	76.983	16.964	53.877	11.56	107.32	19.816	33.568	1.3749	7.3785	9.1061	0	3.3433	1.5903	35.164	0	11.442	1.7672	0	9.3455	0	0	0.19653	8.119	4.7116	3.3089
GRHL3	-5.50656	4.75957	40.294	2.1845e-10	3.3553e-09	-1	18.466	93.2126	45.51	36.525	51.053	0	105.73	19.0559	19.408	0	10.83	50.66	213.19	8.2835	231.43	78.585	19.995	9.962	21.011	72.541	10.057	20.336	3.5667	7.5535	0	13.749	0	0	0	0	0	0	0	0	0	0	0.93455	3.3719	0.7985	0	0	0	0
SLC16A9	-6.27775	1.66258	40.29	2.1891e-10	3.3584e-09	-1	0.24787	2.47467	7.3683	11.657	15.148	0	0.38618	0	0	0	6.524	4.856	0	1.2425	22.328	11.189	1.5201	0.18448	5.9545	12.027	0.28734	7.6438	0.55482	6.9649	0	0	0	0	0	0	0.53009	0	0	0.47676	0	0	0	0	0	0	0	0	0
GPSM2	-3.47928	4.41235	40.249	2.2362e-10	3.4269e-09	-1	12.146	58.9207	38.864	3.1085	11.221	97.032	51.405	19.1595	9.8629	43.157	34.055	25.068	49.203	13.875	33.794	11.189	35.314	15.312	18.544	97.861	25.286	69.55	11.73	45.419	6.9187	0	1.165	0	2.9764	13.3734	4.7709	3.9959	0	14.064	0	0	0	5.2452	5.5895	0.98264	0	2.7484	2.4064
RASSF10	-5.57246	2.16171	40.174	2.3233e-10	3.5563e-09	-1	7.3122	0	11.847	1.1657	2.4311	30.237	0.30036	0	23.544	1.7186	3.1315	0.13124	10.481	10.769	5.4312	5.7248	4.2096	0.55345	0	1.266	13.936	11.324	8.877	14.224	1.5375	0	0	0	0	0	0	0	0	0	0	0	0	0	0	0	0	0	0
TTC8	-4.35392	2.75222	40.129	2.377e-10	3.6344e-09	-1	3.5941	0	5.9236	3.1085	7.8544	0.27488	11.07	16.8811	8.9084	27.689	4.3058	22.836	4.4399	13.047	53.105	5.985	15.494	9.1319	10.463	6.2034	7.6146	8.446	6.6578	0.39239	0	0	3.6245	0	0	0	0	0	0	0.23838	0	0	0	0	0.7985	0	0.40595	1.7668	2.7072
DZIP1	-6.91091	2.42506	40.062	2.4597e-10	3.7565e-09	-1	75.973	19.4439	3.7564	4.2742	2.8051	0	0.085818	4.97111	1.5908	21.769	0	4.5935	0.65507	0.41418	0	0.26022	12.336	11.715	0.51038	0.1266	0	0.42466	0	22.758	0.25625	0	0	0	0	0	0	0.79918	0	0	0	0	0	0	0	0	0.20297	0	0
KIAA1522	-3.04615	4.97725	40.029	2.5026e-10	3.8177e-09	-1	66.43	107.354	45.077	14.766	14.587	24.189	33.855	43.2901	27.043	70.273	37.056	38.586	84.722	96.089	41.639	28.364	11.109	55.621	65.925	64.819	62.928	111.87	50.567	36.492	1.7937	0.4583	4.4012	7.0825	0	6.6867	0	3.1967	37.246	0.71514	33.578	0.424	1.8691	0.37466	2.3955	0.19653	11.367	5.8895	7.8209
CYSRT1	-6.20865	2.74901	39.965	2.5849e-10	3.9389e-09	-1	3.0984	0.47137	11.125	0	2.2441	0	40.506	1.96773	5.4087	0	11.091	45.542	9.6077	7.6623	30.777	9.1076	2.9233	0	0.085064	4.0512	5.7468	15.901	32.972	0	0	0	0	0	0	3.3433	0.53009	0	0	0	0	0.84799	0	0	0	0	0	0	0
STAT5A	2.64454	5.09029	39.954	2.5999e-10	3.9572e-09	1	16.483	0.11784	27.884	10.491	10.472	0.27488	9.9119	4.34972	31.816	0.76383	7.9593	17.718	4.3671	10.562	0	4.4237	11.284	7.9327	0.59545	16.584	2.0114	33.076	5.7067	9.5154	51.249	51.788	60.323	100.46	173.75	130.391	38.697	97.5	9.0454	132.3	78.642	24.804	45.793	43.835	88.6334	88.241	20.095	54.576	36.097
TINCR	-4.30773	2.87719	39.933	2.6287e-10	3.9965e-09	-1	0.24787	22.0364	9.8244	26.811	5.4232	39.583	12.057	4.24616	5.7268	2.4825	17.223	16.799	0.29114	1.8638	16.294	6.2452	7.0744	0	8.9317	13.04	2.8734	44.353	11.096	0.39239	0	1.3749	2.3301	2.7463	0.37205	0	0	0	0	0	0	0.424	0	0	2.3955	0.19653	0	0	0.30081
KCTD3	-3.07347	4.46881	39.906	2.6648e-10	4.0469e-09	-1	10.658	53.8536	15.604	13.6	20.384	8.7961	35.786	14.9133	64.586	69.318	13.178	25.068	66.453	25.679	29.57	15.613	55.894	32.838	68.306	86.214	29.596	37.37	12.523	41.789	0.25625	0	4.0129	13.731	10.045	10.03	3.7107	0	0	6.4362	0	12.932	5.6073	7.1185	5.5895	0.78611	10.961	0.98158	0
ATP1B1	-2.39528	6.0968	39.864	2.7221e-10	4.1292e-09	-1	50.318	115.131	46.522	52.068	361.3	277.08	96.03	188.592	133.94	76.001	64.718	43.179	93.529	100.44	54.312	112.67	398.56	39.664	6.7201	20.256	89.363	5.5677	22.51	186.58	19.731	34.831	23.559	40.038	18.603	33.4335	22.794	2.3975	8.5133	19.547	1.7672	32.224	12.149	4.8705	43.9175	34.392	30.852	6.4784	3.3089
HAS3	-4.55567	5.17963	39.831	2.769e-10	4.1957e-09	-1	21.317	222.013	92.754	51.679	104.16	104.45	72.945	4.66042	3.4997	16.422	0.6524	22.311	4.7311	34.584	145.44	51.523	31.338	3.6896	348.51	16.584	14.511	123.34	20.449	14.028	11.531	22.915	0.90613	0	0.37205	6.6867	0	3.9959	0	0	0	0.212	0	0	8.7835	3.341	0.60892	1.5705	0
PLCB2	5.57683	3.08303	39.817	2.7896e-10	4.2222e-09	1	1.3633	0	0	0	0	0	0	0	0	0	0	4.0686	0	0	0	0	0.11693	0	0	1.3926	0	1.5571	0.31704	0	46.124	1.3749	25.76	16.189	0	0	15.903	69.529	74.491	1.1919	0	4.876	2.8037	29.223	7.985	26.728	20.297	46.134	16.845
WNT7B	-5.52769	1.6793	39.799	2.8145e-10	4.2551e-09	-1	0	14.3767	3.9009	8.5485	1.6831	0	1.2444	4.03903	0	3.2463	13.961	4.856	1.3101	16.567	13.276	1.8215	3.9757	0.36896	0	3.165	3.0171	0.094368	13.316	0.39239	0.25625	0	0	0	0	0	0	0	0	0	0	0	0	0	1.597	0	0.20297	0	0
NINJ1	2.06511	7.58154	39.775	2.8491e-10	4.3027e-09	1	108.69	77.8932	45.51	101.03	94.065	143.76	70.8	70.1134	34.361	20.623	44.363	23.886	72.203	25.472	64.269	110.07	168.85	59.772	61.076	47.601	35.487	49.119	107.55	188.15	152.72	211.74	479.22	954.12	327.41	488.129	934.56	169.43	13.834	109.89	459.48	303.37	146.73	217.3	1190.56	204.39	167.86	213.4	53.243
KRT17	-3.82656	11.3004	39.762	2.8688e-10	4.3275e-09	-1	5364.6	1378.04	3147.6	191.17	1853.4	5107	6071.3	694.299	441.28	2307.7	276.09	12189	671.08	12176	8066.8	4397.1	5749.3	543.67	2406.1	260.79	6710	2360.6	26979	1531.7	299.3	326.77	8.5435	121.7	363.49	183.884	30.745	15.984	620.94	38.856	372.89	2.12	959.79	8.9917	383.28	286.93	241.13	50.061	2.7072
DNA2	-4.05656	3.35212	39.699	2.9629e-10	4.4645e-09	-1	1.3633	12.2555	4.7677	1.5543	1.4961	0.27488	16.005	9.7351	0	18.141	15.266	4.9873	39.523	14.703	0.9052	11.71	11.518	74.808	36.748	13.546	22.269	16.514	4.9933	32.078	0	5.4996	0.38834	0.57817	0	0	0	0	0	3.5757	0	0.63599	0.93455	0	0	2.3583	0	1.7668	0
HMGB3	-2.3953	5.55523	39.695	2.9684e-10	4.4678e-09	-1	59.861	61.0419	27.017	29.92	28.238	77.791	90.409	142.195	5.0905	52.132	70.589	61.685	47.675	112.45	96.555	29.144	31.806	96.669	199.31	62.793	215.94	31.566	110.8	38.552	15.631	12.374	13.721	14.165	0.37205	6.6867	20.674	13.586	0.53208	26.222	1.7672	0.212	44.859	14.237	22.358	4.9132	21.312	33.963	3.3089
NR2F2	-4.7527	2.9798	39.661	3.0205e-10	4.5412e-09	-1	10.163	0	8.2352	8.5485	3.7402	37.933	2.7033	41.3224	0	25.206	1.3048	4.856	15.358	32.513	0	6.5054	4.5604	3.9664	23.818	5.8236	16.81	24.064	1.5852	16.382	0	0.4583	0.12945	0	5.5808	0	0.53009	0.79918	0	0	0	0	0.93455	0.37466	0	0	0	0.98158	0.30081
ICAM3	2.98794	6.15775	39.624	3.0793e-10	4.6245e-09	1	23.92	0.11784	28.318	1.1657	17.205	70.919	16.52	42.0473	0	11.839	1.8267	32.68	43.016	18.224	0	14.312	3.391	5.8112	0	7.7226	24.855	4.3881	24.808	11.968	191.67	252.52	99.416	110	86.688	133.734	42.408	322.87	131.96	67.461	1.7672	127.41	203.73	170.84	240.348	80.183	126.25	90.109	92.648
SOX2	-5.43305	3.13686	39.611	3.0998e-10	4.65e-09	-1	0	78.4824	11.269	17.097	11.969	29.687	1.6305	29.516	5.4087	1.1457	1.0438	19.555	0	4.3489	33.191	9.8882	3.1572	1.1991	0.085064	25.193	9.7696	20.053	0.23778	30.214	1.7937	3.6664	0.38834	0	0	0	0.53009	0	0	0	0	0	0	0	0.7985	0	0	0	0
CHST3	-4.38911	3.20875	39.564	3.1745e-10	4.7568e-09	-1	27.39	46.1939	7.9462	3.1085	3.9272	0	1.5018	10.9779	0	42.775	7.1764	23.755	1.4557	21.33	44.053	23.68	7.4837	14.113	7.1454	10.128	24.568	9.9559	9.1941	8.6325	2.5625	1.8332	0	0.14454	0	0	0	0	0	0.95352	0	0	0	0	0	0	4.4654	0.19632	0
FLNB	-2.32286	6.0214	39.555	3.1889e-10	4.7731e-09	-1	93.324	127.505	113.85	39.245	39.833	89.611	116.45	59.032	44.542	137.49	256.52	132.29	31.807	132.74	247.42	121	39.289	71.026	53.931	36.081	54.451	242.15	179.44	25.603	19.731	84.786	15.922	17.2	5.2087	60.1803	24.914	0.79918	43.099	19.07	0	13.992	23.364	8.6171	18.3655	57.386	11.367	13.938	9.0242
GJB2	-3.93734	6.67671	39.507	3.2692e-10	4.8878e-09	-1	8.0558	65.5199	1159.4	31.474	34.223	17.042	321	10.6672	677.99	87.65	31.054	287.03	89.599	121.15	57.028	9.628	595.48	85.231	140.1	107.48	186.77	186.47	68.322	7.7497	0	13.749	1.2945	2.4572	0	0	0	4.7951	36.714	5.006	0	11.448	0	0	15.1715	61.12	22.327	13.742	5.4145
B2M	1.82564	14.9276	39.483	3.3089e-10	4.9418e-09	1	25421	3148.73	11037	2248.2	24297	26024	792.44	4291.11	28964	16658	10652	11004	22664	19146	15530	18048	22580	7753.7	15539	13308	11044	2854.4	8202.3	11926	41644	33311	40644	59466	75539	31695	42893	24931	42810	41354	50647	55499	49689	58936	29576.4	84080	33702	61268	51156
YBX3	-1.86719	6.44139	39.456	3.3548e-10	5.0048e-09	-1	95.678	101.226	75.128	146.49	77.796	262.51	90.28	94.4511	97.356	108.08	89.118	329.82	31.589	317.47	406.44	90.815	65.658	79.42	48.316	46.462	149.13	184.4	139.89	50.324	12.556	27.04	30.291	20.236	71.434	13.3734	57.25	19.98	54.804	30.036	11.487	15.688	141.12	47.581	29.5445	15.526	29.837	57.128	40.308
KMO	5.81747	5.58096	39.453	3.3607e-10	5.0081e-09	1	0	0	0.14448	0	0.18701	0	2.1454	0	0	11.076	0	3.6748	0	0.20709	0	0	0	21.861	0	0	1.1494	0	0.15852	0	28.956	21.998	39.611	31.944	0	20.0601	30.215	26.373	64.382	45.292	122.82	1077	99.063	33.719	91.0289	80.773	26.996	82.06	10.528
IL10	6.51691	3.48948	39.446	3.3721e-10	5.0196e-09	1	0	0	0	0	0	0	0	5.79963	0	0	0	0	0	0	0	0	0.29233	0	0	0	0	0	0.15852	0	11.787	16.957	7.2491	49.289	118.31	0	84.815	11.988	0	18.594	112.22	14.84	3.7382	24.353	18.3655	29.283	0	25.521	0.30081
MXRA5	-4.1611	4.9046	39.442	3.38e-10	5.0257e-09	-1	170.16	2.12115	5.0567	15.931	44.134	290.82	0	32.8301	16.862	123.36	64.979	25.33	29.114	82.628	19.311	27.843	12.336	15.958	25.945	13.04	122.41	22.696	67.212	24.524	0	5.9579	4.7896	0.86725	5.5808	3.3433	0.53009	4.7951	1.5962	4.0524	0	11.872	0	0	2.3955	0	0.20297	0.39263	0
FAM127B	-2.25396	5.89569	39.437	3.3887e-10	5.0331e-09	-1	108.82	93.684	91.599	140.27	241.43	103.9	151.3	81.2984	36.906	15.85	54.801	65.622	64.415	21.33	65.476	68.177	85.361	32.284	148.69	108.75	133.61	71.295	176.27	88.189	19.731	14.207	34.045	14.743	0.7441	30.0901	18.553	0.79918	85.133	1.6687	24.741	1.272	35.513	17.234	11.9775	16.115	31.258	27.484	3.0081
PGRMC1	-2.38483	6.1861	39.382	3.4857e-10	5.1716e-09	-1	59.737	74.5937	83.363	22.925	60.03	31.061	59.043	115.682	496.33	184.27	69.285	76.778	104.67	73.931	50.39	65.835	333.61	127.11	97.058	185.47	82.324	122.49	24.57	201.69	24.087	34.831	15.016	13.298	71.062	23.4034	25.445	0.79918	46.823	24.076	2.6509	7.2079	13.084	13.488	21.5595	3.341	10.758	81.471	12.935
CXCL17	-4.328	6.68337	39.367	3.5113e-10	5.2038e-09	-1	401.3	49.0221	326.81	556.04	573.93	297.69	164.81	402.764	170.53	4.0101	128.13	109.2	146.37	16.774	28.061	496.75	26.485	6.4569	0.17013	251.55	242.95	4.2466	59.762	41.887	45.099	12.374	19.676	23.705	24.927	13.3734	1.5903	0	0	9.5352	0.88362	7.4199	0	1.4986	31.1415	0	0	0.39263	1.2032
SIX1	-4.71045	3.12008	39.336	3.5689e-10	5.2834e-09	-1	18.962	2.94604	11.703	4.2742	4.3012	28.038	20.854	19.7809	51.223	3.4372	0	10.368	3.7848	4.763	2.1121	8.5871	12.278	15.865	0	21.142	38.073	0.84932	5.2311	45.811	0	5.4996	0.2589	0.14454	0.37205	0	0	0	0	0.23838	0	0	0	0	0.7985	0	0	0	0
HCK	4.86444	6.44252	39.277	3.678e-10	5.4389e-09	1	2.2308	16.9692	28.318	0	0	0	1.2444	9.52797	0	0	0.26096	0	0	2.0709	65.778	0	0.29233	0	0	1.3926	0.14367	0	14.98	0.19619	119.92	86.619	371.26	236.33	198.68	30.0901	252.86	326.07	139.94	57.688	164.35	67.415	189.71	339.81	94.2229	99.443	220.43	415.8	38.503
ST6GALNAC2	-3.315	5.66474	39.239	3.7505e-10	5.5401e-09	-1	36.437	127.269	87.842	242.08	75.177	15.118	123.19	75.3952	34.043	46.976	247.13	24.411	55.463	45.767	222.68	98.882	30.812	52.946	5.359	79.378	71.548	124.09	73.711	87.895	0.25625	57.288	8.4141	18.935	14.51	6.6867	5.831	0	0	28.605	0	0.212	4.6728	6.7438	3.9925	0	13.802	0.39263	5.1137
MARVELD3	-4.68746	3.31924	39.135	3.9546e-10	5.8352e-09	-1	19.706	11.7842	9.1021	12.823	9.7244	74.492	11.628	11.185	5.0905	3.4372	6.0021	17.062	17.469	19.259	23.837	11.71	24.556	13.006	1.1909	6.4566	14.654	13.778	32.576	20.698	0	0	0	0	0	0	0	7.9918	0	0.23838	0	0	9.3455	0	0	0	0	0	0
THEM6	-2.5822	4.49105	39.089	4.0483e-10	5.967e-09	-1	20.821	16.6156	34.386	113.07	57.599	21.99	19.309	72.0811	23.544	12.03	18.789	9.1871	74.023	10.769	41.639	20.557	16.078	24.536	58.694	54.944	26.292	43.268	18.547	33.843	5.6374	7.7911	12.427	9.2507	0.7441	0	9.5417	5.5943	3.1925	4.2908	0	35.404	0.93455	2.2479	4.791	0.78611	2.2327	0.19632	5.4145
NCF1	4.73707	2.98568	39.049	4.1331e-10	6.0853e-09	1	0	0.35352	3.034	0	2.8051	3.0237	0.51491	0.82852	0	0	0.39144	0	0	0	0	0.52043	0	0	0	0.2532	1.4367	0.047184	0.31704	0.39239	17.425	23.373	93.72	28.619	9.3013	0	30.745	3.9959	1.5962	3.0989	16.789	0	0	39.339	11.179	0	6.4952	9.0306	7.2193
G0S2	3.38617	8.30924	39.028	4.1783e-10	6.1451e-09	1	72.626	4.59582	64.003	1.5543	13.465	8.7961	3.6043	29.8267	0.63631	116.48	51.017	118.64	0	192.18	0	74.422	168.03	83.755	56.483	1.0128	5.4595	45.25	103.2	156.76	40.487	156.74	208.28	1931.2	632.86	1109.99	1572.8	449.94	39.374	91.776	1256.5	1182.3	553.26	461.95	915.879	531.21	138.83	754.44	47.226
SUSD4	-4.88723	5.36734	38.957	4.3332e-10	6.3661e-09	-1	23.672	74.5937	91.021	138.72	196.73	70.644	35.185	34.28	159.71	4.2011	18.659	50.529	145.64	0.20709	31.984	61.931	15.084	15.035	198.45	170.66	77.151	99.606	9.2733	48.852	0	26.123	4.919	0	0	0	0	0	0	0	0	0	0	0.37466	0	0.19653	0	4.5153	18.951
SOWAHC	-3.70643	4.4577	38.926	4.4023e-10	6.4606e-09	-1	17.971	58.4494	14.303	0	8.6024	25.014	32.353	5.28181	44.542	62.634	23.225	58.929	55.535	81.179	52.502	15.613	31.572	32.838	70.263	19.37	29.74	89.508	37.648	1.4715	0	2.7498	0.2589	0.14454	0.37205	0	0.53009	0	0	1.6687	0	1.272	11.215	0.74931	0.7985	15.722	0.40595	4.1226	0
HLA-DRB1	3.61138	10.5785	38.919	4.4184e-10	6.4772e-09	1	1102.3	16.9692	39.009	482.6	62.648	1885.7	11.542	1.65704	30.225	127.94	17.223	248.31	42.871	53.015	311.39	58.028	480.65	0.092241	126.83	81.15	140.08	5.1903	334.79	7.9459	2371.6	899.64	4830.3	4327.6	5819.6	2149.77	554.48	4827.1	1720.7	1695.6	14292	424.21	2144.8	5480.1	444.764	2364.4	31.055	4052.8	951.15
KRT8	-4.58311	8.26427	38.89	4.4831e-10	6.5648e-09	-1	1162.6	564.107	29.184	3.4971	878	386.48	43.51	6046.32	22.271	248.05	228.08	92.921	139.46	674.28	914.25	515.75	190.37	270.64	8.1661	41.525	342.94	6.5586	619.65	296.74	72.005	98.535	0.64724	25.006	26.416	0	92.767	3.1967	4.7887	4.2908	0	0	68.222	1.124	20.761	33.606	27.402	0.19632	0
CASP4	1.72453	6.84989	38.885	4.4955e-10	6.5759e-09	1	63.827	14.6123	56.202	101.8	62.835	1.0995	55.996	22.4736	12.726	92.806	73.59	30.974	128.98	25.265	44.355	67.916	61.507	38.003	90.168	22.281	73.847	46.476	94.873	26.388	61.755	191.57	219.15	220.28	124.27	83.5837	294.2	147.05	207.51	121.57	103.38	69.747	248.59	297.48	136.543	145.82	169.69	182.57	171.46
ITGA3	-3.17424	4.77742	38.753	4.8092e-10	7.0272e-09	-1	51.681	21.6828	27.884	8.937	17.766	31.886	43.681	27.8589	6.6813	198.41	29.358	79.14	25.038	221.17	48.881	45.538	24.147	39.11	7.8259	1.5192	32.47	17.458	49.379	34.138	0	5.0413	3.3656	3.3245	0	13.3734	0	3.1967	13.834	4.7676	0	0.63599	16.822	2.9972	3.9925	7.8611	1.0149	2.9447	1.504
EDN2	-5.21737	6.01285	38.75	4.8179e-10	7.0323e-09	-1	38.42	12.0198	20.371	12.046	175.23	220.73	238.4	101.908	8.5902	8.0202	35.751	288.08	187.06	40.175	64.269	869.9	236.44	0.18448	0.085064	24.307	109.05	0.14155	107.32	44.144	13.069	0	0	6.938	1.4882	10.03	0	1.5984	3.1925	4.5292	0	0	0	0.74931	28.746	0	0	0.78527	0
CD86	4.66618	6.62189	38.614	5.164e-10	7.5293e-09	1	0.12394	0	1.4448	2.72	9.1634	1.0995	0.25745	0	0	0	10.308	0	13.538	0	0	1.5613	11.81	7.2871	124.11	1.266	1.5804	0	0	0	62.78	71.953	193.52	195.28	136.92	177.197	241.19	116.68	242.1	127.77	307.5	388.38	216.82	392.64	220.386	293.61	156.49	348.66	32.186
HNRNPA1P33	-5.76833	2.08597	38.612	5.1709e-10	7.5312e-09	-1	25.035	1.53194	3.9009	2.72	0	0	4.5912	1.34634	0	28.644	0	0.78746	5.8228	30.235	12.371	0.52043	1.4617	7.7483	0	1.6458	14.798	2.3592	3.0911	6.2782	0	0	0.38834	0	0	0	0	0	0	0	0	0	1.8691	0.37466	0	0	0.20297	0	0
ARHGAP23	-3.45221	3.27689	38.603	5.1939e-10	7.5538e-09	-1	7.3122	24.511	9.8244	18.651	11.033	6.0473	6.8654	9.7351	20.998	28.071	14.614	24.411	47.383	35.412	0.30173	10.148	5.2035	12.176	9.5272	25.446	9.0513	10.569	9.9074	1.6676	0	5.4996	2.0712	0.43362	0	0	0	4.7951	0	4.0524	0	3.816	0	0	0.7985	3.5375	2.4357	0	0
SSH3	-3.04932	1.98641	38.602	5.1976e-10	7.5538e-09	-1	2.7266	2.00331	4.6233	15.154	8.7894	4.6729	3.5185	9.4244	3.8179	9.166	4.6973	3.8061	8.2248	10.562	16.595	3.9032	1.9294	1.9371	5.7844	5.064	2.1551	5.379	2.6948	2.7467	1.2812	0.9166	0.12945	0.57817	0	0	0	2.3975	0	1.907	0	0	0	1.124	0	0	1.6238	1.7668	0
HES1	-2.5501	5.2791	38.573	5.2754e-10	7.6587e-09	-1	16.112	43.7192	114.14	58.674	82.471	188.02	48.058	67.0065	27.043	14.131	24.661	128.23	40.614	17.188	15.388	92.117	57.355	10.054	6.1246	28.358	134.91	80.166	78.467	118.7	4.0999	18.79	9.838	9.8288	25.3	6.6867	12.192	3.9959	16.495	15.256	2.6509	0.212	11.215	8.6171	12.776	0.78611	1.2178	5.3005	0.30081
CDS1	-3.98787	3.41334	38.484	5.5218e-10	8.0078e-09	-1	11.154	18.0297	1.7337	18.263	8.6024	0	17.979	11.5993	40.406	9.3569	19.572	11.024	33.627	52.808	24.44	7.5463	4.2096	30.071	0.9357	11.521	11.494	16.137	2.0607	45.713	5.8937	7.3328	3.1067	0.14454	0	0	0	0	0	0.95352	0	1.484	0	0	0	0	0	0.58895	0
LAP3	1.53449	8.10192	38.451	5.6158e-10	8.1354e-09	1	189.13	30.4031	57.791	208.27	595.25	101.43	99.549	111.332	158.12	158.69	134.26	113	120.1	70.824	264.62	69.738	139.33	133.57	181.27	126.85	119.25	87.196	60.475	97.214	406.15	346.02	1018.8	647.83	702.81	304.245	404.99	362.83	362.35	314.42	342.85	164.93	351.39	597.95	202.819	363.97	360.69	690.84	163.04
JAG1	-3.41777	5.67566	38.406	5.7464e-10	8.3157e-09	-1	25.655	207.872	29.618	122.79	60.03	86.587	44.539	13.9812	261.84	144.94	88.074	27.036	96.805	26.714	16.897	23.68	73.551	17.157	144.95	311.94	89.651	120.51	24.57	52.089	5.6374	8.7077	3.1067	17.923	0	26.7468	0	0	32.989	29.082	19.44	0.424	0.93455	0.37466	2.3955	12.971	2.0297	4.1226	12.634
SCARF1	5.7506	0.9531	38.358	5.8898e-10	8.5141e-09	1	0	0	0	0	0	0	0.042909	0	0	0	0	0	0	0	0	0	0.64313	0	0.34026	0	0	0.047184	0	0	1.025	2.7498	7.6374	4.7699	0	0	0.53009	8.791	0	24.315	0	7.6319	7.4764	9.3664	0	0	5.4803	3.9263	4.8129
GGTA1P	5.63685	4.44411	38.355	5.8977e-10	8.5164e-09	1	0	0	0.43343	0	3.3662	0	1.9738	0	0	0	0	0	0	0	0	0	0.11693	0	0	11.014	0	4.5769	0	0	111.21	0	24.077	20.959	45.762	13.3734	63.611	25.574	48.419	28.367	146.68	30.104	22.429	41.212	16.7685	174.32	13.396	112.49	9.0242
NGEF	-6.53161	1.3883	38.334	5.96e-10	8.5972e-09	-1	3.0984	1.17842	0.72239	1.1657	0	0	0	3.41764	0	0	0.52192	2.4936	1.0918	1.0354	0.30173	0.26022	0.76006	0.92241	21.776	8.3555	1.1494	17.081	0	5.0029	0	0	0	0	0	0	0	0	0	0	0	0	0	0	0	0	0	0	0
EDEM1	1.84276	6.21101	38.324	5.9916e-10	8.6335e-09	1	31.48	79.3073	23.116	3.4971	13.278	3.8483	39.347	13.0492	14.317	26.925	64.587	32.68	63.105	15.117	102.89	22.899	10.056	66.967	27.476	24.307	12.356	42.513	25.759	31.882	61.243	172.32	24.724	130.38	98.222	66.867	68.912	151.05	104.29	88.2	116.64	189.31	65.419	48.331	70.2679	101.6	202.37	184.73	152.21
AK4	-2.87451	5.55827	38.319	6.0085e-10	8.6487e-09	-1	69.652	106.411	102.15	60.228	79.105	73.668	147.35	57.3749	50.587	82.876	66.023	64.441	0	84.699	38.924	39.032	62.325	244.99	154.65	27.345	42.383	129.95	60.475	10.594	17.169	21.54	11.003	13.009	0	6.6867	24.384	3.1967	0	3.5757	17.672	4.664	10.28	0	13.5745	13.757	15.02	9.6195	1.2032
DLX3	-5.94845	1.39565	38.312	6.0281e-10	8.6677e-09	-1	3.0984	1.4141	0	1.9428	0.18701	0	0.25745	16.0526	0	2.4825	9.3945	2.3624	1.9652	0.82835	0	3.9032	1.4032	1.5681	0.17013	0	5.7468	10.522	11.889	0.78478	0	0	0	0	0	0	0	0	0	0	0	0	0	0	0	0	0	0	0
EHD1	2.28316	5.84518	38.284	6.1159e-10	8.7845e-09	1	7.1883	14.0231	26.439	10.103	9.5374	0.54976	40.849	6.73172	5.4087	10.694	10.569	9.4496	52.26	27.543	10.561	43.196	29.233	5.1655	47.806	5.697	9.9133	75.589	24.65	23.739	15.375	38.039	26.537	141.07	116.45	267.468	333.96	202.99	60.657	38.617	93.664	127.41	68.222	32.22	247.535	121.65	58.254	101.3	21.959
EVL	2.50236	4.37214	38.271	6.1556e-10	8.8322e-09	1	3.3463	8.13106	2.6006	10.491	4.3012	0.54976	5.2349	13.3599	0.63631	17.377	2.7401	32.286	4.9494	10.976	0	3.3828	4.268	5.9034	0.17013	5.1906	6.7525	2.4064	16.803	0.19619	47.149	27.956	78.834	29.776	31.252	26.7468	19.083	64.734	54.804	34.327	82.177	18.868	49.531	27.35	39.1265	42.843	37.55	5.4969	34.593
LYST	2.19636	5.8506	38.172	6.4774e-10	9.2767e-09	1	2.9745	31.1102	28.173	16.32	24.124	0	16.177	16.8811	10.181	10.312	30.01	16.799	30.861	18.017	58.838	29.665	19.118	23.89	0.59545	15.572	7.3272	27.178	15.297	59.447	84.818	109.08	41.553	180.24	225.84	60.1803	103.9	37.562	6.385	188.8	57.435	84.587	78.503	53.576	114.984	154.86	36.13	115.43	196.43
C1orf54	3.72889	5.2835	38.172	6.4792e-10	9.2767e-09	1	0	0	1.1558	0.77713	0.37402	64.597	2.6174	0	0	0	3.9144	0.26249	1.5285	0	15.992	2.6022	2.5141	4.1509	9.0168	5.3172	6.1779	3.3029	1.0304	15.009	36.9	1.8332	73.526	99.155	97.106	26.7468	95.417	68.73	2.1283	72.706	105.15	44.732	123.36	218.05	115.782	49.525	63.531	59.288	16.544
WFDC2	-5.23067	4.10459	38.16	6.5187e-10	9.3235e-09	-1	63.703	2.35683	18.782	0	10.098	33.81	35.829	180.617	4.136	3.2463	0.13048	16.537	0.43671	7.6623	12.069	40.334	5.145	8.1172	6.635	2.4054	21.838	13.872	3.3289	191.58	1.7937	0	0	0	1.1162	0	4.2408	0	2.1283	0	0	0	0	0	1.597	0	5.6833	0	0
MIR604	-5.03582	0.23215	38.138	6.5899e-10	9.4153e-09	-1	2.8505	1.17842	4.4788	1.1657	0	1.9242	2.4458	1.65704	0	0	0.52192	0.52498	0.43671	0	0	1.0409	1.4617	0.83017	0.17013	0.7596	1.4367	2.5008	0.79259	0.49048	0	0.4583	0	0	0	0	0	0	0	0	0	0	0	0	0	0	0	0	0
FCGR2C	5.04442	1.48149	38.099	6.7241e-10	9.5969e-09	1	0	0	1.5892	0	0	0	0.042909	0	0	0	0	0	1.0918	0	0.60347	0	0	0	0	0	0	0.70776	0.47556	0	3.075	0	7.3785	1.879	1.1162	6.6867	2.6505	1.5984	1.5962	2.3838	26.509	10.388	0.93455	9.3664	2.3955	8.4507	21.109	1.9632	0
PITPNM3	-5.73905	1.34278	38.095	6.7381e-10	9.6067e-09	-1	2.3548	15.2015	1.5892	0	0	0	0.77236	4.86755	19.408	2.4825	3.5229	0	2.6203	0.82835	1.2069	0.78065	3.3326	0	0.25519	10.255	5.8905	3.9635	1.823	2.4524	0	0	0	0	0	3.3433	0	0	0	0	0	0	0	0	0	0	0	0.39263	0
PTPN3	-4.20278	3.07206	38.091	6.7538e-10	9.619e-09	-1	23.548	0.70705	30.051	46.628	10.846	5.4976	28.792	46.0864	1.9089	4.583	25.835	6.2997	5.8228	12.011	0	6.7656	3.0402	10.608	0.59545	3.6714	6.7525	19.251	10.541	4.2182	0.25625	5.4996	0	0	0	0	1.5903	1.5984	0	1.4303	0	2.12	0	0	0	0	0	0.19632	0.60161
C10orf128	5.33182	3.76385	38.049	6.8996e-10	9.8163e-09	1	10.535	0	0	0	0	0	0	1.96773	0	0	3.1315	0	0	0	0	0	0.058466	0	0	0	0	1.1796	0	0.098097	32.543	14.666	42.07	19.079	0.7441	0	35.516	45.553	112.8	46.722	48.599	16.536	1.8691	15.736	41.522	50.704	22.936	18.65	8.1217
PRODH	-5.5332	2.25938	38.007	7.0505e-10	1.002e-08	-1	12.022	5.65639	1.1558	23.703	1.8701	0	3.0894	53.9573	15.272	3.6282	0	2.2311	1.9652	13.047	0.30173	9.3678	1.9879	0.092241	0	1.899	9.3386	0.14155	15.773	1.7657	0	0	0.12945	0.14454	0.37205	0	0	2.3975	0	0	0	0	0	0	0	0	0	0	0
RGS13	6.57204	2.62347	37.961	7.2179e-10	1.0248e-08	1	0	0	0	0	0	0	0	0	0	0	0	0	0	0	1.8104	1.3011	0	0	0	0	0.28734	0	0	0	0	0.4583	4.919	2.7463	0	3.3433	9.0116	3.9959	0	55.304	0	38.796	13.084	16.485	4.791	0	1.8268	25.129	87.534
PLXNC1	3.88855	4.23979	37.912	7.4004e-10	1.0496e-08	1	17.723	0	3.9009	1.5543	0.37402	0	10.298	3.72833	0.31816	0	8.0897	0	0	1.2425	0.9052	0	2.2802	0.92241	2.2117	0	1.8677	1.1796	3.0119	0.88287	1.2812	5.4996	29.126	7.2271	0	3.3433	40.817	24.775	81.408	55.066	41.53	66.567	45.793	54.325	11.179	2.5549	30.04	141.94	12.333
CXCL13	5.87422	6.5654	37.889	7.4903e-10	1.0612e-08	1	0	0	0	0.38857	1.1221	46.18	0	0	2.2271	0	0	0	0.14557	0	0	2.6022	25.842	0.36896	0	0	0	0	0	0.19619	180.14	31.164	200.13	449.23	247.04	143.764	21.734	28.771	378.84	276.28	5.3017	160.48	58.877	77.928	554.957	358.47	4.6684	8.2453	601.01
CX3CR1	7.20947	3.36672	37.878	7.5296e-10	1.0657e-08	1	2.6027	0	0	0	0	0	0	0	0	0	0	0	0	0	0	0.52043	0	0	0	0	0	0	0	0	23.318	17.874	13.333	0	0	0	0.53009	1.5984	102.69	33.611	0	0	28.971	22.105	0	0.78611	56.021	95.999	29.479
MOB3A	2.40748	5.7546	37.847	7.6515e-10	1.0818e-08	1	13.757	3.77093	18.782	8.937	22.815	0	47.758	17.606	0.95447	12.985	2.4791	20.999	2.1108	14.289	29.57	30.445	14.675	10.054	61.161	16.078	4.1665	19.251	53.421	17.069	90.455	71.495	57.604	178.08	63.993	287.528	238.54	83.914	98.435	29.321	6.1854	185.92	35.513	95.537	249.93	41.271	83.829	64.981	43.015
ZC3H12D	6.47747	2.84045	37.818	7.7661e-10	1.0968e-08	1	0	0	0	0	0	0	0	0.10356	0	0	0	0	0	0	0	0	0.40926	0	0	0	0	0	0	2.6486	0	2.2915	5.0485	30.643	1.4882	16.7167	7.4213	6.3935	0.53208	2.6222	0.88362	155.61	1.8691	2.2479	13.5745	65.837	1.8268	4.319	0.60161
ANKRD36BP2	5.47168	2.78986	37.814	7.7825e-10	1.098e-08	1	0.49574	0	0.28895	0	1.3091	0	1.888	0	0	0	0	0	0	0	0.60347	0	0.29233	0	0	0	0	0.23592	1.823	0.78478	16.4	26.581	0.12945	1.0118	0	3.3433	2.1204	0	0	3.0989	0	12.932	22.429	10.49	11.9775	14.346	10.555	18.454	14.138
KAZN	-3.65475	3.21594	37.806	7.8141e-10	1.1013e-08	-1	15.12	4.24229	20.949	12.046	14.213	35.734	14.675	4.66042	0.31816	24.252	13.048	12.337	11.5	18.638	22.63	8.8474	6.4898	7.5638	37.513	9.2417	10.775	28.546	8.9563	6.2782	0	0.4583	0.38834	0	0.7441	0	0.53009	11.189	0	0	0	0.63599	5.6073	0	0.7985	0	0.40595	0.39263	0.90242
SLC8A1	5.30382	3.19785	37.802	7.8294e-10	1.1023e-08	1	0.99149	0	0	0	0	0	0	1.03565	0.31816	8.975	0	0	0	0	0	0	0.058466	0	0.085064	0.1266	0	0.047184	0.47556	0	13.837	4.583	30.809	13.587	0	0	17.493	0	6.385	14.78	44.181	3.816	44.859	68.187	7.985	0.58958	11.773	49.079	39.405
CD22	6.55142	1.8112	37.78	7.9206e-10	1.114e-08	1	0	0	0.86686	0	0	0	1.0298	0	0	0	0	0	0	0	0	0	0	0	0	0	0	0	0	0	1.2812	4.1247	8.2846	2.4572	16.742	0	16.963	70.328	19.687	5.2443	0	4.876	0	16.485	29.5445	0	2.4357	0.98158	0
UMPS	-2.4449	6.65768	37.738	8.0918e-10	1.1369e-08	-1	270.18	259.723	172.36	105.3	80.04	237.5	63.548	119.307	448.28	112.09	246.74	114.44	157.29	59.849	253.76	102.26	161.43	278.01	65.159	299.66	83.76	50.393	124.99	75.437	8.1999	31.623	28.22	6.3598	0	10.03	9.0116	19.18	0.53208	46.961	0	77.379	41.12	17.983	44.716	84.703	67.388	35.926	64.673
EBI3	5.47693	3.45703	37.703	8.2382e-10	1.1563e-08	1	0	0	0	0	0.18701	0.27488	0	0	0	0	0	0	0	0	0	0.78065	0.058466	0.73793	0	0	0.14367	0.23592	8.877	0	23.575	0.4583	43.883	55.07	0	16.7167	5.831	36.762	32.457	4.5292	0	12.084	0	56.948	16.7685	29.479	51.962	57.521	4.5121
CD63	1.38974	10.0896	37.687	8.304e-10	1.1631e-08	1	1116.4	467.949	304.85	605.39	673.6	779.01	368.2	1170.28	370.65	707.88	747.26	872.12	656.67	499.29	564.54	1041.9	505.09	357.53	643.08	263.07	470.95	192.13	696.53	524.23	1530.8	1236.5	3088.2	2306.4	2835.8	859.241	2505.2	2781.2	1426	1190.2	3276.5	1055.1	1071	1782.2	1129.08	996.79	1198.4	1572.3	481.89
HLA-DRB5	5.03475	10.0247	37.674	8.3609e-10	1.1698e-08	1	863.71	3.29956	25.861	36.914	58.534	45.355	0.34327	0.62139	9.8629	7.4474	14.092	151.32	0.21836	4.5559	3.0173	0.78065	1.8709	0	42.787	21.142	60.486	0.37747	155.27	8.4363	2099.9	1165	628.99	230.11	153.66	56.8369	205.15	215.78	95.775	2128.5	20633	2.968	2451.3	8354.1	8.7835	89.813	0.20297	5789.6	727.65
ZIC5	-4.26535	4.30623	37.649	8.4691e-10	1.1837e-08	-1	41.395	12.2555	22.394	14.766	31.043	11.545	24.63	4.03903	57.268	8.4022	22.312	10.237	35.01	0	39.527	63.753	20.756	83.294	2.2117	29.244	37.354	38.691	55.402	125.86	0	1.3749	0	0.28908	0	0	0	0	4.2566	0.71514	0	22.896	0	0	0	0	0.40595	0	3.6097
SLC2A14	5.31563	1.68325	37.592	8.7192e-10	1.2174e-08	1	0.49574	0	0	0	0	0	0	0.10356	1.5908	0.19096	0	0.13124	0	0	0	0	0.7016	0	0	0	1.293	0.094368	0.79259	0	0.25625	4.583	1.6828	3.0354	4.4646	3.3433	80.044	29.57	2.1283	0.95352	43.297	2.12	0	5.6198	1.597	6.4854	0	17.08	0.90242
LRPAP1	1.32605	8.49613	37.519	9.0524e-10	1.2627e-08	1	161.98	71.6476	91.165	464.73	298.47	161.9	117.18	240.685	148.58	199.74	354.12	123.11	273.16	169.61	62.761	162.11	115.94	200.81	343.91	242.06	184.19	156.13	421.5	243.18	481.23	464.26	855.26	689.9	312.9	541.623	740.01	1073.3	482.07	207.39	537.24	480.18	489.71	615.18	546.174	431.77	506.63	465.47	205.45
ADAP2	4.37763	4.16902	37.51	9.0953e-10	1.2673e-08	1	2.1069	0	0.28895	0	0.18701	0	1.7593	25.0627	1.9089	0	0	1.9687	2.9114	0	0	1.3011	2.1633	0	0.17013	0	0	0.80213	1.1889	0.19619	84.305	17.874	137.73	31.366	2.9764	0	29.685	64.734	19.155	25.983	105.15	1.06	19.626	78.303	21.5595	0.39305	23.139	47.901	6.3169
EVA1C	-3.80156	4.49987	37.501	9.138e-10	1.272e-08	-1	229.41	13.6696	86.108	45.074	38.711	131.94	14.031	59.7569	7.6358	4.0101	0.13048	7.3497	28.095	12.218	0.9052	22.118	65.248	3.5974	7.7408	17.85	68.1	9.1066	8.0844	30.018	7.1749	3.6664	3.1067	0.57817	0	6.6867	0	1.5984	3.1925	0.23838	0	0	0	0	9.582	3.5375	0	6.2821	5.1137
PTPRK	-3.02038	4.88471	37.491	9.1825e-10	1.2769e-08	-1	49.698	84.728	50.278	10.103	44.508	69.269	26.904	95.7975	13.363	45.066	10.96	46.592	19.288	12.011	100.48	79.626	67.587	59.588	25.349	58.995	32.182	72.947	32.576	47.479	11.787	20.165	0.90613	6.3598	0	0	7.4213	4.7951	0	13.588	22.974	11.236	0	0	6.388	0.19653	9.1339	0.39263	0
OIP5	-3.0633	4.49345	37.414	9.5553e-10	1.3273e-08	-1	29.249	30.4031	39.731	3.4971	12.53	52.777	9.6116	42.358	241.48	13.94	36.012	14.174	72.931	46.802	11.466	26.542	26.836	11.53	2.0415	87.607	18.246	17.269	29.009	12.066	1.025	0.9166	6.3429	2.6017	0	0	0	14.385	0.53208	0.23838	0.88362	11.236	0	5.9945	2.3955	9.6298	3.6535	11.386	10.227
KIAA0226L	5.09438	2.6776	37.407	9.5856e-10	1.3302e-08	1	2.8505	0	0	0	0	0	0.17164	0.10356	0	0	0	0	0	2.8992	0	1.3011	0	0	0	0	0	0	3.0119	0	8.1999	22.457	8.1552	8.5279	0	10.03	42.408	14.385	0	15.256	37.996	2.544	15.887	23.229	11.9775	25.745	20.095	15.116	6.0161
HSD17B2	-7.52688	3.26097	37.389	9.6758e-10	1.341e-08	-1	102.74	0	3.034	0.38857	3.9272	18.417	95.73	77.0523	0	4.774	1.3048	0.78746	4.6583	9.7332	0	5.985	0	0.64569	0	0	8.1893	0.6134	12.999	0	0	0	0	0	0	0	0	0	0	0	0	0	0	0	0.7985	0	0	0	0
MCM4	-2.24003	6.44745	37.388	9.6838e-10	1.341e-08	-1	102.87	127.858	198.22	371.47	135.77	18.417	186.78	184.449	157.17	96.243	177.97	93.183	64.561	73.309	131.86	99.663	58.291	135.13	423.96	73.301	99.851	156.13	113.02	43.947	27.675	71.495	42.718	75.017	0	10.03	1.0602	31.967	1.0642	10.965	59.203	31.588	50.466	25.477	22.358	58.958	39.783	27.288	42.113
GMPS	-1.7932	7.26992	37.379	9.728e-10	1.3458e-08	-1	380.98	381.335	233.76	117.35	111.46	146.51	288.91	224.529	301.61	199.74	205.9	103.81	270.91	146.83	82.072	255.53	385.12	310.58	198.2	368.28	311.48	122.16	211.94	235.92	53.812	75.161	60.581	39.315	150.31	66.867	14.313	16.783	22.347	40.286	3.5345	147.97	180.37	47.581	57.492	167.05	63.328	46.134	33.991
LGALS7B	-4.53462	4.46712	37.376	9.7394e-10	1.346e-08	-1	43.006	11.0771	11.414	97.919	47.687	16.768	17.764	7.24954	18.135	1.7186	5.2192	17.718	1.6741	1.0354	97.762	7.5463	7.0744	0.36896	63.458	8.9885	25.286	374.88	3.4874	8.142	3.3312	2.2915	3.3656	1.0118	0	0	1.0602	0	0	0	1.7672	0	0	1.8733	4.791	0.19653	0	0	0
KRT14	-4.62927	11.3077	37.359	9.8271e-10	1.3567e-08	-1	80.558	632.573	7199.2	3459.4	3856.1	439.81	1292.7	8.59588	3158.3	5317	7186.7	6736	15.212	1401.8	18376	411.66	13260	43.169	10301	9495.3	138.64	21129	406.6	179.52	6.6624	436.76	165.95	95.397	4.4646	66.867	0	89.508	1312.1	561.62	116.64	0	182.24	13.113	26.3505	432.16	20.906	148.22	56.251
AFAP1L1	-5.47387	2.31373	37.341	9.9185e-10	1.3679e-08	-1	15.492	15.5551	6.357	0.38857	0	0	3.9476	5.28181	0.31816	6.1107	0.91336	10.631	0	52.808	0.60347	0.78065	0.64313	6.5491	0.17013	0.3798	28.878	5.898	3.2496	13.734	0	0	0	0.14454	0	0	2.1204	0	0	0	0	0.63599	0	0	0	0	0.20297	0	0.30081
TFAP2A	-4.36054	3.73735	37.321	1.0019e-09	1.3804e-08	-1	15.12	14.2588	16.47	3.1085	8.7894	29.687	4.8058	5.28181	100.86	18.141	14.222	28.742	14.63	15.946	25.044	16.394	22.568	5.35	2.722	48.234	44.251	57.518	18.864	4.5125	0	0	0	0	0	0	0	0	12.238	1.1919	0	0	3.7382	0	1.597	0	0.60892	0	0
ID1	-3.02214	5.77535	37.29	1.0182e-09	1.4014e-08	-1	18.095	42.0694	214.55	198.56	94.252	100.33	81.656	35.3156	55.678	14.131	245.69	176.26	37.339	152.83	54.01	84.31	127.46	12.914	53.76	68.997	135.34	16.939	115.4	73.867	0	1.3749	9.5791	16.333	82.223	0	5.3009	3.1967	19.155	39.809	0	10.388	16.822	1.8733	12.776	0.78611	1.8268	3.3374	0.60161
PPAPDC1B	2.07155	7.7128	37.286	1.0199e-09	1.4024e-08	1	114.14	51.0254	27.162	56.342	112.95	85.212	93.456	159.49	14.635	51.75	87.291	16.012	182.18	96.917	31.682	156.13	74.837	51.194	0.9357	105.58	126.86	22.365	88.295	168.04	391.8	578.38	88.672	83.834	196.44	133.734	189.77	187.01	537.93	196.9	180.26	245.92	697.18	165.97	208.408	303.44	175.78	179.43	636.2
GNG7	4.65456	4.70841	37.277	1.0246e-09	1.4074e-08	1	1.7351	0	0	0	0	33.81	0.042909	2.48556	0	0	0.78288	0.26249	0	0	0	1.3011	0.11693	0	0	0	0.14367	0.33029	4.28	6.2782	42.024	121.45	34.821	67.212	117.57	6.6867	82.165	47.152	88.325	22.884	15.905	44.308	16.822	107.53	51.9025	69.374	63.937	17.472	23.764
INPP5D	3.92796	4.46044	37.237	1.046e-09	1.4354e-08	1	6.0729	0	0	2.72	5.4232	10.995	0	0	4.136	0.19096	0	0	0.29114	28.164	1.2069	0	0.40926	0	0.085064	0.7596	0.86203	2.6895	1.6644	6.5725	56.118	30.706	66.407	27.318	24.555	43.4635	60.961	159.84	83.537	28.367	0.88362	16.112	17.757	48.705	35.9325	89.42	46.278	42.797	37.601
FUT2	-4.18686	4.57836	37.206	1.0631e-09	1.4572e-08	-1	4.7096	22.5077	34.241	6.6056	100.24	4.6729	40.506	62.0354	50.587	3.2463	99.164	26.38	43.526	26.922	143.32	80.407	48.936	7.8405	0.68051	96.215	16.379	6.4171	15.059	42.672	0.76874	10.541	0	0.28908	0	0	0	3.1967	0	18.832	0	5.9359	0	0	0	0	0	0.39263	4.8129
ATP2A3	4.24784	3.43083	37.11	1.1167e-09	1.5293e-08	1	0.49574	0	0	0	0	0	0.21454	18.0203	0	0	1.1743	1.7062	2.7659	0.41418	0	1.3011	0	0.46121	0	0	0	0	2.6948	0.098097	13.837	41.247	22.653	7.6607	16.37	23.4034	20.144	62.336	39.906	41.955	5.3017	19.928	19.626	29.598	19.164	3.1444	39.986	12.368	12.935
AGAP2	4.96242	1.71418	37.105	1.1191e-09	1.5309e-08	1	0.24787	0	0	0	0	0	1.416	0	0	0	0	0.13124	0.29114	0	0	0	0	0	0	0	0.57468	0.14155	1.9815	0	11.275	16.041	1.9417	12.864	0	6.6867	0	5.5943	0	11.204	0	24.38	3.7382	1.4986	6.388	3.341	1.2178	2.5521	12.634
OVOL1	-4.47453	5.22737	37.06	1.1453e-09	1.5653e-08	-1	11.03	89.7952	166.29	0	83.78	0	325.68	0.31069	27.362	0	40.318	45.935	138.37	24.229	6.3364	61.671	38.529	6.8258	113.82	46.462	67.956	106.59	91.465	52.384	0	10.083	4.7896	6.2153	0	13.3734	0	0.79918	0	0.23838	0	2.756	4.6728	0.37466	0	0.58958	0	2.7484	0.60161
BDH1	-3.18135	4.5307	36.947	1.2139e-09	1.6572e-08	-1	30.364	42.0694	47.677	33.805	37.589	27.213	44.325	16.2597	72.54	5.9197	12.004	29.136	8.5887	12.632	67.89	49.962	37.009	17.895	1.0208	15.445	15.947	27.084	231.83	15.892	4.8687	18.332	1.5534	8.3834	0	0	0	5.5943	0	10.489	0	0	4.6728	1.8733	2.3955	21.421	1.8268	3.1411	0.30081
PLA2R1	-5.53592	1.3968	36.901	1.2427e-09	1.6949e-08	-1	0.37181	1.4141	2.8895	0	1.1221	0.82464	9.397	1.96773	15.272	18.332	0.26096	0	0	0.62127	1.2069	7.2861	3.0987	0	3.6578	2.6586	1.293	3.9163	4.9933	5.9839	0	0	0	0	0	0	0	0	0	0	0	0	0	0	0	0	0	0	1.2032
CLDN12	-3.60009	4.13993	36.875	1.2598e-09	1.7164e-08	-1	3.4702	16.2621	16.037	16.32	16.831	0	59.171	18.6417	68.404	12.03	6.263	38.455	36.757	22.158	16.294	26.282	93.546	49.718	40.235	24.307	6.1779	28.971	7.0541	51.893	8.7124	1.3749	0.64724	0	0	0	2.1204	0	0	2.3838	0	0.424	0	6.3691	3.9925	0	10.149	0.58895	9.6258
CORO2A	-2.2679	5.38784	36.863	1.267e-09	1.7246e-08	-1	41.766	136.343	80.618	92.09	116.13	21.441	102.25	74.5667	28.634	28.453	63.674	77.434	75.77	36.655	73.321	62.192	59.811	38.649	20.671	27.092	36.923	34.256	87.027	140.28	26.906	45.372	20.064	39.171	0	10.03	4.2408	3.9959	0	24.076	0.88362	22.472	10.28	7.8678	10.3805	27.317	2.2327	4.319	13.837
VWA1	-3.72955	2.99665	36.816	1.2983e-09	1.7654e-08	-1	30.612	15.4372	8.5242	12.434	8.6024	28.038	7.9381	29.3088	2.5453	2.4825	7.3069	22.836	19.652	13.668	17.501	0.52043	0	4.1509	5.4441	3.9246	5.1722	12.268	23.302	9.7116	2.8187	0.4583	0	2.6017	0.7441	0	0	0.79918	0	1.1919	0	4.452	4.6728	0.37466	0.7985	0	0	0	0
NFKB1	1.85994	6.17116	36.771	1.3286e-09	1.8047e-08	1	18.095	77.4219	36.986	24.48	39.459	3.8483	64.664	7.97449	13.044	24.825	22.964	43.704	73.877	31.892	79.356	24.981	44.668	25.182	7.6558	20.762	17.815	40.059	12.206	34.236	31.006	89.827	63.17	160.3	149.94	294.215	139.95	58.34	151.11	69.13	288.06	245.07	62.615	136.75	226.774	97.281	58.863	87.95	48.73
ICOSLG	3.84933	2.68633	36.769	1.3301e-09	1.8049e-08	1	1.2394	4.47798	0.14448	0.38857	0.56103	0	0.64363	0.82852	0	0	1.3048	0	4.6583	0	0.30173	0.78065	1.0524	0	1.1909	0.1266	0.71836	3.8691	0.71333	2.3543	4.0999	0	23.689	30.354	0.37205	36.7768	45.588	63.135	13.834	21.454	24.741	14.628	18.691	17.983	16.7685	0.19653	4.6684	5.3005	0.30081
FAM84B	-3.87967	3.38433	36.757	1.3378e-09	1.8136e-08	-1	5.2053	1.06057	42.91	0.77713	4.3012	0.82464	44.325	1.44991	2.5453	8.975	6.9154	8.2684	35.228	19.259	0.60347	20.557	12.98	33.576	1.9565	13.04	12.643	71.248	5.3104	16.186	0.25625	0	0	1.4454	1.8603	3.3433	0.53009	1.5984	0.53208	7.6281	0	0.424	0	4.8705	0	0	0	0	0.90242
LILRA6	5.69089	3.14469	36.746	1.3454e-09	1.8221e-08	1	0	0	4.0454	0	0	0	0	0	0	0	0	0.13124	0	0	0	0	0.81853	0	0.17013	0	0	1.1796	1.1096	0	0	0	24.983	31.655	35.345	0	5.3009	0	15.43	4.7676	12.371	68.475	14.018	3.3719	0.7985	14.543	2.0297	101.69	0.90242
GSN	1.70122	8.79089	36.743	1.3474e-09	1.823e-08	1	286.29	168.513	109.95	205.16	122.12	278.45	189.27	314.837	131.08	53.85	123.3	133.21	219.96	139.99	294.79	219.36	50.924	111.89	479.59	177.62	95.541	680.07	121.27	353.44	403.08	242.44	1300.4	698.14	259.32	254.095	576.21	945.43	611.36	352.09	958.73	483.36	543.91	1669.1	463.13	657.19	1188.2	1537	163.94
DUOXA1	-4.27615	4.74121	36.664	1.4038e-09	1.8973e-08	-1	30.984	34.7632	59.669	12.046	74.616	0	65.565	56.5464	34.361	23.488	87.552	66.278	80.282	34.377	130.65	44.237	16.254	64.938	44.829	27.219	15.66	64.171	28.137	0	0	16.041	0.12945	0	0	0	0	1.5984	0	15.971	3.5345	2.544	2.8037	0.37466	0	0	0	0.98158	0
SREBF1	-2.57134	4.7426	36.646	1.4162e-09	1.9123e-08	-1	84.896	39.3591	31.352	74.216	74.616	63.497	14.589	15.224	21.635	11.267	24.922	28.742	12.592	155.11	78.752	20.297	32.449	3.5052	1.361	60.641	16.379	109.14	19.419	26.486	6.9187	1.8332	19.158	6.3598	21.951	0	6.3611	9.5902	4.7887	11.681	0	0.63599	5.6073	20.981	11.9775	0.78611	1.2178	7.6563	2.1056
RAB30	2.9762	4.85646	36.626	1.4314e-09	1.9308e-08	1	4.5856	4.24229	2.4561	7.7713	0	15.668	0.81527	6.00676	0	29.789	3.9144	0	3.2754	4.763	16.294	7.0258	3.8588	10.884	0	2.9118	10.632	8.3516	15.773	11.968	21.525	113.66	2.8478	55.648	7.8131	120.361	50.889	11.189	59.061	29.797	1.7672	86.707	17.757	17.609	71.8649	58.172	27.402	23.362	161.23
P2RX7	3.49222	5.0684	36.599	1.4514e-09	1.9558e-08	1	0	0	18.638	9.3256	0.18701	20.891	9.9978	0	0.31816	7.0655	0	0.39373	5.0222	0	0	4.6839	8.1853	0.83017	10.973	14.559	4.5975	6.5114	6.6578	8.9268	51.249	19.249	79.74	52.758	55.436	0	44.528	106.29	14.898	46.007	115.75	26.924	7.4764	77.928	10.3805	30.265	39.58	130.94	62.567
MARCH2	2.72305	4.72063	36.568	1.4743e-09	1.9847e-08	1	6.5686	11.6663	12.858	14.377	13.839	11.545	6.3076	32.2087	4.4542	0.95479	5.7411	3.8061	11.282	2.278	3.0173	9.1076	2.1048	0.46121	0.9357	5.5704	4.4538	2.2177	8.6393	1.1772	67.393	27.956	56.957	62.586	90.409	16.7167	288.37	87.111	0	28.129	6.1854	60.843	0.93455	56.948	32.7385	9.0402	67.591	48.294	10.227
FAM83H	-3.58625	4.21698	36.565	1.4764e-09	1.9855e-08	-1	16.36	35.4703	20.66	22.925	19.636	2.7488	16.262	5.48894	14.953	20.814	45.407	73.497	32.754	49.908	24.742	32.267	21.633	33.115	58.269	26.712	23.849	72.522	30.99	18.442	0	1.3749	0	0	0	0	0	0	0	2.1454	0	0.63599	8.411	0	3.194	20.635	0.60892	1.3742	0
LAMA3	-4.51129	5.50684	36.491	1.5341e-09	2.0611e-08	-1	29.125	49.2578	23.983	31.085	21.319	216.88	50.203	8.69945	9.8629	294.27	186.19	89.902	5.7501	398.23	139.4	73.641	58.817	67.336	28.156	27.219	55.17	6.8889	77.199	11.87	0	9.166	0	0.14454	0	0	0	1.5984	0	3.5757	1.7672	0	39.251	0	0.7985	22.404	0	0.58895	0
PEA15	1.77715	6.65357	36.48	1.5425e-09	2.0704e-08	1	26.398	47.4901	31.207	12.046	42.077	44.256	51.92	42.0473	143.81	41.056	43.45	34.123	55.171	42.039	92.029	37.731	81.268	12.176	16.417	24.94	46.98	103.71	32.972	6.082	41.512	32.539	148.35	93.085	141.38	50.1502	143.13	85.513	261.78	134.45	369.35	296.37	114.95	298.97	99.0139	349.23	111.84	299.78	49.633
BCAR1	-3.86664	3.01942	36.475	1.5465e-09	2.0736e-08	-1	18.095	21.8007	10.547	10.103	10.285	0.27488	13.001	18.9524	3.1816	22.342	7.6983	7.7434	25.912	27.75	24.44	10.669	13.447	13.283	1.8714	1.266	3.3044	18.732	9.9074	1.6676	0	0.4583	0.77669	1.3009	0	0	0	7.1926	0	0	0	6.1479	0	0	0.7985	0	0.40595	0	0
CSF2RB	5.88035	4.13736	36.471	1.5499e-09	2.0761e-08	1	0	0.11784	0	0	0	0	0	0	0	0	0	0	0.072786	0	0	0	0.058466	0	0.085064	0	0	0	0	14.616	34.85	24.29	15.016	7.6607	0	6.6867	20.674	29.57	55.336	27.89	1.7672	54.695	180.37	47.581	7.985	82.148	54.6	116.42	44.218
KLF3	-2.30389	5.6742	36.44	1.5745e-09	2.1057e-08	-1	62.588	58.8029	48.833	64.891	60.778	27.213	117.1	28.5839	461.01	59.579	31.315	29.136	126.14	40.796	39.225	51.002	116.11	121.67	41.852	114.95	67.094	96.964	9.6696	70.532	4.0999	41.247	13.721	16.767	5.5808	33.4335	54.07	2.3975	0.53208	22.646	0	12.932	24.298	14.237	17.567	22.994	3.6535	18.65	15.04
LPIN3	-3.09816	3.61548	36.439	1.5751e-09	2.1057e-08	-1	24.167	10.9593	11.847	9.3256	4.4882	7.1469	13.173	17.1918	25.771	8.4022	38.1	11.812	15.285	12.632	12.975	12.49	8.7115	28.595	98.079	5.5704	10.344	6.8889	34.24	17.756	1.7937	0	0.90613	0.14454	1.8603	3.3433	0	6.3935	0	2.1454	0	0	0.93455	9.741	0	0.19653	0.20297	4.5153	0.60161
EXPH5	-3.50744	5.84743	36.409	1.5996e-09	2.1363e-08	-1	35.446	16.6156	23.405	16.32	8.7894	67.345	26.732	54.4751	0	33.991	143.4	37.667	211.44	11.597	236.86	40.854	39.348	409.83	212.23	170.02	202.72	127.73	27.344	211.01	5.8937	1.8332	0.51779	0	0	0	9.0116	4.7951	17.559	10.489	0	4.664	2.8037	0.74931	0.7985	4.7167	14.411	18.65	68.884
GNG12	-3.53579	7.01113	36.364	1.6366e-09	2.1837e-08	-1	47.963	71.2941	148.52	42.354	95	292.47	335.93	113.196	667.49	508.71	138.31	254.35	261.88	258.24	105.91	164.98	168.21	773.44	298.23	168.76	145.83	189.4	71.254	148.71	0.51249	30.706	4.0129	0.14454	260.06	10.03	12.722	6.3935	0.53208	15.256	0	34.768	3.7382	0.37466	3.194	0.58958	30.649	17.668	5.7153
STON2	-3.64995	8.68347	36.335	1.6612e-09	2.2143e-08	-1	96.546	65.8734	96.511	54.399	56.664	71.194	113.02	82.5412	127.9	2619.8	2849.7	633.38	1189.6	267.14	2130.8	340.62	513.98	3008.4	402.27	476.65	423.4	559.13	428.87	1185.7	19.219	4.1247	3.2362	13.009	0	3.3433	0	8.791	209.11	223.84	29.16	26.5	0	8.6171	2.3955	10.612	190.39	59.877	69.787
TK1	-1.89737	7.78066	36.314	1.6797e-09	2.2368e-08	-1	344.05	631.748	648.7	1049.5	399.64	126.17	402.01	351.085	48.042	106.36	230.43	272.33	231.6	186.59	205.18	522.25	263.74	178.67	398.61	162.68	162.92	414.47	631.06	166.37	155.03	109.99	220.45	158.27	13.022	66.867	84.815	68.73	105.88	38.617	0	48.124	114.95	152.11	130.954	109.86	167.66	61.054	21.056
SYTL3	3.90637	4.70822	36.281	1.7079e-09	2.2721e-08	1	0.12394	0	8.6686	0	2.0571	0	1.8022	31.3802	0	0	0.26096	8.6621	1.2374	3.3134	3.0173	1.3011	0	0.18448	0	0	1.5804	0.33029	6.0237	14.028	112.75	22.915	32.362	70.392	62.133	76.897	32.336	56.742	99.499	115.14	14.138	171.29	2.8037	10.865	107.797	65.64	55.209	19.632	27.373
TXNDC17	-1.86931	7.63834	36.278	1.7106e-09	2.2734e-08	-1	159.01	176.527	139.42	95.587	166.44	272.4	150.52	148.926	860.93	324.82	115.08	363.28	211.3	893.17	383.2	170.18	577.65	181.25	157.28	362.45	376.85	170.62	686.54	186.58	60.474	75.62	61.876	9.9734	75.155	13.3734	45.588	26.373	70.767	98.212	40.647	169.17	73.83	79.802	47.1115	245.07	72.462	54.38	14.439
CD9	-1.50199	8.5883	36.219	1.7634e-09	2.3412e-08	-1	372.55	524.63	330.27	408.38	410.48	860.65	890.83	1000.64	823.39	90.896	477.69	508.96	321.71	461.19	928.13	860.27	539.82	568.76	458.5	912.02	377.42	654.45	254.42	401.61	158.36	291.48	388.6	346.47	452.42	60.1803	398.63	173.42	113.33	260.31	241.23	185.07	150.46	198.57	86.2379	113	214.14	283.28	69.486
MTA3	-2.7742	5.75562	36.191	1.7886e-09	2.3724e-08	-1	40.527	32.5243	72.672	24.868	46.004	6.3222	72.731	88.8586	43.906	97.198	39.274	45.017	114.27	28.371	67.287	51.002	78.403	407.71	496.09	81.023	79.306	25.81	35.112	31.391	16.656	36.664	14.628	12.864	0	0	3.1806	2.3975	0	8.5816	1.7672	1.272	14.018	4.1212	7.1865	1.3757	45.872	22.576	36.097
PAK6	-3.49972	3.9782	36.1	1.8746e-09	2.484e-08	-1	13.757	33.1135	19.36	0.77713	32.539	0	13.602	40.4939	16.862	16.422	62.63	42.654	20.817	45.559	2.4139	31.226	10.115	70.011	7.0603	17.217	7.9019	40.909	32.179	17.559	2.8187	13.291	2.2006	8.817	0	0	3.7107	1.5984	0	5.7211	0	4.028	0.93455	0	0.7985	0.19653	0	0	0
FAM107B	2.86993	6.08897	36.089	1.8849e-09	2.4952e-08	1	79.815	5.30287	9.2465	0	9.9114	0.27488	15.705	24.027	11.454	0.19096	0	5.5122	20.744	41.832	24.139	22.639	10.875	22.138	0	5.5704	30.171	4.7184	22.747	46.007	110.44	88.91	38.705	198.89	125.01	250.751	129.87	21.578	68.106	117.76	127.24	407.88	46.728	45.333	211.602	309.73	29.431	106.6	132.05
CSTA	-2.384	5.9267	36.085	1.8893e-09	2.4986e-08	-1	53.54	102.169	313.23	159.31	44.321	31.611	218.92	39.044	111.67	33.991	12.135	171.54	116.09	83.871	157.2	91.076	13.272	30.071	5.6993	24.813	233.18	91.679	89.246	105.45	6.4062	36.664	18.899	8.817	26.044	6.6867	24.914	0	7.9812	8.82	8.8362	39.432	35.513	18.358	13.5745	13.56	2.6387	15.509	0.30081
PROM2	-3.95101	5.02322	36.076	1.8974e-09	2.5069e-08	-1	108.82	45.9582	44.066	28.365	33.849	122.32	93.069	45.7757	92.902	66.072	90.292	44.229	101.24	97.539	4.8277	18.475	7.3083	61.156	3.4876	24.307	62.497	51.336	66.578	29.723	3.075	6.4162	0.12945	0	1.4882	23.4034	0	19.98	0	9.5352	0	0.212	0	0	0	0	13.599	1.9632	0
ERBB2	-3.47808	4.77755	35.993	1.98e-09	2.6135e-08	-1	59.985	50.4362	38.72	72.273	28.799	4.1232	28.277	138.052	18.135	43.92	18.267	45.148	148.92	65.233	35.906	55.166	1.3447	23.706	12.334	22.788	45.113	92.009	24.808	18.638	0	13.291	2.2006	0.14454	0	3.3433	12.722	10.389	0	11.442	1.7672	24.168	2.8037	0.37466	0	0	5.8863	0.19632	1.2032
CDC42EP1	-3.06585	3.67252	35.973	2.0011e-09	2.6387e-08	-1	9.1712	28.7533	6.5015	14.766	21.693	0	27.118	10.6672	2.2271	27.307	12.265	42.786	25.548	16.153	22.932	42.155	19.937	2.5828	29.687	15.572	6.7525	67.238	8.7978	5.9839	1.5375	8.7077	4.4012	0.86725	0	0	4.7709	0.79918	18.623	1.1919	0.88362	0.212	1.8691	1.124	3.194	0.19653	0.60892	1.3742	1.2032
FYB	3.72897	8.01489	35.967	2.0067e-09	2.6436e-08	1	8.0558	4.59582	6.6459	0.38857	42.264	2.199	1.2014	0	8.2721	28.071	3.262	14.699	22.345	140.41	7.2416	5.985	11.635	535.46	0.51038	0	10.057	0.70776	1.0304	32.372	540.42	142.07	637.92	507.49	428.98	60.1803	491.93	296.5	161.22	469.13	624.72	298.71	276.63	345.06	122.969	99.836	391.13	629.78	2000.1
FOXRED2	-2.51749	4.83715	35.963	2.0112e-09	2.6469e-08	-1	93.819	24.7467	85.097	186.12	26.929	1.9242	56.811	81.5055	31.816	23.488	47.364	6.431	21.763	1.8638	4.8277	59.59	23.562	63.185	44.063	74.061	32.326	43.598	23.54	24.622	3.8437	14.666	21.359	12.72	1.4882	0	7.4213	5.5943	5.3208	8.1049	1.7672	2.968	14.018	22.105	2.3955	0.78611	0.8119	14.724	1.8048
AP1M1	1.73561	6.65583	35.924	2.0515e-09	2.6946e-08	1	50.566	24.511	52.301	72.662	67.323	64.322	57.283	56.5464	21.317	26.543	11.091	59.716	23.728	23.608	2.1121	32.007	35.021	39.664	97.568	82.796	18.39	77.712	72.047	71.611	284.69	139.78	313.78	281.57	50.971	153.794	256.57	104.69	98.435	48.629	284.53	28.62	87.848	222.92	99.0139	161.94	330.44	167.46	90.843
ZNF880	4.90749	4.24997	35.91	2.0667e-09	2.7121e-08	1	0	1.76762	0.86686	0	0.18701	0	0	0	0	0	16.049	0	0	0	0	3.3828	0	0	0	0	5.3158	0.047184	0.31704	1.9619	12.556	34.831	68.348	38.159	22.323	13.3734	63.081	21.578	29.264	50.06	0.88362	68.263	6.5419	31.471	21.5595	265.7	11.773	17.472	4.8129
CD160	6.59167	3.09451	35.904	2.0728e-09	2.7174e-08	1	1.859	0	0	0	0	0.27488	0.21454	0.10356	0	0	0	0	0	0	0	0	0	0	0	0	0.43101	0.37747	0.3963	0	91.224	12.374	20.064	42.206	0	0	0	0	0	16.448	0	48.336	0	12.738	10.3805	0.78611	0	11.975	115.21
TIAM2	4.97535	2.60968	35.802	2.1841e-09	2.8605e-08	1	0.12394	0	0.86686	0	0	0.54976	0.21454	0	0	0	0.26096	0	0	0	0	0.52043	0	0.46121	0.34026	0.633	0	5.6149	0.079259	0	5.8937	15.124	4.2718	40.472	1.1162	46.8069	5.831	1.5984	2.1283	15.971	0	27.136	0	0	34.3355	66.23	0.60892	8.2453	10.829
CTSA	1.67787	8.451	35.75	2.2431e-09	2.9349e-08	1	117.86	135.282	150.4	297.64	190.94	23.64	245.95	300.442	45.815	104.26	414.01	95.939	275.78	107.48	491.22	96.54	75.714	132.55	199.39	138.37	52.727	87.291	168.43	102.9	381.55	477.55	1201	1140.4	680.11	133.734	988.63	834.35	532.08	412.4	1078.9	358.06	351.39	587.08	288.258	239.76	664.95	794.3	247.86
THOC3	-1.76227	4.97147	35.726	2.2711e-09	2.9686e-08	-1	50.07	38.8877	27.74	37.302	80.601	42.606	40.635	28.0661	21.953	31.508	140.79	37.798	41.342	38.104	13.88	57.508	53.906	31.639	62.607	77.985	31.895	24.677	64.993	12.851	7.1749	15.582	15.275	13.009	36.461	10.03	7.4213	5.5943	0	9.2968	16.789	4.876	22.429	24.353	10.3805	12.971	15.426	10.994	15.04
FBXO27	-3.9108	2.52467	35.719	2.2794e-09	2.9766e-08	-1	2.3548	6.95265	11.992	0.77713	11.221	59.649	1.4589	37.8012	0.63631	0.38192	5.8716	4.0686	5.6773	2.6922	0.9052	7.0258	1.754	2.4905	0.25519	7.2162	6.8962	12.976	11.968	6.1801	0	1.3749	1.9417	1.59	0.7441	0	0	0.79918	0	0	0	0	1.8691	0.37466	0.7985	0.19653	0	0.58895	0
S100A4	2.50859	5.99604	35.685	2.3191e-09	3.0256e-08	1	5.3292	0.35352	17.193	109.58	18.327	65.146	11.972	53.543	8.9084	3.0553	15.919	11.156	6.5507	44.11	0	28.364	6.0805	1.2914	3.4026	19.243	8.3329	9.1537	35.033	3.2372	49.712	47.663	139.29	57.238	106.78	66.867	173.34	262.13	167.07	134.21	319.87	103.24	150.46	234.16	78.2529	90.402	64.546	112.29	17.748
IGF1R	-3.17986	5.76986	35.678	2.3278e-09	3.034e-08	-1	12.889	66.1091	27.884	12.434	31.978	140.46	133.7	49.0897	2.5453	177.02	66.414	43.836	14.775	60.263	42.243	132.97	11.576	459.18	336.34	9.8747	79.163	97.341	115.16	74.456	0.76874	13.291	17.605	3.1799	54.692	3.3433	9.5417	15.184	0	3.3373	0	0.63599	1.8691	4.8705	6.388	0.39305	30.04	11.779	0
PGF	-3.60706	3.3434	35.662	2.3467e-09	3.0557e-08	-1	24.415	11.6663	15.748	3.4971	7.8544	12.095	13.988	3.00338	6.9995	11.267	2.6096	9.8433	7.5697	37.69	7.8451	8.8474	29.467	0.83017	44.148	5.8236	4.5975	38.785	48.11	7.2592	0	2.7498	0	0	0	0	0	0	0	5.9595	0	8.0559	0.93455	0	3.194	0.19653	0.40595	1.5705	1.504
FAM83E	-5.74415	0.672462	35.658	2.352e-09	3.0597e-08	-1	2.2308	3.65309	1.3003	0	4.8622	4.6729	0.12873	4.14259	0	0	0	0.39373	4.076	1.0354	5.7329	0	0.11693	0.27672	0	3.165	2.1551	0.37747	1.823	6.8668	0	0	0	0	0	0	0	0	0	0	0.88362	0	0	0	0	0	0	0	0
PGPEP1	3.17898	2.76823	35.65	2.3617e-09	3.0692e-08	1	1.2394	10.9593	3.9009	0	2.8051	0	2.1025	1.7606	0	0.95479	0	1.4437	3.057	0.41418	0.60347	1.3011	0.3508	1.3836	0.085064	0.88619	0.57468	0.047184	1.5852	1.8638	46.381	5.4996	22.783	18.357	0	3.3433	36.577	23.176	11.706	4.2908	38.879	6.7839	18.691	22.105	4.791	0.58958	7.5101	5.3005	8.1217
CHIT1	6.52395	3.90755	35.611	2.4088e-09	3.1275e-08	1	0	0	0	0	0	0	0.60072	0	0.31816	0	3.7839	0	0	0	0	0	0	0.92241	0	0	0	0.51903	1.0304	0	0	5.9579	179.8	91.928	160.73	20.0601	0	9.5902	0	49.344	25.625	20.564	0	43.085	0.7985	0.58958	43.437	0	0
G3BP2	1.8274	7.48101	35.604	2.4183e-09	3.1368e-08	1	48.211	81.8999	57.646	40.022	18.701	97.857	51.448	49.8147	90.675	189.62	96.294	102.9	117.18	98.781	30.777	81.187	80.274	73.793	125.55	40.005	88.358	84.884	23.778	139.1	303.65	161.78	71.973	480.74	82.596	220.661	142.07	32.766	237.84	343.27	242.11	1561.2	67.288	108.28	278.676	894	130.72	218.11	174.17
CCDC64B	-4.83823	1.7114	35.595	2.4295e-09	3.1484e-08	-1	6.1968	2.35683	5.0567	16.708	9.9114	0	8.3243	6.11033	3.4997	0	1.5658	0.91871	20.016	3.1063	0.9052	1.8215	2.1633	0.27672	0	1.266	6.7525	5.2374	0.31704	4.8067	0	0	0	0	0	0	0	0.79918	0	0	0	0	0	0	0	0	1.6238	0.39263	0
VAMP2	1.96616	3.77167	35.587	2.439e-09	3.1576e-08	1	4.5856	9.42732	4.9122	3.1085	10.659	5.4976	8.968	7.56023	0.95447	1.7186	8.2202	4.7248	2.4747	5.3843	14.181	12.23	4.6773	2.306	3.998	2.6586	3.5918	8.2101	9.9867	7.5535	12.556	11.458	13.074	24.717	45.39	46.8069	25.445	30.369	8.5133	46.484	6.1854	31.588	25.233	37.84	66.2755	22.994	6.6982	6.2821	8.1217
SHROOM3	-5.31779	1.96903	35.555	2.4791e-09	3.2064e-08	-1	9.5431	10.0165	5.6346	0	0	0	1.416	16.3633	0.31816	5.7287	0	5.1185	1.5285	7.4552	0	11.45	1.3447	6.1802	9.6122	1.7724	13.361	13.023	0.79259	7.2592	0	0	0	0	0	0	0	0.79918	0	0	0	0	0	0	0	0	0	0	0
GEM	3.27685	4.99847	35.52	2.5249e-09	3.2625e-08	1	1.983	2.47467	6.9349	0	1.1221	0	8.1956	7.24954	15.908	1.7186	3.7839	1.9687	0	2.278	0	1.5613	2.1633	20.109	0.59545	0.2532	1.4367	6.9833	19.419	47.871	15.887	17.415	12.427	30.354	124.64	93.6138	6.3611	14.385	11.706	46.007	117.52	138.65	38.317	19.857	27.149	168.03	12.178	26.895	27.975
TSPAN1	-4.19213	6.34712	35.48	2.5773e-09	3.3272e-08	-1	570.6	9.663	34.963	16.708	211.51	5.4976	116.58	316.183	36.588	167.85	10.438	99.877	181.89	448.76	159.92	207.39	3.3326	263.35	0	137.36	107.32	1.0381	213.76	183.83	9.9936	8.7077	0	0	0.7441	13.3734	0.53009	2.3975	0	0.23838	0	4.028	16.822	16.11	7.1865	0	42.219	0.39263	12.333
CEACAM5	-5.59807	7.78585	35.415	2.6636e-09	3.4341e-08	-1	46.848	14.7302	181.9	432.47	249.47	751.79	1557	648.212	2.5453	0	0	10.237	222.72	11.804	3802.1	1147.8	77.234	0	0.085064	167.11	196.4	93.661	0.95111	452.52	14.862	9.6243	3.1067	0	1.1162	56.8369	0.53009	37.562	0	0.47676	0	3.18	15.887	9.3664	32.7385	0	0	0.39263	3.3089
IGFBP4	-1.92194	5.4585	35.414	2.6653e-09	3.4341e-08	-1	227.55	123.851	59.958	105.3	26.929	110.78	62.046	52.8181	18.453	38.001	23.225	38.586	21.472	41.832	94.443	57.248	34.612	41.97	17.183	76.593	115.8	32.51	153.45	14.911	21.525	23.832	16.828	5.059	17.858	10.03	20.674	18.381	26.604	20.977	17.672	21.836	35.513	35.967	26.3505	6.8784	21.109	9.6195	7.5201
LINC00887	-6.05793	1.14105	35.33	2.7829e-09	3.5822e-08	-1	0	0	5.3457	3.1085	1.6831	0.27488	7.4232	0.41426	0	0	4.6973	2.8874	0.80064	0.41418	0	3.9032	3.508	3.3207	12.079	0.1266	5.4595	0.23592	5.6274	0	0	0	0	0	0	3.3433	0	0	0	0	0	0	0	0	0	0	0	0	0
RASGRP1	4.13175	3.8832	35.309	2.8132e-09	3.6178e-08	1	0.12394	0	7.0794	0	11.408	0	3.6043	0.20713	0	2.6734	0.39144	0.13124	4.4399	0	0	6.7656	0.11693	0	0	2.1522	0.43101	0.047184	0.55482	0	37.412	17.874	10.615	34.69	39.438	33.4335	5.3009	3.1967	4.7887	47.676	0	76.955	4.6728	9.3664	22.358	95.709	6.9011	19.435	40.308
WASL	-2.67223	4.55938	35.301	2.8246e-09	3.629e-08	-1	2.3548	13.1982	20.227	10.88	41.329	27.213	74.704	38.319	65.859	46.594	13.178	22.311	23.874	51.565	53.407	61.411	68.523	31.085	17.438	36.587	58.187	56.149	19.26	38.356	1.2812	0.9166	0.90613	2.7463	20.463	13.3734	0.53009	6.3935	0	3.5757	0	0.212	3.7382	0.74931	2.3955	9.8264	6.4952	14.135	0
PCNA	-1.90088	7.98106	35.291	2.84e-09	3.6453e-08	-1	344.05	238.276	204.44	216.43	375.33	103.35	219.48	164.047	1362.7	321	851.12	207.89	412.18	358.88	210.31	350.25	497.37	377.45	785.65	416.38	580.58	322.6	223.67	223.66	119.92	64.62	64.594	76.029	0.7441	96.9571	16.433	47.152	64.382	153.75	23.858	58.299	371.02	51.328	40.7235	204.98	112.25	148.22	141.98
PARP8	3.02922	5.24212	35.277	2.8596e-09	3.667e-08	1	2.6027	0.94273	12.425	10.103	33.1	0.27488	7.8094	0	0.63631	22.724	0	6.0372	3.8576	2.278	1.2069	1.8215	37.535	22.138	0.42532	17.724	15.804	5.0487	5.1519	0.098097	77.387	40.789	25.631	172.29	70.69	143.764	68.382	25.574	23.412	106.79	1.7672	91.795	14.018	44.959	48.7085	43.629	71.244	27.484	143.78
CARD8	2.52933	4.50701	35.258	2.8882e-09	3.7002e-08	1	6.1968	3.88877	9.391	10.491	2.0571	0	5.8785	21.7486	10.499	8.5931	6.3935	0.13124	3.2754	4.9701	0.30173	21.858	3.2741	13.19	0.25519	11.521	3.0171	9.0122	8.1637	3.041	39.462	18.332	22.524	24.428	2.2323	6.6867	37.637	9.5902	12.77	45.53	10.603	36.04	53.27	35.592	25.552	7.468	56.427	55.754	153.71
GPR137B	3.04458	3.94529	35.182	3.0026e-09	3.8431e-08	1	0	3.65309	4.4788	10.103	6.9193	0.27488	1.888	5.5925	0.63631	1.3367	0.78288	0	3.9304	0	0	3.9032	0.5262	4.5198	2.2117	8.6087	1.293	12.268	6.0237	5.3953	79.949	4.1247	57.345	42.784	70.69	36.7768	53.009	0.79918	1.0642	30.513	51.25	2.332	2.8037	17.983	17.567	39.305	28.619	53.398	18.048
FAT1	-4.21193	5.09703	35.164	3.0312e-09	3.8761e-08	-1	19.706	16.8513	27.451	95.199	46.565	0	33.683	30.2409	15.272	252.64	63.674	78.746	2.6931	91.533	43.751	35.129	105.65	108.84	36.067	94.063	26.004	110.93	17.675	74.75	0	5.4996	1.2945	0	0	10.03	0	1.5984	0	17.163	12.371	0	2.8037	0	0.7985	0	9.9458	0.39263	0
LINC00936	3.46768	3.53737	35.105	3.1236e-09	3.9904e-08	1	0.37181	0.11784	1.5892	1.1657	1.1221	16.493	0.85818	8.38875	0	0	1.4353	2.0999	1.9652	0.20709	0	4.4237	2.8648	0.27672	0	0.3798	0.57468	1.4155	0.63407	6.5725	5.3812	7.3328	9.5791	59.117	76.271	16.7167	138.35	17.582	15.962	10.012	22.974	10.812	4.6728	10.49	55.0965	24.173	8.7279	6.4784	11.13
RAB8B	2.712	6.67688	35.102	3.1283e-09	3.9926e-08	1	9.9149	0	11.992	0	14.4	56.35	55.524	16.0526	47.405	24.825	23.747	19.818	110.78	58.192	19.009	32.527	47.65	34.59	1.276	31.143	10.201	9.3425	1.1096	25.505	82.511	132.91	50.614	105.52	52.087	123.704	66.792	16.783	67.574	153.52	97.198	1121.5	122.43	164.85	130.954	880.83	37.347	132.32	237.94
FPR2	6.52171	2.48611	35.096	3.1387e-09	4.0022e-08	1	0	0	0	0	0	0	0	0	0	0	2.6096	0	0	0	0	0	0.11693	0	0	0	0	0	0	0	17.169	2.2915	18.252	0.14454	0	3.3433	9.0116	11.988	0	6.913	44.181	21.624	20.56	10.49	1.597	13.167	2.6387	96.195	0
MPZL1	-1.50329	6.93161	35.088	3.1507e-09	4.0137e-08	-1	106.58	59.2743	166	156.98	205.9	150.08	195.02	109.261	207.76	302.67	131.26	91.215	91.783	107.89	95.951	115.54	340.68	174.24	370.37	105.2	125.57	242.81	100.98	460.17	46.124	102.66	42.977	60.274	61.017	13.3734	53.54	29.57	20.751	39.571	149.33	45.156	23.364	61.443	68.6709	32.034	70.229	97.569	80.917
MRPL13	-1.54495	7.91779	35.075	3.1717e-09	4.0366e-08	-1	302.53	168.513	288.67	141.05	193.37	160.8	239.6	222.768	969.42	249.58	615.99	237.68	293.76	292.2	135.18	237.06	697.91	541.09	745.25	606.54	322.4	421.36	205.6	179.22	79.18	110.91	136.18	83.834	72.922	46.8069	63.611	42.357	119.72	257.21	53.017	49.608	156.07	120.26	69.4694	154.67	225.91	236.56	171.76
ZFYVE21	-1.7521	6.47499	35.063	3.1918e-09	4.0584e-08	-1	71.263	77.1862	198.66	176.8	214.12	146.51	191.33	149.237	211.26	81.539	184.24	141.35	120.61	121.15	147.55	100.96	72.089	127.85	159.75	114.45	98.415	77.854	150.91	48.95	39.974	45.372	49.837	33.678	0.37205	3.3433	76.334	54.344	53.208	15.971	9.7198	9.7519	80.372	57.322	34.3355	27.71	120.57	67.729	26.772
ARHGAP8	-5.15148	0.161421	35.033	3.2417e-09	4.118e-08	-1	0.61968	1.64978	3.6119	0.38857	1.1221	0	0.72945	3.5212	0.63631	2.8644	0	0.52498	1.8196	3.3134	0	0.78065	0.11693	1.1069	0	0.2532	0.71836	0.37747	3.4081	0	0	0	0	0	0	0	0	0	0	0	0	0	0	0	0	0.19653	0	0	0
AGR2	-5.54771	4.10621	35.021	3.262e-09	4.1398e-08	-1	25.655	1.64978	35.83	6.6056	42.264	3.0237	14.889	134.22	0	2.6734	0.26096	8.6621	0.87343	38.104	0	34.349	0	2.8595	11.909	0.5064	189.65	6.5114	2.457	130.17	0	0	0	3.1799	0	0	2.1204	0	0.53208	5.006	0	0	0	0	0.7985	0	0	0	0
TAPBPL	1.56561	7.17118	35.005	3.2885e-09	4.1696e-08	1	59.861	23.2148	34.963	217.99	137.26	257.84	23.085	29.3088	34.679	38.955	86.116	29.924	65.58	69.789	111.64	56.467	63.027	69.642	58.099	88.24	98.989	38.172	61.822	27.173	296.73	160.86	418.76	144.98	191.98	157.137	180.23	359.63	63.85	55.781	299.55	190.8	180.37	282.12	175.67	213.04	229.97	306.65	111.3
ZBTB7C	-4.63062	2.90244	34.978	3.3343e-09	4.2236e-08	-1	8.6755	36.5309	7.2239	76.548	24.498	1.0995	2.7033	1.44991	19.726	3.0553	5.0887	6.0372	17.687	2.6922	3.3191	7.0258	4.385	0	0.59545	43.93	4.3101	21.799	0.55482	0.39239	0	0.9166	0	0.43362	0	0	0	4.7951	0	2.6222	0	0	0	0	0.7985	0	0	0.19632	1.8048
RHOD	-3.76215	4.00053	34.976	3.3378e-09	4.2241e-08	-1	13.633	38.0628	17.771	0	9.5374	19.791	17.292	13.0492	7.3176	63.398	23.095	66.672	17.323	68.961	94.744	21.338	22.451	4.981	1.7863	2.532	20.832	25.291	49.616	14.322	0	3.2081	3.4951	2.7463	0	3.3433	0	0	1.5962	0	0	0.212	5.6073	0	0	0.19653	4.4654	0	0
MEFV	5.78686	1.45203	34.973	3.3432e-09	4.227e-08	1	0	0	0.14448	0	0	0	1.3731	0	0	0	0	0	0	0	0	0.26022	0.058466	0	0	0	0	0	0.31704	0	2.5625	0	3.8834	7.5162	62.505	0	25.975	0	0	10.012	7.069	0.424	0	4.4959	1.597	0.19653	2.0297	9.0306	0
LIME1	3.36055	4.38491	34.929	3.4203e-09	4.3204e-08	1	5.9489	10.4879	0.28895	1.9428	0.18701	0	10.813	9.83866	2.8634	0	0	0	0.072786	4.5559	0.30173	4.6839	9.6469	0.092241	0.76558	0	3.5918	3.1142	2.3778	24.426	65.855	87.077	37.281	27.174	26.788	26.7468	31.276	77.521	9.0454	8.82	22.091	9.7519	20.56	11.24	52.701	22.011	24.357	10.601	56.551
SERPINB4	-4.49942	8.56054	34.912	3.4501e-09	4.3541e-08	-1	588.2	190.196	1206.7	386.24	1072.1	12.37	751.08	78.3986	3620.6	301.33	6.524	558.71	1.5285	357.64	86.296	633.63	3681.8	9.5008	36.748	1990.1	308.03	22.601	955.95	18.442	72.518	100.37	24.854	2.1681	1.1162	13.3734	0	38.361	0	3.5757	78.642	0	0	0.37466	19.9625	62.299	4.8714	21.202	27.373
SATB1	3.82447	5.54988	34.901	3.4693e-09	4.3742e-08	1	7.1883	15.2015	1.4448	13.211	0	0.54976	12.186	0	7.3176	8.0202	0.13048	0	0	0	0	12.49	0	38.557	0	4.6842	26.004	0.47184	4.6763	5.5915	51.506	80.203	31.844	58.684	15.626	117.017	159.56	30.369	308.61	38.856	1.7672	283.02	106.54	59.945	74.2604	73.108	77.13	170.8	111.3
RYK	-2.78566	4.30737	34.845	3.57e-09	4.4969e-08	-1	37.553	81.3106	33.519	23.314	8.6024	124.8	14.46	13.9812	28.952	62.825	19.18	14.174	7.5697	44.11	15.087	12.23	16.078	46.951	54.441	17.344	14.798	29.585	29.801	2.7467	9.7374	15.124	4.4012	6.938	0.7441	13.3734	6.3611	0	0	0.95352	0	0.424	0	3.3719	0.7985	5.5028	14.614	0.78527	4.8129
BTG1	1.7186	7.99563	34.815	3.625e-09	4.5619e-08	1	35.198	163.093	48.4	86.65	77.608	77.241	186.4	27.5482	321.98	94.906	14.222	268.39	158.89	102.09	41.036	105.39	218.9	100.82	84.384	182.81	80.312	233.85	98.123	110.65	118.39	226.86	109.9	290.09	377.63	585.086	901.69	121.48	574.12	268.89	446.23	1262.7	794.37	230.04	550.166	338.42	142.89	294.08	365.18
BIRC3	3.13246	10.2689	34.795	3.6626e-09	4.605e-08	1	153.43	0.82489	52.301	8.5485	46.378	173.72	22.527	6.93885	37.543	229.91	143.92	1022.7	275.57	1329.5	48.881	108.51	267.02	58.112	56.908	18.99	266.22	24.725	764.46	1046.3	411.28	713.57	237.02	436.23	1645.2	120.361	313.82	287.71	5361.8	1589.8	353.45	5944.8	3366.3	1453.3	216.393	10044	1680	5901.3	4541
EXT1	-2.90799	5.12785	34.784	3.6838e-09	4.6274e-08	-1	33.834	77.8932	64.87	43.131	15.709	3.8483	31.023	4.14259	9.8629	111.71	6.7849	32.417	26.057	62.334	76.64	26.022	115.24	168.62	229.84	92.797	28.16	47.75	19.656	29.429	2.8187	0	1.4239	0.14454	8.5572	3.3433	13.252	3.1967	27.668	10.012	0	0	22.429	4.8705	3.9925	15.526	25.778	10.012	3.9105
CD1A	6.53919	8.30441	34.701	3.8435e-09	4.8234e-08	1	0	0	0	0	0	0	0	0	0.95447	0	15.266	0	0	0.20709	0	0	3.5664	0	140.7	0	0	3.5388	0	0	881.23	93.952	177.08	30.643	369.45	56.8369	127.22	179.02	2307.6	429.32	987.01	763.62	278.5	423.36	86.2379	772.55	2910.3	1998.5	371.8
RNF212	-4.07119	3.69451	34.687	3.8724e-09	4.8552e-08	-1	10.658	11.1949	15.892	45.462	16.083	15.943	16.692	14.0848	38.179	31.699	14.222	0.78746	39.668	3.1063	0	14.832	24.03	39.203	12.249	75.58	18.103	15.901	11.255	19.619	0	12.832	0.90613	0	0	0	0	0.79918	0	0	0	0	0	0	0.7985	0.39305	0.20297	0.19632	9.9266
STK10	2.89903	4.57652	34.639	3.9683e-09	4.9708e-08	1	7.0643	22.0364	11.703	2.3314	5.0492	0.27488	3.3898	1.44991	0	10.885	7.3069	11.156	1.9652	15.739	0	8.8474	15.084	5.9034	0.59545	11.014	3.3044	0	5.5482	0	89.43	49.955	38.058	70.681	1.1162	123.704	80.574	65.533	36.714	71.275	1.7672	58.723	27.102	34.468	47.1115	22.797	25.981	19.435	39.405
MMP28	-4.2688	4.70144	34.61	4.028e-09	5.041e-08	-1	86.135	0	108.79	207.11	150.92	1.0995	46.771	9.01014	18.771	17.186	60.934	9.3183	50.877	62.127	12.673	109.55	45.078	3.9664	0.25519	18.737	39.079	2.5479	8.56	27.86	8.7124	4.583	2.589	2.4572	0	0	0	1.5984	0	10.012	0	0	0	0	1.597	0	0	0.58895	0
LRRC8A	-2.08612	6.66385	34.602	4.0453e-09	5.0579e-08	-1	32.967	280.227	129.6	70.331	263.31	38.483	403.86	51.4717	76.04	70.655	199.37	190.57	307.01	221.17	187.38	282.86	131.55	80.803	82.427	64.059	104.45	243.9	168.35	130.96	17.681	42.622	20.841	27.607	30.508	83.5837	11.132	33.566	234.12	18.594	89.246	39.856	13.084	2.2479	47.1115	27.71	17.253	19.043	13.837
ATP1B3	-1.61615	9.18071	34.582	4.0869e-09	5.1052e-08	-1	843.75	1010.49	872.06	914.69	320.16	1694.1	200.21	372.109	3439	482.55	335.33	284.41	862.15	296.76	433.29	715.59	1804	602.33	798.16	1271.8	753.56	1591.7	285.17	528.55	145.29	181.49	202.97	209.73	529.43	290.871	259.22	123.87	88.325	285.58	512.5	488.02	174.76	270.13	297.042	663.48	153.25	344.73	273.73
DEPDC1	-3.53529	3.54226	34.574	4.1038e-09	5.1216e-08	-1	13.013	16.0265	33.808	10.103	7.8544	15.668	38.318	7.6638	17.18	26.352	21.138	17.062	5.7501	9.5261	51.596	23.68	10.465	19.74	0.59545	14.306	30.315	31	13.553	7.063	0	5.9579	2.4595	0	0	0	0	0	0	0.95352	0	0	0	2.9972	1.597	0	12.787	0.39263	0
CTSV	-3.54989	6.02691	34.548	4.1593e-09	5.186e-08	-1	142.03	30.6388	62.125	41.188	27.303	0	62.432	42.2545	116.76	237.93	366.26	148.31	27.367	204.81	237.16	139.74	51.217	33.484	76.217	20.256	88.789	97.483	416.27	52.188	6.9187	3.6664	6.4724	4.6253	0	0	10.072	11.189	1.0642	9.5352	0	4.664	7.4764	0	12.776	4.5201	20.5	1.3742	1.504
MIF4GD	1.71561	6.10759	34.53	4.197e-09	5.2282e-08	1	48.335	39.2412	37.564	82.765	47.313	1.9242	43.338	37.0762	50.905	12.985	12.917	8.0059	76.134	47.423	15.69	29.404	29.935	14.205	26.88	27.852	23.993	15.193	38.996	25.407	52.531	99.451	168.54	55.215	214.3	33.4335	156.91	144.65	318.18	109.65	165.24	46.216	78.503	89.543	67.074	58.762	129.3	137.42	50.535
MCM2	-2.09951	6.58298	34.481	4.3042e-09	5.3569e-08	-1	183.05	315.58	181.32	308.13	90.886	242.99	143.27	315.873	12.09	77.72	132.96	136.76	97.169	102.92	85.391	129.85	78.169	162.62	209.26	84.188	46.693	158.63	116.11	189.13	61.243	79.744	78.057	37.292	0.7441	63.5236	23.854	30.369	48.419	23.361	0	0.84799	27.102	62.942	25.552	41.074	71.447	3.3374	30.682
KCNMB1	4.48954	3.89103	34.441	4.3927e-09	5.462e-08	1	0.24787	0	0	0	0.93504	6.3222	0.51491	13.4634	0	0	6.263	0	0	0	0	0	0	0.092241	0.085064	0	0	1.5099	0	1.9619	19.475	20.165	42.2	30.643	75.527	0	47.178	16.783	32.457	12.396	21.207	21.624	15.887	27.724	16.7685	90.992	94.789	39.656	8.4225
RHBDF1	-4.34755	2.3258	34.437	4.4027e-09	5.4694e-08	-1	11.526	0.23568	11.269	22.925	9.3504	0	7.7665	5.79963	2.2271	6.3016	7.5678	5.6435	8.0792	17.81	1.8104	7.8065	1.9294	2.2138	1.0208	0.1266	5.4595	14.108	14.108	12.851	0	0	0	3.469	0	0	0	0	0	0	0	0	0	0.37466	0	0	0	0.19632	0
TNFRSF14	2.42035	4.82692	34.424	4.4317e-09	5.5004e-08	1	13.137	23.4505	4.7677	14.766	12.343	0	9.5258	6.00676	11.454	1.9096	7.5678	17.193	18.706	16.981	0	3.1226	13.213	3.3207	0	6.33	13.649	16.609	4.3593	4.1201	25.368	30.706	125.18	87.737	1.4882	26.7468	47.178	109.49	17.559	38.617	14.138	71.231	53.27	42.336	50.3055	22.797	51.353	63.999	9.0242
CCND2	4.26428	9.00484	34.367	4.5637e-09	5.659e-08	1	0	0	2.6006	0	0.18701	0.82464	3.4327	5.17824	23.225	815.58	29.619	123.37	0.29114	104.58	0	18.215	0.1754	5.9034	20.16	17.091	2.0114	4.3881	49.22	19.031	1874.2	560.04	404.65	337.65	1214	434.635	281.48	374.02	260.19	4112.8	874.79	508.8	281.3	447.34	350.541	556.37	828.54	224.39	5358.2
ZBP1	4.85882	2.63284	34.363	4.5743e-09	5.6669e-08	1	1.3633	0	0	0	5.9843	0	0.25745	0	0	0	0	0	0	1.0354	0	0.52043	1.6955	0	0	0	0	0	0.47556	0.49048	8.1999	26.581	17.217	11.563	2.9764	0	7.4213	24.775	1.0642	12.157	0	0	54.204	47.581	1.597	13.167	14.614	8.4416	3.0081
MAGEF1	-2.6123	4.23447	34.332	4.6476e-09	5.7524e-08	-1	29.992	62.5738	21.094	4.2742	33.475	19.791	31.195	92.7941	2.5453	10.885	24.4	15.356	36.829	12.839	43.751	28.624	51.743	55.437	17.949	47.475	15.947	7.2664	9.9867	10.791	0.25625	16.499	3.2362	0	8.5572	3.3433	5.3009	2.3975	0	2.6222	0	1.908	0.93455	5.2452	1.597	0.19653	1.6238	10.208	6.6177
ITPKC	-2.89172	5.24717	34.318	4.6793e-09	5.7864e-08	-1	34.454	88.2633	65.448	31.085	145.49	0.82464	154.77	18.2274	24.816	32.272	73.46	120.48	126.36	18.017	30.475	109.29	94.657	15.773	38.449	32.156	44.251	55.583	78.15	49.539	0.25625	8.7077	6.8607	39.026	0	26.7468	27.565	0	5.8529	5.2443	0	3.392	0	5.2452	19.9625	3.1444	0.40595	7.8527	6.0161
FGD5	5.63733	0.887968	34.313	4.6917e-09	5.7964e-08	1	0	0	0.72239	0	0	0	0.21454	0	0	0	0	0	0	0	0	0	0	0	0	0	0	0	0.47556	0	22.037	0.9166	2.3301	0	0	0	0	14.385	9.5775	1.6687	0	1.272	2.8037	5.6198	1.597	0	6.2922	14.331	0.30081
GIMAP8	6.44731	2.05799	34.301	4.7221e-09	5.8286e-08	1	0	0	0	0	0	0	1.2014	0	0	0	0.91336	0	0	0	0	0	0.058466	0	0	0	0	0	0.23778	0	6.4062	9.166	16.44	5.2035	0.7441	0	1.5903	0.79918	0	2.1454	83.06	0.424	22.429	0	0.7985	0	12.381	32.589	0.60161
WEE1	-2.55316	5.66829	34.278	4.7775e-09	5.8884e-08	-1	44.369	130.451	37.853	3.4971	39.272	61.573	32.954	15.224	332.16	66.262	38.1	10.631	334.45	51.151	54.916	71.039	81.736	103.96	19.565	73.428	121.11	111.83	70.541	54.542	22.806	5.9579	1.8123	35.268	0	3.3433	5.831	7.9918	4.2566	31.466	0	45.58	0	14.237	17.567	7.468	24.154	9.6195	26.17
PPIC	-3.1659	5.61997	34.276	4.7831e-09	5.8884e-08	-1	72.007	35.2346	107.2	149.6	171.11	85.487	62.389	58.2034	32.77	72.182	127.74	87.146	107.65	87.598	6.0347	112.93	121.08	26.289	50.103	59.881	74.853	23.215	239.13	24.328	0	16.041	9.1908	0	50.227	3.3433	0.53009	19.18	6.385	1.1919	8.8362	0	20.56	19.482	10.3805	0.19653	0.20297	5.8895	0
PLCG2	3.78118	4.73956	34.276	4.7836e-09	5.8884e-08	1	0	1.64978	13.003	0.38857	0.56103	0	33.04	1.34634	0	0	0.13048	8.9246	0	4.1418	0	4.1635	0.40926	0.92241	1.0208	0.2532	8.1893	3.8219	11.889	0	76.105	189.28	63.3	20.669	20.835	30.0901	73.153	91.107	0.53208	35.995	35.345	29.892	64.484	147.99	31.1415	0.19653	41.204	29.644	42.414
MLF1	-3.4888	6.94521	34.247	4.8531e-09	5.9664e-08	-1	631.95	340.208	86.253	70.331	0	210.56	457.24	125.21	153.99	2.6734	95.12	35.698	666.06	46.802	258.59	285.72	313.32	289.08	112.71	391.32	166.95	56.999	191.97	200.12	44.587	113.66	5.1779	20.959	1.1162	6.6867	13.252	0	1.0642	17.878	0	18.02	0.93455	5.2452	19.9625	54.438	33.085	22.576	0
PAFAH1B3	-1.67719	6.29895	34.246	4.8558e-09	5.9664e-08	-1	85.764	74.358	86.542	357.48	153.53	50.303	115.25	167.671	29.907	43.538	56.628	138.07	84.14	49.908	186.77	157.95	43.791	30.44	74.006	137.99	114.51	153.77	266.15	133.9	35.362	26.123	54.756	23.416	52.087	20.0601	46.648	28.771	29.264	26.46	57.435	10.388	98.128	61.818	27.9475	54.241	27.199	24.932	5.4145
ARSB	2.8861	3.16966	34.243	4.8639e-09	5.9709e-08	1	0.86755	2.35683	0.57791	3.4971	0.74803	0	3.8618	5.07468	2.2271	7.8293	14.222	3.4123	0.29114	0.62127	0	0.78065	2.0463	2.9517	0.85064	0	3.4481	0.33029	0.79259	0.29429	9.2249	11.458	18.123	18.935	63.993	16.7167	5.831	47.152	4.2566	23.6	18.556	38.796	2.8037	15.361	12.776	0.39305	12.381	21.398	31.585
SAA2	-4.94202	4.15231	34.174	5.0407e-09	6.1825e-08	-1	259.27	0	22.249	3.1085	22.815	6.5971	19.052	1.7606	17.817	54.232	1.1743	8.5309	4.8038	66.89	29.268	8.0667	18.534	0.092241	22.967	2.7852	6.0342	9.2481	17.754	113.5	8.4561	2.2915	1.5534	0	0	3.3433	0	0	0.53208	0	0	0	0	0	1.597	0	0	0	0
CYP24A1	-5.1214	5.41768	34.142	5.1231e-09	6.2778e-08	-1	78.823	18.2654	6.6459	0	9.3504	5.4976	12.658	3.21051	27.043	22.724	23.878	27.561	8.7343	15.325	0	11.97	2.9818	374.31	985.72	0.2532	19.396	41.616	40.264	56.111	8.1999	4.1247	0	0.14454	0	0	3.1806	0	0	0	0.88362	2.968	0	0	0	1.1792	17.253	0.58895	0
AKR7A3	-5.41149	2.17186	34.128	5.1601e-09	6.3119e-08	-1	1.2394	5.77423	3.034	25.645	11.221	0	9.9549	18.5381	3.1816	0	3.5229	13.649	0.072786	3.3134	0	4.6839	0	4.8888	23.563	6.4566	0	10.381	1.6644	6.8668	0	0	0	0.43362	0	0	0	0	0	0	0	0	0	0	0	0.19653	0	0	0
RARG	-2.84371	5.16132	34.102	5.2293e-09	6.3905e-08	-1	22.061	143.413	58.369	87.039	59.469	2.7488	52.778	28.3768	18.771	101.21	92.64	91.74	94.694	73.516	40.131	17.434	19.645	18.633	58.694	29.371	46.693	152.5	42.642	34.726	1.7937	15.582	23.559	14.021	0	0	0	1.5984	40.97	26.937	0	1.908	14.018	0.37466	3.194	0.58958	4.0595	5.8895	1.8048
DSC2	-2.69732	6.15243	34.034	5.417e-09	6.6139e-08	-1	72.378	118.313	33.519	28.365	93.691	15.943	90.752	58.7213	684.04	45.257	64.196	82.552	65.725	62.748	233.54	35.129	150.55	85.6	70.603	179.9	28.878	432.21	9.6696	80.341	8.4561	22.915	4.7896	27.174	0	0	25.445	1.5984	38.31	5.9595	48.599	26.288	7.4764	11.989	7.985	8.0576	6.9011	94.625	33.389
IRX3	-4.31524	1.47406	34.008	5.4892e-09	6.6941e-08	-1	5.0814	7.30617	7.2239	3.4971	2.0571	1.3744	2.7891	5.69607	0.63631	0.57287	1.4353	6.2997	2.3291	1.6567	0	0.78065	1.1693	0.092241	0.42532	1.266	5.8905	14.863	4.9141	3.1391	0	0	0	0	0	0	0	0	0	2.3838	0.88362	0	0	0	0	0	0	0	0
LRP11	-2.98083	4.39197	34.007	5.4926e-09	6.6941e-08	-1	25.035	20.1509	14.014	19.428	8.6024	20.066	19.867	11.185	140.63	54.041	23.878	53.416	57.282	58.192	25.346	21.338	17.774	25.182	6.3798	31.776	28.303	62.849	26.393	38.944	0	5.0413	0.90613	0	9.6734	0	4.7709	0	2.6604	1.6687	0	12.72	0	0	0.7985	0.19653	2.2327	10.405	5.4145
MYH14	-3.65455	4.53057	33.963	5.616e-09	6.8384e-08	-1	50.69	33.467	20.082	47.405	10.472	6.0473	19.352	37.594	8.2721	1.7186	33.664	30.974	45.273	33.963	285.44	28.364	12.278	11.069	30.623	35.448	39.079	42.136	53.262	25.015	2.5625	7.3328	3.754	0	0	0	1.0602	7.1926	0	8.1049	0	6.5719	0	0	3.194	0	19.283	0	0
RNASE2	6.87005	3.20688	33.952	5.6499e-09	6.8734e-08	1	0	0	0	0	0	0	0	4.03903	0	0	0	0	0	0	0	0	0	0	0	0	0	0	0	0	11.787	8.7077	18.123	9.5397	0	0	85.345	3.1967	0	5.2443	147.56	3.392	41.12	14.986	6.388	32.624	58.66	10.208	0
VSNL1	-4.72665	6.71676	33.934	5.7021e-09	6.9307e-08	-1	0	40.184	75.562	184.18	271.35	159.7	102.17	3.21051	640.45	275.74	176.02	136.89	80.428	47.837	66.683	82.489	235.91	67.613	714.03	1014.8	37.067	171.7	3.3289	52.286	0	11.458	1.2945	0	0.7441	0	0	0	89.922	5.2443	0	0	3.7382	0	1.597	0.78611	3.4506	1.7668	0
NSMCE1	1.70558	6.42829	33.931	5.7116e-09	6.936e-08	1	44.617	34.8811	59.958	96.365	32.165	30.786	40.549	85.3374	1.9089	36.091	58.585	37.667	16.522	46.802	22.63	23.68	34.086	43.999	36.492	43.55	37.067	36.237	91.544	24.328	126.59	65.079	133.46	131.97	161.1	304.245	117.68	256.54	455.99	102.74	73.341	132.29	111.21	54.325	226.774	60.923	261.63	45.153	32.788
ALDH3A2	-2.29982	5.79642	33.898	5.8081e-09	7.0468e-08	-1	196.56	388.877	86.975	60.228	28.425	146.24	61.789	22.2664	68.722	107.32	66.284	43.048	112.45	46.595	54.312	40.073	66.067	104.23	42.957	125.46	30.746	83.186	59.841	51.795	9.9936	12.832	27.702	10.118	0.37205	6.6867	0	7.9918	70.235	13.588	0	38.584	17.757	7.8678	17.567	43.826	42.422	21.006	23.162
TNS4	-3.20693	4.79491	33.894	5.8198e-09	7.0548e-08	-1	45.237	20.6223	42.332	9.7142	135.96	78.34	41.278	27.6518	1.9089	29.599	39.927	115.63	12.737	80.35	5.7329	43.196	41.394	19.094	20.415	56.97	24.999	69.88	113.5	16.284	0	5.9579	0	4.4808	26.416	0	0	3.1967	0.53208	4.0524	33.578	4.028	3.7382	0	2.3955	0.39305	6.6982	0.19632	1.2032
BOLA1	-3.06627	4.41941	33.857	5.9324e-09	7.1849e-08	-1	23.176	9.19164	55.335	104.14	45.817	0	32.053	20.5058	21.317	11.267	10.177	20.343	21.545	9.9403	240.48	18.996	16.955	16.05	6.5499	53.045	12.787	23.875	55.561	24.524	3.075	5.4996	7.2491	1.3009	0	0	3.1806	0	0	0.23838	0	0	8.411	13.862	6.388	4.9132	8.119	8.2453	1.2032
WNT2B	-5.70282	1.92215	33.84	5.9837e-09	7.2405e-08	-1	9.7909	1.76762	3.6119	14.766	12.156	0	10.598	2.27843	46.451	0.57287	11.613	9.0558	0	2.278	0	7.8065	0.87699	0	0	3.4182	5.6032	3.4444	1.823	1.8638	0	0	1.5534	0	0	0	0	0	0	0	0	0	0	0	0	0	0	0	0
EPB41L1	-3.43396	3.41701	33.803	6.0993e-09	7.3737e-08	-1	6.0729	18.619	8.3797	120.84	11.033	70.369	7.981	9.32084	4.136	11.648	33.272	17.062	17.541	9.5261	4.8277	10.148	1.4032	3.9664	28.071	3.9246	9.626	15.005	4.7556	2.5505	0	2.2915	2.8478	2.6017	0	0	0	1.5984	5.3208	0.23838	0	2.544	0	1.124	0.7985	0	2.2327	11.19	0
HLA-DPB1	5.19817	8.56915	33.778	6.1767e-09	7.4596e-08	1	17.475	0	2.1672	4.6628	255.45	2.4739	0	17.1918	0.63631	33.8	8.2202	1.4437	89.453	0.20709	32.286	7.2861	0.58466	8.9474	10.123	0.1266	0	0.14155	0.15852	0.29429	81.486	76.536	308.21	4127.4	11.906	56.8369	2010.6	2024.3	1249.9	1148.3	4.4181	1143.3	0	2286.1	178.065	52.276	1003.7	1582.7	0.90242
MICAL1	3.75356	4.45746	33.776	6.1835e-09	7.4596e-08	1	1.3633	12.9626	5.6346	0	1.8701	0	0.944	0	5.7268	0	4.3058	11.943	0	4.9701	0	4.4237	2.9233	0	17.608	0	0	2.1233	2.6948	0	81.743	20.165	116.5	59.551	0.37205	30.0901	45.058	143.85	40.97	25.03	101.62	51.092	23.364	103.78	23.955	2.7514	35.927	41.423	14.138
SIGMAR1	-1.74471	6.81382	33.775	6.1869e-09	7.4596e-08	-1	134.84	130.804	234.2	340	270.04	129.47	255.69	150.065	217.94	208.53	97.077	174.29	134.51	97.125	141.51	216.24	155.23	144.36	84.809	162.55	112.21	180.34	160.9	117.52	105.06	63.704	95.791	53.191	0	56.8369	36.577	52.746	121.31	36.949	75.108	17.384	7.4764	32.97	107.797	3.341	30.243	30.233	53.243
PVRL4	-3.39109	6.31174	33.747	6.2772e-09	7.5617e-08	-1	65.934	138.817	106.48	116.96	266.86	199.01	571.12	166.947	40.088	27.689	240.6	102.24	249.73	27.75	49.183	372.63	64.722	16.142	128.7	98.114	44.538	72.617	57.067	83.186	0	45.372	0.77669	10.696	64.737	43.4635	0	8.791	25.54	43.147	0	7.8439	0	1.124	30.343	3.1444	0.40595	1.3742	0.30081
SBSN	-6.37848	5.71172	33.689	6.4678e-09	7.7844e-08	-1	1.4872	4.94934	25.428	0	2.6181	0	308.99	0.51782	22.907	2.1005	31.967	28.217	1.6741	0.82835	13.276	12.49	0.058466	0.092241	891.3	2.9118	2.0114	873.38	9.2733	1.7657	0	0.9166	0.77669	0	0.37205	10.03	0	0	0	0	0	0	0	0	0	0.98264	0	5.8895	0
FANCE	-3.07181	3.17532	33.662	6.5568e-09	7.8845e-08	-1	8.0558	48.6685	10.113	15.931	12.343	4.9478	24.158	1.03565	2.2271	7.8293	27.14	13.387	18.924	13.875	17.501	14.312	12.57	4.8888	4.0831	14.559	7.4709	11.419	11.73	15.401	0.25625	1.8332	0.2589	0	0	6.6867	0	0	0	8.3433	0	0.424	5.6073	0	1.597	0.19653	0.40595	0.98158	2.7072
ENAH	-3.30892	7.65583	33.651	6.5952e-09	7.9237e-08	-1	100.51	159.204	170.63	21.371	82.845	104.18	51.062	73.9453	1621.6	241.75	250.91	242.8	477.76	381.25	265.53	117.1	445.4	1654	808.87	335.87	278.29	165.52	85.045	379.64	0	47.663	3.754	7.9498	17.858	3.3433	13.252	0	212.83	58.88	0	5.088	129.9	0.37466	4.791	8.4507	95.601	12.564	8.7233
IRX5	-5.52361	1.47321	33.646	6.6119e-09	7.9366e-08	-1	2.1069	6.00992	2.0227	1.5543	1.3091	0.27488	1.2444	3.31408	1.9089	0	0.78288	0.13124	0.072786	5.7985	0	1.0409	0.81853	0.27672	7.6558	1.7724	2.8734	33.737	0	0.098097	0	0	0	0	0	0	0	0	0	0	0	0	0	0	0	0	0	0	0
PLSCR4	-4.3994	2.50825	33.614	6.721e-09	8.0605e-08	-1	13.385	2.94604	14.448	0.77713	4.4882	0	6.1789	7.45667	34.997	2.4825	3.262	1.1812	9.6077	4.9701	6.6381	4.4237	15.084	9.0396	0.25519	30.637	8.3329	2.6895	12.444	7.9459	0	0	0	0	0	0	0	0	0	0.95352	0	0	0	0	0	0	6.0892	0.39263	0
SH3BP4	-3.85714	3.45958	33.548	6.9542e-09	8.3328e-08	-1	6.5686	15.7908	5.4901	0.77713	7.8544	0.82464	14.804	40.1832	0	12.412	11.221	34.386	12.883	34.17	2.1121	14.572	11.401	12.822	61.246	12.913	10.057	31.661	5.1519	39.141	0	1.3749	0	7.2271	1.4882	0	4.7709	0	0	0	0	0	0	5.6198	0	0.39305	2.6387	0.58895	0
CD1D	6.16151	2.99988	33.404	7.4869e-09	8.9631e-08	1	0	0	0	0	0	0	0	0	0	1.7186	0	0	0	2.278	0	0	0	0	0	0	0	0	2.5363	0	4.3562	14.666	28.737	4.7699	0	0	55.13	67.131	0	3.3373	113.99	0	17.757	15.736	7.985	0.19653	4.0595	15.902	8.4225
CEACAM6	-4.34286	7.48204	33.402	7.4953e-09	8.9651e-08	-1	117.12	4.8315	126.13	1120.6	460.23	748.22	437.16	273.722	16.544	12.412	0	44.492	378.48	126.74	1429.3	714.55	61.565	14.39	0	758.58	379.29	56.149	8.1637	632.14	0	26.123	83.753	23.56	0.37205	0	1.5903	7.1926	0	0	0	35.404	0	0.37466	12.776	43.432	18.065	1.5705	22.861
DNAJC19	-1.47379	6.2048	33.399	7.5056e-09	8.9695e-08	-1	108.82	132.218	101.13	99.085	62.648	170.7	75.434	146.026	240.21	43.92	82.072	61.947	81.811	111	59.14	56.207	165.23	107.37	38.619	153.94	174.42	50.959	118.49	81.519	19.987	30.706	27.702	23.849	26.416	6.6867	32.336	51.148	37.246	43.147	41.53	13.992	54.204	16.11	38.328	30.855	43.234	32.589	26.772
SH3RF2	-3.6563	4.28129	33.383	7.5687e-09	9.037e-08	-1	18.342	47.0188	86.831	55.176	36.093	0	71.787	2.27843	0.63631	20.051	36.273	57.222	46.728	20.295	3.0173	34.088	13.798	11.53	68.306	43.297	28.016	39.682	11.255	5.2972	2.3062	21.082	2.0712	0	0	0	0	1.5984	0	3.8141	0	2.968	0	0	1.597	0.19653	0.40595	1.5705	0.60161
NGFRAP1	-2.45898	7.15913	33.359	7.6631e-09	9.1416e-08	-1	316.9	445.794	73.394	220.32	254.71	417.27	93.842	288.842	383.38	185.04	229.77	97.514	0	168.78	233.54	193.86	384.47	153.49	0.51038	312.07	496.24	1.793	381	293.41	7.9437	58.204	12.427	35.124	93.385	13.3734	63.611	29.57	39.374	92.968	68.923	57.239	64.484	20.606	41.522	45.005	58.863	45.938	18.951
LAMP5	6.22703	1.6016	33.349	7.7027e-09	9.1808e-08	1	0	0	0	0	0	0	0	0	0	0	1.5658	0	0	0.20709	0	0	0	0	0	0	0	0	0.15852	0	29.212	8.2494	11.65	0	0	20.0601	7.4213	6.3935	21.815	8.82	0	19.716	0.93455	0	0	0	1.0149	1.1779	6.3169
CSE1L	-1.94413	7.49852	33.332	7.7708e-09	9.2537e-08	-1	139.8	142.353	113.99	82.376	95.561	84.663	241.06	198.637	407.88	371.99	320.72	261.7	213.92	152.83	256.78	160.29	363.54	1251	608.55	255.73	319.52	228.84	220.9	200.61	127.1	32.081	45.824	31.221	0.7441	13.3734	46.648	19.18	63.85	44.1	46.832	112.99	28.037	17.609	19.164	41.86	147.36	107.78	165.44
KRT16	-3.76346	8.72738	33.291	7.9366e-09	9.4429e-08	-1	79.815	623.499	803.58	415.38	288.37	329.58	881.95	0	723.49	156.78	2871.5	1374	134.87	26.093	2203.3	209.21	828.29	65.215	774.59	522.22	134.33	4254.8	538.01	205.71	0	137.49	29.514	15.9	2.9764	56.8369	0	55.943	98.435	360.91	0	15.476	0	16.11	18.3655	108.68	73.477	21.006	6.0161
EBNA1BP2	-1.50495	6.89126	33.249	8.1071e-09	9.6373e-08	-1	217.51	102.286	256.88	143.38	137.08	79.715	168.46	123.864	199.17	237.36	197.15	260.39	120.46	249.96	84.485	130.11	91.617	150.35	372.07	125.84	161.06	172.27	252.92	74.456	60.474	40.33	70.808	44.519	0	66.867	37.637	113.48	40.97	68.176	96.315	137.59	85.044	54.325	64.6785	36.554	37.753	35.73	34.292
CD36	5.11488	5.58987	33.245	8.1242e-09	9.649e-08	1	0	0	0	0	10.472	0	3.5185	23.6128	20.362	0	0	0	0.58228	2.6922	0	0	3.7418	0.092241	0	0	2.1551	0	0	0	66.112	80.203	41.682	24.717	0	6.6867	79.514	30.369	201.13	45.769	235.93	161.75	99.997	7.8678	3.194	103.77	258.39	355.53	61.063
PAICS	-1.55759	6.12111	33.181	8.3986e-09	9.9662e-08	-1	137.44	123.027	74.695	51.679	83.593	56.625	85.346	29.4124	126.63	87.841	74.765	186.5	48.839	218.89	17.501	84.57	82.262	130.61	103.27	121.03	167.81	131.08	93.843	80.734	4.0999	42.622	25.89	19.947	31.624	10.03	32.336	34.365	14.366	12.872	15.022	43.46	23.364	34.468	35.9325	32.82	23.342	29.84	38.804
CLIC5	5.23539	3.79977	33.134	8.6041e-09	1.0201e-07	1	0	0	0	0	0	0	0.042909	0	0.31816	0	0.39144	0	0	0	0	0	0	0	0	0.1266	2.2987	1.1796	0	14.518	21.525	3.6664	13.463	2.1681	0	53.4936	5.3009	3.9959	9.5775	50.06	25.625	24.168	37.382	3.3719	11.179	4.9132	54.194	11.779	222.9
NCK1	-2.07532	6.66911	33.13	8.6219e-09	1.0213e-07	-1	429.69	107.943	302.68	53.234	75.364	162.45	161.04	48.8826	416.47	43.92	51.67	94.233	273.67	103.13	78.451	172.52	250.59	240.38	8.5064	301.69	164.65	81.676	64.993	116.64	68.162	41.705	38.187	52.758	0.37205	16.7167	10.072	5.5943	7.9812	32.181	7.069	83.739	42.99	40.088	67.8725	29.283	28.011	35.533	57.755
MAP7	-3.57734	3.31414	33.086	8.818e-09	1.0436e-07	-1	31.356	24.6289	15.604	11.657	5.4232	18.692	8.3243	34.0728	0	13.94	3.001	22.049	2.5475	29.821	2.4139	17.174	11.226	5.1655	1.6162	5.9502	14.511	31.33	49.22	2.6486	1.025	4.1247	3.8834	0	0	0	0	1.5984	0	0	0	0	0	0.74931	0	0	0	2.1595	0
IL16	3.72424	6.27311	33.077	8.8572e-09	1.0474e-07	1	0	26.5143	123.09	0	40.207	0	15.833	1.44991	0.31816	0	0	4.9873	0	0	0	7.8065	14.09	11.161	0.17013	6.4566	2.4424	9.5312	8.877	0.78478	166.3	272.69	245.17	145.99	120.17	153.794	159.03	280.51	133.02	70.083	22.091	129.95	57.942	200.82	275.482	109.86	165.22	89.324	61.665
ABCC5	-2.3969	6.48741	33.035	9.0499e-09	1.0689e-07	-1	179.21	330.663	143.61	71.108	76.486	104.73	145.76	112.886	531.64	77.529	114.95	113.92	215.88	22.366	67.89	230.55	46.247	331.15	64.989	218.51	110.91	9.2953	48.031	105.26	24.6	17.874	42.459	37.292	42.414	3.3433	24.384	40.758	0.53208	61.025	0	26.288	31.775	21.73	5.5895	0.19653	94.789	49.864	5.7153
S1PR1	4.18344	5.05527	33.03	9.0728e-09	1.0689e-07	1	0	0	0	0	0	0	6.6938	3.62477	0	12.985	4.6973	16.406	1.3101	0.20709	0	4.4237	0	4.7043	0	1.7724	0.43101	0	29.167	4.3163	7.9437	38.956	6.9902	88.604	38.693	183.884	12.722	41.557	2.6604	38.617	35.345	226.41	1.8691	91.041	112.588	32.82	78.551	194.94	62.267
PDE3B	5.52865	2.04552	33.03	9.0761e-09	1.0689e-07	1	0	0	0.43343	1.9428	1.3091	0	0	0	0	0	0	0	0	0	0	0	2.1633	0	0	0	0	0	0.079259	0.098097	2.3062	4.1247	4.0129	10.262	18.603	30.0901	12.192	0	0	22.884	85.711	0.424	0	22.479	9.582	0.98264	4.6684	0.19632	21.056
FGD6	-3.55655	4.3771	33.029	9.0779e-09	1.0689e-07	-1	20.573	21.4472	12.136	1.1657	16.27	43.981	15.404	0	0	88.796	28.836	13.912	77.517	30.235	45.864	17.695	76.182	81.726	16.332	66.465	17.959	28.263	7.3711	79.36	0	6.8745	3.6245	1.7345	0	0	2.1204	4.7951	0	1.4303	0.88362	0	0.93455	0	0	0.19653	1.8268	9.6195	18.951
THRB	-5.15761	2.46822	33.029	9.0786e-09	1.0689e-07	-1	3.4702	0.11784	9.9689	3.4971	6.3583	71.743	6.3934	23.7163	1.5908	5.1559	0	8.7933	0	3.1063	15.388	8.0667	0	17.618	13.525	0.88619	0.71836	4.1522	0.23778	11.379	0	0	0	0	0	0	0	0	0	1.4303	0	0	1.8691	0.37466	2.3955	0.19653	0	0	0
FHL2	-3.1997	5.89893	33.014	9.1504e-09	1.0764e-07	-1	298.56	76.1256	61.403	27.588	61.526	47.829	43.123	25.5805	247.53	61.679	55.715	89.771	55.317	106.65	117.68	92.117	226.44	110.23	92.294	30.257	106.32	60.301	281.13	51.795	14.862	3.6664	0.64724	0.28908	0	3.3433	11.132	0.79918	0.53208	9.2968	0.88362	0.84799	0	0	19.164	63.478	67.997	7.2637	3.6097
GTSF1	5.02996	4.03794	33.001	9.2106e-09	1.0825e-07	1	0	0	0	0	0	0	0	0	0	5.7287	0	0.39373	0	4.9701	0	0	0	0	0	0	2.4424	0	0	11.379	9.7374	10.541	23.689	8.5279	34.229	0	23.324	55.144	15.962	40.524	37.996	24.168	37.382	34.843	16.7685	46.577	57.239	64.195	54.446
ITGA6	-2.75363	6.79615	32.942	9.497e-09	1.1152e-07	-1	58.746	238.276	17.048	27.2	59.469	132.77	161.85	66.2815	33.407	599.8	400.44	215.37	5.7501	480.24	163.54	106.69	396.28	303.66	209.43	197.62	183.9	155.09	88.691	156.27	18.194	45.372	16.958	6.2153	0	20.0601	3.1806	0	76.088	73.659	0	0.424	43.924	28.474	6.388	2.1618	17.659	12.172	61.665
TUBA1C	-1.83687	7.24049	32.92	9.6034e-09	1.1267e-07	-1	144.88	280.934	110.53	285.99	174.48	73.668	222.31	180.203	133.94	255.31	294.88	566.84	74.896	251.61	407.04	137.13	165.58	64.015	291.43	164.2	239.79	670.2	276.69	68.275	32.543	64.62	108.09	67.645	1.1162	73.5537	67.852	83.914	16.495	52.682	234.16	22.684	94.39	65.565	122.17	10.416	57.848	65.57	11.13
EYA2	-3.92191	3.93488	32.902	9.6909e-09	1.136e-07	-1	14.377	26.3965	28.462	29.143	24.124	0.82464	31.152	48.779	76.04	0	30.793	34.517	44.763	4.9701	0	19.516	7.893	7.1948	12.079	28.991	29.022	71.484	2.2985	21.876	0.76874	0	2.7184	0.28908	0	0	0	0	0	0	0	0.212	3.7382	18.733	3.9925	0	0	0.39263	1.2032
SPATA13	2.67425	4.57946	32.831	1.0054e-08	1.1775e-07	1	4.4617	2.23899	3.4675	0	5.0492	9.071	6.9083	18.9524	20.998	0	2.2182	6.6934	2.3291	0	0	8.8474	4.7358	14.759	0.17013	1.7724	13.792	2.9254	10.224	22.072	42.537	26.581	52.556	90.194	6.6969	56.8369	40.817	12.787	3.7246	73.659	26.509	95.399	26.168	16.859	27.9475	32.624	10.758	48.294	141.38
ETS1	3.51828	5.66273	32.779	1.0326e-08	1.2083e-07	1	0.99149	0	0	0.38857	2.6181	0	9.6116	7.04241	0.31816	27.116	10.83	19.293	0.94621	9.5261	0	27.062	48.176	11.53	0.085064	0	22.413	3.7276	3.8837	1.7657	120.44	52.705	37.799	103.06	32.741	247.408	17.493	26.373	126.1	245.53	0	172.35	19.626	45.333	106.999	257.65	85.047	15.705	320.06
SLC8A1-AS1	5.58825	0.956619	32.769	1.0378e-08	1.2134e-07	1	0	0	0	0	0	0	0	0	0	1.5277	0	0	0.072786	0	0	0	0	0	0	0	0	0.14155	0	0	0.25625	2.2915	3.754	0.14454	2.2323	0	2.6505	0	4.2566	0	0	1.272	0.93455	6.3691	0	0.19653	0	24.932	18.951
SNRPF	-1.13085	6.83667	32.751	1.0476e-08	1.2238e-07	-1	149.59	94.1554	110.81	128.62	139.32	152.01	88.392	92.1727	222.07	153.53	220.51	267.48	140.55	240.84	98.365	160.81	215.21	89.751	149.97	121.16	134.19	104.94	253.87	164.31	40.999	65.079	73.008	67.356	41.298	63.5236	43.998	70.328	72.895	101.07	129.89	85.435	99.063	55.824	99.0139	70.75	39.58	50.257	42.113
MANBAL	-2.07522	6.22903	32.733	1.0575e-08	1.2342e-07	-1	101.26	102.051	63.57	211.77	95.935	57.725	101.61	154.519	125.35	93.569	86.116	125.86	91.637	69.582	124.01	146.24	57.414	109.58	409.5	98.621	58.762	116.88	125.55	60.722	61.755	21.998	43.236	28.186	57.668	16.7167	2.1204	31.967	0	46.961	0	12.296	42.99	41.587	12.776	36.161	72.259	22.38	11.431
TNFSF10	-2.29749	8.39878	32.724	1.0619e-08	1.2381e-07	-1	649.18	121.495	1030.7	506.3	238.81	343.05	164.73	81.9198	2516	472.43	848.38	155.92	1388.7	91.119	71.813	307.84	884.95	432.7	204.58	1693.9	457.02	140.37	91.782	273.79	80.205	68.287	160.26	72.849	3.7205	46.8069	47.178	38.361	174.52	223.12	0	248.67	77.568	168.22	26.3505	218.15	146.55	195.14	212.67
ZEB1	4.82289	4.11827	32.723	1.0626e-08	1.2381e-07	1	0	0	1.4448	0	0.56103	0	1.5447	4.55685	0	0	0	6.0372	0	0	0	1.0409	15.143	1.1991	0	0	0	0	1.3474	0	14.606	54.538	13.204	98.288	0	150.451	41.877	3.9959	50.548	35.518	30.927	105.79	32.709	25.477	55.895	123.62	0.40595	1.1779	34.292
KRT6B	-3.97693	7.86687	32.688	1.0821e-08	1.2597e-07	-1	269.81	556.801	644.66	162.81	114.08	1.6493	769.66	11.91	71.585	61.298	67.588	1402.2	6.6235	90.291	1264.6	83.009	981.59	11.991	1421	310.55	41.09	1637	172.79	19.129	2.05	141.16	3.6245	40.616	17.858	50.1502	0	3.1967	20.751	6.913	0	0	0	8.2424	0	153.29	10.352	20.417	8.4225
STAB1	5.82201	4.21212	32.686	1.0834e-08	1.2602e-07	1	0	14.7302	0	0	0.56103	0	0.085818	0	0.31816	0	0	0	0	0	0.30173	0	0	0	0	0	0.14367	0	0	0	69.443	9.6243	103.82	17.634	0	0	23.854	140.66	98.435	25.507	4.4181	52.576	37.382	52.826	1.597	1.5722	50.338	105.42	0
PTPN13	-3.69212	3.84132	32.676	1.0887e-08	1.2653e-07	-1	25.159	30.2853	1.4448	15.543	30.482	17.592	57.584	12.4278	42.633	8.4022	45.015	13.387	33.7	17.395	25.044	22.899	9.7639	16.327	1.1909	45.829	34.768	27.225	1.823	14.616	0	0.4583	1.8123	22.404	0	0	1.0602	0	0	0.23838	0	1.272	7.4764	0	0	0	0	0.58895	0
DST	-2.9624	6.53046	32.655	1.1005e-08	1.2779e-07	-1	144.88	186.661	46.233	6.6056	10.098	1063.5	36.344	51.9896	38.497	259.13	73.069	82.159	7.7153	322.23	62.761	113.71	74.778	380.86	387.04	46.715	70.83	121.69	44.068	143.91	8.9686	15.124	6.4724	5.348	81.479	16.7167	16.963	10.389	69.703	9.2968	33.578	0.212	0	1.124	3.194	25.155	29.837	10.012	5.7153
POU2F3	-5.06952	2.88448	32.643	1.1076e-08	1.285e-07	-1	12.518	0.58921	1.4448	17.486	4.6752	0.54976	9.44	5.38537	12.09	1.1457	0	0	40.76	2.8992	118.58	5.4645	1.8125	3.2284	6.8051	3.2916	13.649	24.96	7.9259	2.06	0	0	2.0712	0	0	0	0	4.7951	0	0	0	0	0	0	0.7985	0	0	0	0
CDC20	-1.91425	7.12706	32.604	1.1297e-08	1.3095e-07	-1	237.46	138.11	346.46	259.56	152.41	26.388	364.64	190.352	14.953	247.29	425.62	306.45	112.16	333	426.05	100.96	126.17	138.27	111.94	140.78	229.87	157.88	484.04	79.851	106.34	55.454	107.31	54.059	15.626	33.4335	12.722	80.717	8.5133	60.31	42.414	48.124	123.36	144.62	44.716	78.021	54.803	38.085	24.967
FAM83F	-5.95017	1.52326	32.566	1.1519e-08	1.3341e-07	-1	2.1069	12.2555	2.6006	1.9428	0.37402	0	1.9309	0	0.63631	0	0.13048	6.0372	1.1646	7.2481	0	0	0	0.55345	30.878	2.1522	2.1551	3.2557	1.9022	8.0439	0	0	0	0	0	0	0	0	0	0	0	0	0	0	1.597	0	0	0	0
ACAD9	-2.03145	5.62491	32.539	1.1684e-08	1.352e-07	-1	103.61	154.49	157.05	88.982	40.768	109.68	78.394	124.174	9.8629	53.086	55.323	40.292	45.054	35.826	85.089	47.62	65.482	103.86	114.92	65.452	33.044	82.384	54.689	46.988	16.912	46.747	33.009	8.3834	0	10.03	42.408	6.3935	19.155	8.5816	0	30.316	6.5419	29.598	7.1865	8.6472	60.487	17.472	12.032
CAPNS2	-6.60604	3.64177	32.528	1.1747e-08	1.3582e-07	-1	1.859	0	15.748	17.097	36.654	10.171	48.144	3.62477	7.6358	0.57287	0	38.323	41.633	3.5205	57.329	11.71	0	0	0	83.049	49.136	62.142	6.737	0	0	0	0	0	0	6.6867	0	0	0	0	0	0	0	0	0	0	0	0	0
APOBEC3D	2.57618	3.98201	32.513	1.1837e-08	1.3674e-07	1	2.2308	3.53525	1.8782	5.0514	6.7323	0	3.3898	4.34972	3.4997	2.8644	0	3.5436	2.038	8.2835	23.233	16.133	0.93546	10.054	0.085064	2.0256	1.5804	0.70776	0.95111	12.458	43.306	14.666	41.941	44.952	43.158	30.0901	30.745	22.377	13.302	24.791	1.7672	12.296	7.4764	22.854	3.9925	44.219	14.614	7.8527	81.518
PFN1	1.55568	10.5684	32.509	1.1865e-08	1.3695e-07	1	1518.8	829.015	1245.1	952.38	1115.5	1026.4	933.7	1262.97	604.5	637.61	133.87	817.39	180.8	783.62	345.49	765.3	967.33	593.66	825.97	727.95	625.26	892.4	325.6	588.97	2873.8	1406.1	5415.2	2829.8	2102.8	605.146	3497	5102	566.67	990.94	4216.6	1617.8	462.6	3073.3	2380.33	2396.8	1527.6	3354.3	1599.1
DEF6	2.20617	4.95268	32.504	1.1894e-08	1.3717e-07	1	13.137	21.2115	9.2465	2.72	12.156	15.393	15.876	11.5993	5.7268	3.0553	0	18.768	9.7533	6.8339	0.30173	1.8215	5.6712	6.5491	3.2324	20.129	9.7696	14.014	11.413	54.346	131.97	38.956	122.85	66.489	5.5808	23.4034	80.574	83.914	6.9171	31.466	104.27	54.272	12.149	39.713	47.1115	39.502	53.788	41.815	48.129
EMB	3.74858	5.22629	32.482	1.2031e-08	1.3862e-07	1	3.5941	2.71035	6.5015	2.72	2.0571	0.27488	0	7.3531	0	25.206	0	13.649	0	13.254	0	0	3.6834	39.94	0	3.2916	1.293	0	2.7741	0	66.368	80.203	26.148	28.041	130.96	43.4635	32.336	13.586	115.99	64.601	15.022	307.19	14.953	37.466	54.298	145.23	45.466	36.515	218.69
C9orf3	-3.40448	5.8399	32.461	1.2158e-08	1.3997e-07	-1	15.864	90.2666	130.32	258.79	247.41	36.009	78.952	20.8165	193.12	42.584	83.507	79.534	36.611	33.963	57.329	57.248	171.95	14.482	11.654	556.28	26.579	15.335	36.142	84.363	2.3062	48.122	13.204	14.165	0	6.6867	13.252	6.3935	56.933	6.913	0	0	8.411	0	14.373	0.19653	5.2773	1.1779	10.528
GRB7	-3.27959	4.64815	32.442	1.2282e-08	1.4128e-07	-1	26.398	71.8833	41.609	43.519	49.557	141.29	56.382	49.0897	2.2271	28.453	20.094	38.848	83.485	14.703	17.501	64.273	48.352	14.205	2.0415	46.715	37.498	58.508	23.778	9.4173	2.5625	11.458	2.8478	10.118	41.298	3.3433	3.7107	4.7951	0	0.23838	0.88362	0	0	0.37466	3.194	0	0.20297	0.19632	1.2032
PPP2R3A	-3.07294	3.69047	32.418	1.2434e-08	1.4291e-07	-1	16.607	49.4934	43.488	11.657	4.8622	62.398	10.942	43.6008	2.2271	41.82	21.138	13.256	19.943	5.3843	5.4312	5.985	30.753	19.002	3.998	10.634	10.344	30.858	4.9933	5.5915	0.51249	0.9166	0.51779	0	0.37205	0	1.0602	0	0	0.47676	3.5345	11.66	0	2.2479	0	0	5.2773	4.5153	14.439
PTK2	-2.2254	5.20727	32.376	1.2702e-08	1.4587e-07	-1	33.587	29.8139	35.541	40.022	42.638	20.341	48.487	68.9742	45.815	96.816	39.796	37.273	43.817	30.856	54.916	70.258	35.781	239.27	106.93	27.852	41.665	40.012	39.471	87.11	0.25625	10.999	15.404	15.755	2.9764	0	28.625	14.385	0.53208	16.21	0.88362	4.876	13.084	0.74931	6.388	0.78611	32.882	23.165	13.235
RAB39B	6.19253	1.67789	32.363	1.2789e-08	1.4674e-07	1	0	0	0	0	0	0	0	0	0	0	0	0	0	0	0	0	1.4617	0	0	0	0	0	0	0	0.51249	0.4583	2.7184	0.14454	0	0	0	13.586	0	13.111	0	15.264	0.93455	1.124	18.3655	62.103	0.40595	12.368	4.2113
RAB40C	-2.75458	3.71443	32.337	1.2961e-08	1.4858e-07	-1	24.291	24.2753	11.847	12.434	32.539	100.06	15.533	30.5516	8.9084	6.6835	4.8277	27.955	8.152	19.052	15.087	10.929	15.26	2.9517	20.756	14.053	13.649	24.158	15.297	25.505	5.3812	2.2915	6.9902	0.43362	0	3.3433	6.3611	2.3975	0	0	0	11.448	0	0	0	0.78611	1.0149	2.5521	5.7153
PI3	-3.29486	5.87887	32.334	1.2984e-08	1.4872e-07	-1	183.3	100.637	243.88	249.85	134.83	2.4739	353.91	39.044	4.136	99.107	8.4812	321.42	26.64	121.56	28.966	73.641	42.447	7.1948	59.034	1.7724	60.629	22.554	144.17	84.461	7.4312	21.54	10.226	4.0472	0.37205	6.6867	0	15.984	89.39	7.3898	0	4.876	11.215	0.37466	9.582	5.5028	9.3368	0.78527	0
FTH1	1.91156	10.7612	32.295	1.3242e-08	1.5155e-07	1	1802.4	1438.02	614.89	311.63	215.25	1272.4	939.02	1896.38	150.49	447.61	127.61	729.06	378.63	459.32	496.05	987.26	1088.9	945.29	204.24	413.6	1224.9	155.61	866.62	570.53	1260	1783.7	4731.4	4231.3	3261.8	2571.04	12196	2115.4	864.1	618.83	3414.3	1841.6	2060.7	2560.8	7731.07	1962.1	993.16	4075.5	243.05
GPR114	4.26766	3.20003	32.288	1.3294e-08	1.5201e-07	1	0.37181	0	0	0	0.74803	0	0.77236	0	0	0	4.5668	0.13124	0	3.3134	0	1.0409	0	0.92241	0	2.4054	0	8.3516	0	0	26.906	21.998	13.333	62.586	24.183	3.3433	20.144	0.79918	2.1283	33.373	0	11.66	9.3455	23.603	10.3805	3.341	25.981	7.46	22.861
FOSL1	-2.64401	6.78779	32.258	1.3503e-08	1.5428e-07	-1	10.658	207.637	27.74	87.039	212.25	41.507	301.61	0.62139	142.85	13.94	50.365	307.11	511.54	145.17	187.07	507.94	592.73	41.97	243.28	228.01	99.708	69.738	281.05	72.494	3.075	81.578	1.6828	144.69	6.3249	3.3433	49.829	38.361	0	10.25	37.996	27.136	25.233	11.24	47.91	62.299	14.208	15.902	8.7233
PLXNB1	-4.67336	2.75883	32.241	1.3617e-08	1.5545e-07	-1	12.765	39.5947	16.904	1.1657	4.3012	0	4.6771	1.96773	51.223	0.38192	12.787	0	14.048	8.6977	0.30173	0.78065	1.1693	2.1215	13.865	5.3172	3.0171	36.804	8.1637	5.5915	0.25625	2.2915	0	0.28908	0	3.3433	0	1.5984	0	3.0989	0	0	0	0	0	0	0	0	0
WWTR1	-3.13236	4.18275	32.216	1.3798e-08	1.5738e-07	-1	56.515	82.8426	30.196	7.3828	13.091	42.331	29.264	47.2256	6.6813	5.5378	7.5678	34.386	14.557	16.153	11.768	41.374	27.304	43.446	37.939	5.5704	21.12	61.245	10.938	24.917	1.7937	14.207	0.51779	1.3009	0	0	8.4815	0	0.53208	1.1919	0	4.24	0	0	0	0.19653	10.149	8.4416	2.1056
GJB5	-4.00385	5.52194	32.204	1.3882e-08	1.5821e-07	-1	41.766	51.1432	67.76	246.35	129.78	142.39	154.73	16.6739	37.543	40.101	140.14	99.614	30.352	51.151	113.15	86.912	106.53	24.167	0.9357	79.884	39.941	74.41	138.07	31.293	9.4811	10.999	12.168	0	0	3.3433	0	0.79918	65.446	9.7735	0	0	0	0.37466	1.597	0	0.40595	0.19632	0
EPHX3	-4.78707	5.10747	32.202	1.3896e-08	1.5822e-07	-1	147.36	49.4934	106.48	411.49	183.46	0.82464	86.161	0	37.224	0	32.489	37.405	55.244	11.597	0	58.809	38.705	7.656	1.5312	119	25.717	73.324	0.3963	5.2972	3.5875	6.8745	16.181	0	0	0	0	3.1967	0	0	0	10.176	4.6728	0	2.3955	0.19653	0.20297	0.39263	0
LIPA	2.05758	6.43159	32.179	1.4059e-08	1.5995e-07	1	21.069	30.8745	40.454	17.874	10.659	1.6493	42.437	12.7385	36.27	98.916	39.535	22.574	106.78	20.502	0	13.531	74.428	25.643	32.324	55.83	16.522	33.973	14.584	37.865	35.362	37.122	360.12	440.56	136.17	23.4034	147.37	43.156	115.46	124.67	199.7	251.01	39.251	79.427	25.552	104.55	184.91	232.64	100.47
CAMSAP3	-5.61269	0.755337	32.177	1.4074e-08	1.5999e-07	-1	0.61968	4.00661	0.57791	0	6.9193	0	1.3302	0.10356	0	0	0	0.78746	1.6741	1.2425	0.30173	0.26022	3.5664	0	0.085064	2.532	6.4652	9.7671	0.95111	0.29429	0	0	0	0	0	0	0	0	0	0	0	0	0	0	0	0	0	0	0
GLIPR1	2.34144	5.96895	32.172	1.4109e-08	1.6025e-07	1	5.2053	15.5551	12.57	0	7.6673	3.5734	19.91	25.0627	0.95447	55.378	100.6	10.893	1.8196	3.3134	4.8277	14.832	94.072	54.146	1.7863	14.812	5.4595	20.006	25.046	11.281	59.962	130.62	107.44	113.61	164.07	56.8369	178.11	115.08	67.574	98.927	3.5345	201.61	143.92	123.26	94.2229	33.803	125.44	150.57	84.225
SNURF	2.94758	1.84657	32.157	1.4222e-08	1.614e-07	1	0	2.35683	0	3.4971	0.56103	1.0995	1.1585	0.10356	0.63631	1.1457	3.262	0	1.3101	1.6567	0	0.78065	0	0	0	0.88619	0	0.23592	2.2985	1.4715	8.9686	10.083	7.3785	11.997	8.9292	0	2.1204	4.7951	3.7246	8.3433	7.069	7.6319	1.8691	11.614	11.179	7.075	4.6684	2.1595	5.4145
SETDB2	2.57867	4.24777	32.11	1.4572e-08	1.6523e-07	1	2.1069	0	7.0794	2.72	2.0571	0	2.9178	6.42102	1.2726	6.3016	13.57	11.287	2.1836	2.8992	12.673	7.8065	5.0866	11.53	1.7863	2.532	4.0228	5.0487	1.5059	25.407	22.037	20.165	9.1908	35.846	5.2087	3.3433	14.313	1.5984	154.3	4.2908	53.017	96.883	8.411	12.364	18.3655	48.935	21.921	44.76	37.601
CMTM3	3.14262	4.36659	32.1	1.464e-08	1.6587e-07	1	0.86755	3.06388	0	0	0	0	6.3076	21.3344	0.31816	8.7841	1.5658	11.812	0.87343	8.9048	29.57	4.1635	0.7016	6.5491	0.59545	0	2.4424	2.2648	2.5363	0	35.875	14.207	56.18	32.666	8.5572	43.4635	60.431	41.557	50.016	66.031	157.28	40.492	29.906	47.956	30.343	30.855	38.159	75.778	16.544
APOBEC3H	5.65211	2.68409	32.095	1.468e-08	1.6618e-07	1	1.6112	0	0	0	0	0	0	3.62477	0	0	0	0	0	0	0	0	0	0	0	0	0.71836	0	0.31704	0	23.575	8.7077	21.877	29.631	0	13.3734	10.602	9.5902	0	15.018	0	0	6.5419	34.843	18.3655	33.41	3.4506	8.6379	14.439
HLA-DQB1	4.10763	9.40286	32.06	1.4946e-08	1.6905e-07	1	463.89	15.6729	11.269	188.84	235.07	39.857	0.085818	0	125.67	20.051	3.7839	168.65	57.865	35.412	124.31	79.626	0.58466	0	60.821	20.003	39.079	3.1613	131.97	0	1036.8	715.87	1349.5	1266.8	758.99	20.0601	3.7107	4529.8	465.04	566.63	6963.8	2562.8	780.35	1991.7	2300.48	1.5722	3.2476	1521.6	226.21
HLA-DQB2	4.16067	1.57785	32.019	1.5265e-08	1.7251e-07	1	1.2394	0	0	1.1657	0.74803	0.27488	0.042909	0	0.31816	0	0	0.78746	0.14557	0	1.2069	2.3419	0.058466	0	0.76558	0.1266	0	0.094368	0	0	6.6624	0	30.42	3.7581	2.6044	26.7468	3.7107	10.389	2.6604	4.0524	2.6509	4.028	0.93455	33.719	3.9925	1.1792	0.60892	11.386	0.30081
RPRD1A	-2.58829	4.19331	31.995	1.5457e-08	1.7454e-07	-1	35.693	23.804	25.284	17.486	32.726	6.5971	31.195	3.00338	41.679	76.001	40.188	14.174	36.32	42.453	11.768	18.475	30.519	30.809	1.1909	54.564	30.458	37.37	17.992	11.674	4.3562	19.249	6.4724	4.4808	0	0	0	1.5984	0.53208	14.78	0	0.63599	0.93455	11.614	3.194	0.78611	9.9458	9.6195	0
SCNN1A	-4.07925	4.59126	31.977	1.5604e-08	1.7604e-07	-1	101.88	10.0165	5.2012	24.48	17.392	85.212	41.107	153.897	34.361	2.6734	9.786	21.787	10.336	76.83	150.87	57.768	0.3508	2.306	0.51038	25.32	44.825	77.052	1.1096	43.555	0	3.2081	0.90613	2.8908	0	0	1.0602	21.578	0	9.7735	0	0	13.084	0	1.597	0	0	0	0.60161
ARSA	1.72895	5.97341	31.967	1.5681e-08	1.7676e-07	1	24.911	41.3624	34.963	43.908	19.075	28.862	41.107	47.0184	1.9089	15.659	18.006	4.9873	23.946	27.75	10.561	27.843	21.808	36.066	88.892	11.394	39.941	40.814	42.245	16.088	186.04	286.9	106.15	114.77	31.252	33.4335	89.586	51.148	56.933	21.216	18.556	113.84	52.335	85.047	110.193	70.553	114.88	91.68	85.128
EGLN3	-2.7377	5.64417	31.933	1.5957e-08	1.7973e-07	-1	142.28	11.5485	107.06	79.656	167.19	20.616	181.93	98.3866	142.85	86.122	2.0877	62.866	23.801	49.701	144.23	121	154.23	57.005	1.5312	34.941	171.11	14.438	72.602	29.429	20.756	7.3328	25.631	3.1799	1.1162	23.4034	20.674	0	0	4.7676	24.741	43.036	17.757	3.3719	24.7535	1.5722	7.916	2.1595	6.6177
FBLN1	-2.75946	6.02111	31.917	1.6093e-08	1.8111e-07	-1	173.63	174.641	80.329	62.171	48.435	297.42	107.53	391.372	39.133	93.76	152.92	76.253	22.564	31.892	144.53	71.82	18.885	50.733	120.96	9.7481	72.41	133.01	35.191	168.73	8.9686	20.165	2.3301	0.43362	49.483	6.6867	35.516	47.951	62.786	21.216	0	31.8	0	0	19.9625	8.4507	13.599	6.2821	0
ANXA3	-3.73228	6.86436	31.885	1.6358e-08	1.8394e-07	-1	282.57	34.9989	142.45	6.9942	54.606	166.58	230.72	80.677	9.8629	602.28	296.84	473.13	0	1058	139.1	123.08	248.42	140.39	355.82	36.334	210.05	74.598	147.03	68.864	6.9187	12.374	4.919	0	18.975	13.3734	1.0602	0.79918	4.7887	11.681	121.94	0.212	42.055	0	11.179	1.3757	32.882	58.11	4.5121
SPRR1B	-4.23329	6.0538	31.848	1.667e-08	1.8729e-07	-1	4.2138	106.411	53.89	278.99	185.33	40.132	340.57	0	12.726	4.774	122.91	199.23	12.519	16.153	814.38	234.45	88.576	0.55345	18.544	65.578	123.84	113.19	15.852	32.176	0	28.873	16.44	6.938	0	10.03	0	0	0	15.256	0	0	0	0.37466	13.5745	12.381	3.6535	2.7484	2.1056
NDUFA4L2	-4.28298	5.64715	31.842	1.6724e-08	1.8774e-07	-1	5.701	256.541	1.3003	36.525	25.807	0	25.059	41.0117	106.58	0	9.786	66.803	74.241	72.895	1034	33.047	131.14	0.18448	23.308	48.867	53.589	93.047	0	35.805	2.5625	36.206	0.90613	0.28908	11.906	0	3.7107	11.988	0	0.71514	0	0	7.4764	6.3691	3.9925	10.809	0.20297	2.1595	0.60161
ZNF101	2.66691	4.345	31.824	1.6882e-08	1.8936e-07	1	0.24787	7.89538	3.323	11.268	3.1791	1.0995	3.5185	0.51782	3.4997	0.76383	5.6106	2.6249	22.855	2.278	9.6555	19.516	17.364	10.331	2.5519	1.6458	1.293	1.6514	5.5482	0.098097	17.681	15.582	19.417	36.424	123.52	23.4034	3.1806	32.766	4.7887	64.839	0	33.072	53.27	56.198	23.955	14.543	9.7428	30.233	101.07
TNFAIP8L2	4.48019	2.85334	31.808	1.7017e-08	1.9071e-07	1	1.859	0.47137	0.57791	0	0	0	1.1585	0	3.8179	0	1.4353	1.05	0.14557	0	0	3.643	0.23387	0.18448	0	0	0.43101	1.274	0	0.78478	23.575	0.4583	65.5	15.032	17.114	0	4.7709	47.152	0	5.006	56.552	0	29.906	35.592	8.7835	0.98264	0.8119	19.828	4.8129
NFIB	-3.54467	5.44316	31.756	1.7484e-08	1.9579e-07	-1	372.92	143.531	64.003	1.1657	17.392	34.36	8.2814	48.3648	44.542	251.68	77.374	31.105	26.64	77.865	39.829	34.088	6.6067	52.854	43.723	12.154	86.634	44.919	7.8467	252.5	9.9936	16.957	0	0	52.087	10.03	0	1.5984	6.385	8.3433	0	0	1.8691	0	1.597	6.8784	4.6684	0.78527	0.60161
CYP7B1	-5.68178	1.22082	31.742	1.7605e-08	1.9697e-07	-1	8.7994	0	8.0907	6.2171	4.3012	0	3.5614	2.58912	4.7724	0	4.9582	0	0	0.20709	0	0	3.1572	0.55345	0.17013	1.266	4.5975	12.787	0.3963	2.2562	0	0	0	0	0	0	0	0	0	0	0	0	0.93455	0	0	0	0	0	0
RIBC2	-3.99954	2.9897	31.735	1.767e-08	1.9754e-07	-1	24.539	23.9218	13.725	21.371	4.1142	0	15.662	22.37	45.815	0	7.4373	12.993	9.0982	5.5914	0	8.3269	12.219	7.656	3.1474	8.8619	17.384	8.3044	9.4319	13.93	2.8187	4.1247	1.6828	0	0	0	0	0	0	4.7676	0	0	0	0	0.7985	0	0	0.19632	0
PARD3	-3.37658	4.31728	31.693	1.8056e-08	2.0169e-07	-1	23.052	92.6234	33.085	34.971	40.768	69.544	51.405	16.2597	6.3631	18.332	25.313	40.423	32.972	16.567	12.069	39.032	10.173	15.773	7.7408	31.017	37.067	41.9	33.21	47.185	0	22.457	0.12945	1.0118	0	3.3433	0	3.9959	0	14.78	0	0	0	0.37466	0.7985	1.1792	4.0595	0.19632	3.0081
NR4A3	4.1315	4.2794	31.667	1.8298e-08	2.0422e-07	1	0.12394	0	2.1672	0	1.4961	0	0.17164	1.34634	0	0	0	0.13124	0.14557	0	0	0.78065	0.40926	0	6.0395	0	8.3329	8.3516	22.827	0	9.4811	17.874	8.4141	27.174	4.4646	33.4335	25.975	12.787	52.676	5.9595	9.7198	325.84	14.018	36.716	54.298	10.219	18.471	45.938	4.2113
DSG2	-3.28706	6.53462	31.662	1.8351e-08	2.0464e-07	-1	166.45	110.182	90.009	33.805	131.09	252.89	209.48	142.298	54.405	466.51	112.73	234.4	133.2	396.16	103.19	220.4	118.75	146.11	90.423	37.347	217.81	73.466	102.48	216.3	15.119	56.829	0.12945	0.43362	0.37205	0	0	0.79918	64.382	21.931	113.1	23.32	35.513	0	12.776	0.19653	1.2178	0.39263	2.7072
ATF5	2.68205	4.54862	31.625	1.8703e-08	2.084e-07	1	1.983	6.83481	2.8895	3.8857	0.18701	0.54976	2.8749	2.89982	4.4542	1.5277	9.786	7.3497	16.377	2.0709	0.30173	4.6839	4.5019	3.5974	0.59545	6.7098	4.0228	13.919	41.611	21.679	11.019	6.8745	67.96	27.318	160.35	6.6867	21.204	34.365	30.329	6.913	58.319	69.535	199.99	65.19	27.149	3.341	5.4803	44.564	2.4064
NECAP2	1.45843	6.92157	31.617	1.8777e-08	2.0889e-07	1	73.246	69.173	69.06	59.451	92.382	3.8483	103.93	56.65	22.589	25.206	65.892	89.64	116.82	98.574	43.751	69.998	46.715	54.607	56.142	51.652	53.446	62.236	84.887	98.587	201.92	93.035	362.84	303.25	238.86	83.5837	197.2	266.13	33.521	131.59	56.552	121.9	107.47	402.01	190.841	136.78	125.03	249.13	77.608
F3	-3.59763	5.84271	31.617	1.8778e-08	2.0889e-07	-1	41.766	24.8646	81.63	3.4971	21.132	10.171	133.58	32.0015	28.634	333.22	3.1315	81.24	67.472	558.73	175.31	161.85	120.27	79.327	149.8	1.0128	78.732	45.769	146.39	16.971	6.6624	8.7077	1.2945	13.876	0	0	2.6505	0	56.401	1.907	0	13.144	39.251	0	1.597	0.78611	5.8863	1.5705	0
RGMA	-4.50756	0.84328	31.587	1.9071e-08	2.1198e-07	-1	1.2394	6.59912	2.0227	0.77713	0.37402	0	4.5483	1.7606	4.7724	0	0	1.5749	3.057	0.82835	0	10.409	1.4032	0.73793	0.34026	2.4054	0.86203	5.9452	0.079259	0.29429	0	0	0	0.14454	0.7441	0	0	0	0	0	0	0	0	0	0.7985	0.19653	0	0	0
VASH1	4.53785	2.70633	31.573	1.9209e-08	2.1333e-07	1	1.6112	0	0	0	0	1.3744	0.25745	0	0	0	0	0	0.29114	0	0	0.26022	0	6.9181	0	0	0.14367	0	0	3.6296	0.51249	41.705	28.478	23.56	0	16.7167	15.373	9.5902	0.53208	12.872	19.44	6.3599	27.102	19.857	17.567	8.8437	8.7279	30.822	7.8209
CYP39A1	-4.93136	2.731	31.539	1.9548e-08	2.1693e-07	-1	10.906	8.95595	8.6686	2.3314	5.4232	0	4.7629	11.3921	43.588	6.1107	11.352	0	26.64	3.9347	0	0	6.4313	16.419	27.391	23.168	5.6032	14.202	1.3474	0.58858	0	0	0.64724	0	0	0	0	0	0	0	0	0	0	0	0	0	4.8714	0	0
GINS2	-1.9881	7.18577	31.525	1.9684e-08	2.1826e-07	-1	284.31	235.919	287.37	265	302.77	354.32	294.1	195.22	363.34	106.36	239.56	133.34	183.13	76.002	209.1	353.63	225.04	149.25	525.36	110.01	126.86	146.37	171.6	85.541	77.13	77.911	75.986	93.229	0	33.4335	7.9514	117.48	3.7246	96.305	0	45.368	63.55	25.477	57.492	38.323	96.007	28.466	47.226
APOO	-1.85376	5.73068	31.486	2.0089e-08	2.2256e-07	-1	40.651	24.3932	36.986	33.805	93.691	126.17	41.064	113.611	94.175	30.553	64.587	28.742	52.842	61.919	62.761	49.962	258.66	54.699	203.56	189.14	58.905	52.469	50.013	70.532	24.087	40.33	25.76	22.404	15.998	10.03	14.313	16.783	0	39.571	0	11.024	43.924	14.612	11.179	21.225	25.575	44.76	19.552
SLC1A5	-1.71395	6.7979	31.478	2.0167e-08	2.2324e-07	-1	104.73	215.414	48.833	590.23	83.967	245.47	81.355	199.673	54.723	325.97	332.59	140.04	179.78	39.347	182.85	97.581	52.269	123.23	157.03	204.71	111.06	189.4	148.37	89.268	31.775	71.495	60.323	45.386	0	56.8369	21.734	58.34	146.32	47.676	84.828	24.592	87.848	40.088	54.298	23.583	36.13	39.263	25.869
C1orf116	-4.20475	4.78089	31.471	2.024e-08	2.2387e-07	-1	42.758	10.0165	45.799	50.514	52.923	35.459	64.792	8.80301	5.4087	94.142	64.326	100.27	45.418	145.58	60.347	77.284	18.417	18.356	0.42532	8.2289	27.729	12.976	147.82	1.9619	0	0	0.51779	0.57817	0	0	0	21.578	0	7.6281	0	9.1159	0	0	1.597	0	0	0.39263	0
MIR614	-3.15955	5.65755	31.454	2.0423e-08	2.257e-07	-1	48.955	2.8282	6.2125	43.131	138.76	124.8	61.188	56.4428	3.1816	16.231	198.98	190.57	43.235	36.033	241.39	377.57	37.769	17.618	45.85	7.8492	68.675	1.6986	216.77	77.006	0.76874	2.7498	1.2945	24.283	55.808	10.03	11.662	5.5943	0	15.018	37.996	15.688	2.8037	0	10.3805	1.9653	3.0446	1.7668	1.504
EFNA3	-3.53865	2.8632	31.424	2.0743e-08	2.2905e-07	-1	4.0899	5.18503	2.8895	12.823	8.2284	0	5.1062	5.07468	3.4997	2.8644	7.8288	22.705	2.9114	18.017	72.114	8.0667	7.1914	2.9517	18.289	12.913	7.4709	32.321	8.243	2.6486	0.51249	0	1.0356	0	0	3.3433	4.2408	0	0	1.4303	0	0	2.8037	3.7466	1.597	0	0.60892	0	0
NOTCH3	-3.14885	3.70232	31.39	2.1103e-08	2.3284e-07	-1	19.458	37.5914	14.448	38.468	2.0571	48.379	13.86	10.0458	14.953	1.9096	15.136	38.455	21.108	33.755	3.0173	7.0258	5.9636	4.6121	18.714	28.358	54.308	32.463	14.346	11.674	1.2812	1.3749	0.12945	0	12.65	0	1.0602	3.9959	0	5.2443	0	14.204	1.8691	0	0	0.19653	0.40595	0.39263	0.60161
AIP	1.36832	7.28395	31.388	2.1129e-08	2.3294e-07	1	67.421	16.6156	115.87	145.71	90.512	91.26	51.877	108.64	110.4	83.067	37.317	168.78	58.156	57.571	152.98	64.013	53.789	19.647	127	147.74	86.634	73.891	146.47	42.574	311.34	103.58	427.18	317.12	171.52	90.2704	135.17	575.41	391.08	297.97	210.3	182.32	180.37	378.03	158.103	240.55	125.64	147.63	141.38
TMEM2	3.03209	6.36074	31.323	2.1849e-08	2.4067e-07	1	8.5516	19.7974	30.629	0.38857	27.116	11.82	145.59	5.9032	4.4542	6.1107	12.396	20.474	9.0254	5.1772	0	30.445	34.554	33.76	1.1909	0.3798	20.114	47.656	30.198	20.306	47.149	38.039	17.346	525.84	148.82	2009.35	106.55	39.16	35.649	79.142	307.5	29.68	9.3455	29.598	113.387	68.195	137.82	54.772	74.9
ALDH3A1	-4.36358	5.89916	31.309	2.2e-08	2.4214e-07	-1	175.74	569.41	71.083	156.98	157.84	72.843	36.773	24.6484	100.54	26.543	0	80.453	279.64	98.574	115.56	233.41	74.778	5.9957	0	112.67	20.689	2.2177	70.858	85.05	5.8937	41.247	0	8.5279	0	16.7167	0	0	3.7246	0.23838	0	0	10.28	0	13.5745	9.4333	5.4803	0	5.1137
PRG2	5.07974	3.53586	31.298	2.2136e-08	2.4344e-07	1	0.37181	0.11784	0	0	0	0	2.0596	0	0	4.0101	0	1.7062	0.5095	2.4851	0	0	0.58466	0.46121	4.5084	0	0	0	0.55482	0.98097	0	13.291	6.4724	50.011	0	3.3433	111.32	23.975	235.71	14.78	0	44.732	0	2.2479	8.7835	1.3757	21.921	10.797	0
CYP4X1	-4.92894	3.65576	31.294	2.2174e-08	2.4366e-07	-1	29.869	0	54.757	0.77713	10.659	2.199	65.393	9.63153	204.89	17.759	25.965	0.52498	2.7659	1.2425	0	28.103	7.4837	0.46121	9.7824	7.7226	25.43	5.1903	0.079259	11.379	4.6124	0	0.12945	1.7345	0.37205	0	0	0	0	6.6746	0.88362	0	0	0	0	0	0.40595	0	0
NOS1AP	-5.36558	2.72274	31.283	2.2302e-08	2.4487e-07	-1	0.12394	11.3128	8.0907	48.571	4.6752	88.786	1.416	0.41426	3.1816	1.9096	30.141	0	0.5095	0	0.30173	25.761	25.433	13.836	0.085064	8.1023	1.7241	1.8402	0.71333	0	0	0	2.8478	0	0	0	0	0	0	0.47676	0	0	0	1.124	0	0.19653	0	0	0
PTAFR	2.71951	6.33911	31.255	2.2631e-08	2.4828e-07	1	45.484	1.88546	16.326	3.1085	28.986	0	28.406	0	3.1816	12.221	3.001	19.555	86.979	81.386	38.018	47.88	3.6249	27.58	3.4026	6.0768	20.976	30.339	15.376	0.098097	63.293	63.246	509.51	177.5	39.438	13.3734	276.18	309.28	177.18	122.05	36.229	108.33	192.52	270.13	70.2679	25.745	156.29	269.74	14.138
NR4A2	2.17184	5.90668	31.24	2.2806e-08	2.5e-07	1	27.886	39.7126	35.397	0	19.449	14.294	50.289	28.4803	31.179	0	6.7849	27.299	18.488	7.8694	31.38	29.404	12.746	3.5052	0.51038	7.7226	77.295	34.869	23.778	16.186	62.524	91.66	22.912	238.35	47.623	143.764	123.51	124.67	31.393	74.851	55.668	109.39	56.073	107.15	144.528	192.99	17.253	95.017	69.185
CREBL2	1.96821	5.05782	31.227	2.2949e-08	2.5136e-07	1	5.825	16.8513	4.7677	2.3314	8.7894	0.27488	10.169	5.69607	21.953	17.568	11.743	14.306	18.342	6.6268	36.812	13.791	43.908	20.201	3.998	23.041	27.729	13.117	4.9141	0.88287	23.318	36.206	59.287	84.701	139.89	3.3433	77.924	7.9918	80.876	37.187	45.065	55.543	87.848	47.581	23.955	52.866	65.358	98.355	48.43
COQ3	-2.31833	6.44048	31.172	2.3614e-08	2.5843e-07	-1	145.13	195.146	108.07	44.685	80.414	108.3	52.048	73.8417	721.26	100.44	116.52	119.3	171.12	77.451	75.433	100.96	211.94	62.078	123.94	289.41	82.18	62.142	92.258	128.11	33.568	31.164	15.145	51.746	0	0	0	33.566	86.197	23.123	8.8362	61.479	71.026	4.1212	4.791	26.335	0.20297	38.282	43.617
MGAT1	1.70767	6.94641	31.14	2.401e-08	2.6255e-07	1	65.81	121.141	76.862	40.411	66.762	0.82464	41.665	35.4192	13.999	90.514	52.453	69.822	43.162	89.255	0.9052	61.151	58.466	21.031	170.81	53.172	60.917	57.282	78.942	48.95	211.4	180.57	388.86	396.62	49.111	240.721	341.38	175.02	170.27	147.56	249.18	157.09	71.026	309.84	319.4	139.93	118.13	166.48	87.233
BAIAP2	-2.56695	4.27934	31.116	2.4307e-08	2.6559e-07	-1	13.633	29.8139	18.06	37.691	28.238	18.417	34.37	4.55685	13.363	15.277	11.221	56.041	45.782	48.045	74.83	74.422	21.866	4.4276	16.077	14.432	15.947	24.158	52.47	55.523	3.5875	2.2915	4.2718	0.86725	0	10.03	0	5.5943	0	5.7211	0.88362	21.624	10.28	3.3719	12.776	0	5.0744	7.46	0.30081
LINC01116	-5.28806	2.68647	31.11	2.4386e-08	2.6624e-07	-1	0.37181	0.70705	9.391	15.931	1.3091	7.1469	19.566	0	9.2266	12.03	0	22.574	0	18.017	62.157	12.49	8.7699	34.59	0	8.1023	13.218	0	0.95111	0.19619	0	1.3749	0.2589	0.14454	0	0	0	0	0	0	0	0	0	0	0.7985	0	2.6387	0.19632	0
WBP5	-2.63791	6.34287	31.092	2.4614e-08	2.6843e-07	-1	73.99	32.9956	34.386	59.839	111.83	268.01	39.605	83.3697	437.47	260.85	108.17	111.69	22.054	167.33	143.63	59.329	347.47	240.01	0.17013	303.71	166.8	1.2268	65.389	81.322	19.475	42.164	7.6374	16.333	29.764	0	11.132	11.988	9.0454	28.129	25.625	0.63599	42.99	3.7466	2.3955	3.1444	33.491	36.122	0
CIITA	3.4332	3.80295	31.09	2.4629e-08	2.6843e-07	1	15.988	4.8315	1.0113	0	19.075	12.37	0.17164	0.62139	0	0	0	1.05	1.4557	0	0	3.1226	0.11693	1.7526	0.17013	0.5064	1.5804	1.8402	1.0304	0	18.706	23.373	27.313	45.097	79.991	33.4335	54.07	99.099	12.77	14.541	24.741	0.424	25.233	29.972	37.5295	19.849	8.9309	18.257	4.8129
FAT2	-3.58082	3.93786	31.089	2.4647e-08	2.6843e-07	-1	11.774	54.4428	22.105	35.748	25.62	1.9242	35.357	0.31069	18.135	28.262	77.766	41.079	12.81	13.254	13.276	28.624	15.903	5.9957	62.947	23.421	12.068	11.843	13.316	24.132	0	17.874	0.12945	0.57817	0	3.3433	0	3.1967	0.53208	15.495	0	2.332	0	0	0	0.19653	0	2.1595	0
PSMG1	-2.52444	6.88217	31.077	2.4799e-08	2.6987e-07	-1	279.48	95.2159	100.85	36.914	37.589	2.199	49.903	33.555	1457.8	159.83	96.946	119.04	150.88	220.55	81.468	96.28	336.24	127.39	229.16	296.75	189.07	126.78	169.14	166.27	41.768	11.458	13.463	1.0118	34.973	6.6867	18.553	15.184	21.283	8.5816	0	128.47	10.28	25.102	17.567	37.537	27.808	62.232	78.209
FBLIM1	-3.22633	4.84094	31.058	2.504e-08	2.7227e-07	-1	37.057	64.1058	41.754	9.3256	28.425	78.066	47.286	24.5449	7.3176	83.449	7.8288	101.06	89.963	121.35	20.518	40.073	79.456	65.215	46.445	10.001	21.982	56.904	30.753	9.9078	0	25.207	1.8123	0	2.9764	0	0	0	0	11.681	0	17.172	0	0.37466	4.791	0.58958	19.486	6.0858	3.3089
FRMD6	-3.77256	5.06068	31.02	2.5535e-08	2.7743e-07	-1	16.731	11.4306	44.066	42.354	50.492	6.872	232.91	2.79625	147.62	95.097	35.229	20.737	15.94	27.75	12.069	91.596	44.551	178.49	69.923	43.424	32.326	70.021	21.479	46.106	0	9.6243	4.2718	0	45.39	6.6867	0	5.5943	0	10.012	0	0	0	0.74931	2.3955	0	8.7279	0	0.60161
ERLEC1	2.04387	7.79921	31.016	2.5597e-08	2.7788e-07	1	60.109	56.0926	39.153	22.925	30.295	101.71	53.422	106.672	63.313	83.449	73.721	58.272	305.63	42.453	11.768	61.931	175.87	202.65	20.5	86.467	129.45	49.496	32.338	244.07	421.78	474.8	57.216	88.748	302.11	76.897	63.081	44.754	357.56	176.4	78.642	527.66	164.48	97.785	77.4544	926.23	198.71	359.06	1021.8
PARM1	3.45164	5.0825	30.991	2.5928e-08	2.8126e-07	1	11.278	0	0.28895	22.537	4.1142	0	3.5185	20.6094	4.4542	0	6.524	0	0.5095	0.62127	0	7.2861	3.0402	0	0.25519	6.33	3.5918	2.2177	0.079259	48.264	137.6	137.49	28.737	27.607	1.1162	30.0901	56.72	118.28	119.19	60.787	0.88362	36.676	54.204	64.066	57.492	11.595	101.49	90.109	44.82
SHISA2	-4.31333	4.46232	30.943	2.6574e-08	2.8743e-07	-1	7.9319	15.0837	1.7337	0	0.74803	1.0995	2.6174	1.86417	120.26	0	0.6524	10.893	27.003	51.979	12.673	0	6.6067	73.055	0.9357	31.27	5.0285	2.312	43.593	467.73	0.25625	0	0	0.86725	1.1162	0	0	0	6.9171	1.907	0.88362	2.332	4.6728	0	0	1.1792	1.2178	0.58895	1.2032
TROAP	-2.13025	5.06244	30.942	2.658e-08	2.8743e-07	-1	22.061	65.402	27.74	68.388	51.427	15.943	69.169	228.464	1.9089	44.493	77.244	86.621	35.447	37.276	28.966	29.404	38.354	17.526	7.0603	20.003	35.63	36.237	135.85	30.214	24.343	12.374	17.734	10.407	0	16.7167	10.072	3.9959	18.623	11.681	5.3017	19.292	19.626	19.482	6.388	10.416	8.5249	12.564	6.3169
SH2D2A	3.26415	2.73268	30.942	2.6583e-08	2.8743e-07	1	0.24787	0.47137	0.57791	3.8857	0.18701	0	0.55782	0	0	0.57287	0	4.9873	0	2.4851	0.60347	0	0.46773	0.73793	1.9565	1.266	1.1494	1.7458	10.779	0	28.187	8.2494	15.793	25.584	1.4882	10.03	4.2408	20.779	22.347	30.513	0	19.716	11.215	20.606	23.955	27.71	7.3071	5.4969	6.9185
TCIRG1	1.91795	5.66171	30.927	2.6791e-08	2.8945e-07	1	24.663	8.01322	19.793	26.423	42.451	28.587	22.656	10.4601	1.5908	18.141	10.699	58.404	45.345	39.761	24.742	11.71	41.102	6.1802	0.9357	15.319	18.965	7.1248	23.699	14.224	103.78	60.496	226.02	134.57	6.3249	20.0601	152.67	220.57	71.831	65.316	25.625	47.7	72.895	111.27	56.6935	9.6298	121.58	97.569	43.316
ST3GAL2	2.92749	2.19886	30.913	2.6984e-08	2.9131e-07	1	0.37181	4.71366	3.4675	1.5543	0.37402	0	1.7593	0.31069	0	0	1.3048	2.2311	0.58228	2.0709	0	1.0409	0.23387	2.0293	0.59545	0.1266	1.293	0.51903	4.6763	0.19619	2.3062	0	3.4951	17.056	53.948	6.6867	2.6505	24.775	6.385	11.681	1.7672	2.544	14.953	14.237	3.9925	1.5722	1.8268	16.687	4.2113
EFNB2	-3.81675	4.1908	30.91	2.703e-08	2.9157e-07	-1	2.6027	60.8062	24.561	2.3314	25.62	0	27.29	8.90658	6.6813	29.408	60.543	31.499	43.38	37.276	85.391	19.776	42.563	21.584	1.361	5.8236	30.458	20.667	55.164	72.592	0	8.7077	0	2.8908	7.8131	6.6867	0	0	0	0	0	1.484	0	0	2.3955	0	5.8863	0.19632	0
MATK	4.87103	2.21521	30.869	2.7608e-08	2.9756e-07	1	0	0.11784	0	0	0	0	0	0	0	0	0	0	0	0	0	0	0	0	0	0	1.1494	0	6.42	0.39239	11.531	2.2915	28.478	0.28908	0	13.3734	0.53009	27.971	25.008	2.8605	7.9526	10.812	10.28	11.24	4.791	14.15	14.208	10.601	13.536
NAV2	-3.10572	3.53113	30.867	2.7634e-08	2.9762e-07	-1	40.775	20.7401	2.4561	13.211	6.9193	11.545	9.869	5.07468	2.2271	25.206	13.7	2.3624	36.174	12.011	12.371	36.69	4.8527	21.031	0.68051	4.9374	17.241	8.7291	48.586	65.627	0.51249	13.291	0.38834	1.59	0	3.3433	5.3009	0.79918	0	3.8141	0	0.84799	0	1.4986	3.194	0	0	0.98158	0
NRROS	4.6022	0.145661	30.853	2.783e-08	2.9949e-07	1	0	0	0	0	0.37402	0	0	1.55347	0	0	0	0	0	0	0	0	0	0	0	0	0	0	0	0	6.6624	1.3749	0.64724	2.4572	1.4882	3.3433	7.4213	3.9959	0	4.2908	2.6509	0.424	0	0	4.791	0.78611	1.0149	1.7668	0
FAM83A	-3.66333	6.09704	30.825	2.8242e-08	3.0367e-07	-1	38.916	3.06388	258.33	106.86	56.103	0.82464	347.86	8.69945	19.726	68.745	21.399	236.24	137.27	257	13.276	186.05	215.62	106.17	169.11	56.59	79.45	50.723	424.43	2.7467	12.044	0	6.8607	0.72271	22.695	46.8069	0	0.79918	0	8.3433	0	22.048	15.887	0.74931	7.1865	0.39305	25.372	0.39263	0
RASEF	-4.67453	3.16141	30.819	2.8325e-08	3.0433e-07	-1	38.916	38.5342	3.323	1.5543	27.116	0	19.781	0	61.086	12.794	7.5678	24.411	2.7659	6.2127	0	6.2452	2.4556	6.0879	0.51038	11.014	11.063	13.164	7.7674	39.729	0	1.3749	0	0.57817	0	0	0	0	0	4.0524	0	0	0	0	1.597	0	0	0	0
PRKCI	-2.52177	5.53843	30.814	2.8405e-08	3.0494e-07	-1	138.19	146.948	96.8	32.64	16.644	75.867	71.787	175.335	111.67	113.81	35.49	18.374	188.73	36.448	16.897	38.772	66.242	112.72	12.079	31.143	132.61	31.991	44.782	34.923	19.987	32.081	1.6828	3.9026	5.5808	20.0601	7.4213	0	55.336	11.681	0	3.604	0	0.74931	9.582	58.565	4.0595	2.7484	4.8129
SEMA4A	2.18292	5.94276	30.786	2.8814e-08	3.0909e-07	1	23.672	24.8646	56.491	23.703	77.047	0	48.187	59.032	12.09	6.6835	7.6983	16.668	8.8071	3.7276	0	19.256	7.2498	20.109	1.361	32.536	18.677	22.177	37.965	22.268	140.42	154.91	170.61	120.4	25.3	93.6138	194.54	230.96	93.114	41.716	22.974	49.82	26.168	225.92	112.588	72.912	237.89	92.269	64.974
RGCC	3.36138	3.78209	30.767	2.9092e-08	3.1182e-07	1	2.1069	0.23568	3.323	0.77713	0	0.27488	3.5185	1.34634	0.31816	0	3.1315	0.39373	0	0.20709	22.328	14.832	0.29233	1.6603	0.42532	0	0.43101	0.94368	1.4267	7.4554	7.9437	6.8745	21.359	69.091	0.7441	13.3734	44.528	1.5984	0	15.495	78.642	88.827	35.513	25.102	33.537	25.942	12.99	12.172	10.829
SLC9A3R1	-1.87537	6.70732	30.763	2.9161e-08	3.1232e-07	-1	96.67	259.958	137.25	385.07	204.21	41.232	145.72	205.99	279.66	42.011	287.32	176.39	282.55	79.729	206.69	112.67	265.14	35.513	56.312	184.33	67.956	106.45	60.554	102.81	56.374	70.578	102.78	67.356	1.1162	23.4034	64.141	89.508	6.9171	35.518	0	63.599	88.783	19.482	52.701	44.022	30.243	20.417	37.3
GMIP	2.97615	3.36211	30.744	2.9444e-08	3.151e-07	1	1.7351	12.7269	2.3116	0	0.18701	0	3.9047	0.51782	0	0	6.1325	1.05	7.6425	2.4851	5.4312	0.78065	2.6895	0.18448	0.085064	0.88619	2.7298	3.1613	0.47556	4.3163	7.9437	7.3328	40.776	12.864	0	3.3433	20.144	11.988	113.33	32.181	1.7672	38.372	14.018	26.975	17.567	29.086	10.149	14.527	4.2113
ZNF750	-4.13201	4.31942	30.742	2.9473e-08	3.1515e-07	-1	3.9659	65.2842	39.587	57.508	40.955	25.564	115.98	15.949	15.908	4.2011	23.486	21.393	128.1	16.774	33.191	58.028	10.641	5.4422	0.76558	23.294	9.9133	27.272	8.7185	48.754	0	16.499	0.12945	0	0.37205	16.7167	0	3.9959	0	5.006	0	6.1479	0	0	0	0.19653	0	0	0
MYO7A	4.03702	4.14273	30.74	2.95e-08	3.1519e-07	1	3.7181	0.23568	0	0	0	0	2.0596	6.93885	0.31816	3.6282	0	0	0	2.0709	18.406	2.0817	5.7297	2.2138	0	0	0	0	4.597	0	87.893	18.79	52.815	95.108	219.14	26.7468	23.324	29.57	22.347	72.944	9.7198	11.872	20.56	5.2452	27.9475	21.028	1.6238	13.938	15.642
ITGA2	-3.54813	6.41496	30.73	2.9658e-08	3.1663e-07	-1	84.4	92.7413	93.766	14.377	76.486	16.768	218.53	8.28519	153.99	93.188	135.57	53.023	183.93	192.39	0.60347	92.637	229.83	150.81	714.45	200.41	186.49	42.183	124.83	405.14	9.9936	15.582	0	0.72271	0.37205	13.3734	0	9.5902	23.944	7.3898	0	0	48.597	0	0.7985	0.19653	38.362	1.3742	61.063
ADRBK2	2.92122	3.70359	30.723	2.9755e-08	3.1742e-07	1	3.0984	0.70705	6.068	0	0	0	8.7105	1.65704	25.453	6.4926	2.8705	2.3624	0.72786	0	0	4.1635	0.3508	6.6414	0	6.5832	1.293	0	4.4385	0.98097	23.318	12.374	25.242	19.513	29.764	26.7468	18.023	79.119	6.9171	27.175	20.323	12.508	34.579	32.22	23.955	36.358	44.654	33.177	23.764
C1orf21	-2.1501	5.50907	30.702	3.0078e-08	3.2061e-07	-1	19.83	34.9989	85.819	51.679	118.38	75.317	57.712	14.4991	159.08	66.835	25.052	21.262	82.903	31.27	1.8104	29.665	128.8	28.503	120.79	180.91	98.989	109.51	62.773	74.554	20.243	14.207	9.9675	6.6489	36.461	10.03	5.3009	18.381	45.759	6.6746	0.88362	0.63599	11.215	20.231	28.746	38.716	9.7428	11.779	25.869
CALML5	-5.31585	6.0387	30.682	3.0403e-08	3.2382e-07	-1	0.61968	4.36014	141.59	313.18	91.073	0	35.314	196.98	47.405	0	43.45	97.908	4.8038	94.018	76.037	183.71	92.611	0	160.01	87.48	6.3215	1034.3	0	159.41	0	0	9.838	0	0	3.3433	0	0	0	2.6222	0.88362	0	0.93455	0	11.179	5.3062	0	0.19632	0
OSMR-AS1	-4.82486	-0.046487	30.662	3.0716e-08	3.269e-07	-1	0	0.70705	1.8782	2.3314	0.56103	6.3222	0.55782	0.41426	0.31816	0	0.39144	0	0.14557	0.41418	0	0.78065	2.3971	1.4759	0	1.5192	0.14367	0.75495	1.9022	0.88287	0	0	0	0	0	0	0	0	0	0	0	0	0	0	0	0	0	0	0
LINC00426	5.19271	1.48963	30.544	3.2632e-08	3.4701e-07	1	0	0	0	0	3.7402	0	0	0	0.31816	0	0	0	0	0	0	0	0	0	0	0	0	0	0	0	16.144	5.4996	8.4141	17.634	0	3.3433	9.0116	4.7951	9.5775	6.1979	0	2.968	14.018	5.2452	11.9775	15.919	0	4.9079	1.8048
AQP9	5.34524	4.96747	30.533	3.282e-08	3.4874e-07	1	2.3548	0	0.57791	0	0.56103	0	0.60072	0	0	4.0101	0	0	0	0	8.7503	0.52043	0	0	22.627	0	0	0	0	0	14.862	18.332	75.986	60.707	0	90.2704	296.85	17.582	0	13.826	288.06	293.62	28.037	49.829	89.4319	17.294	23.342	146.26	9.9266
CSF1	2.41614	4.76807	30.521	3.3025e-08	3.5064e-07	1	29.621	14.4945	4.1898	5.4399	3.7402	0	2.7891	32.7265	5.7268	16.804	0	10.106	6.2596	6.4197	0	4.1635	1.2863	15.589	15.737	4.9374	2.2987	22.177	3.0119	10.987	90.455	28.415	29.255	144.11	96.361	46.8069	38.697	115.88	48.419	52.443	28.276	47.064	73.83	29.972	23.1565	59.941	12.381	17.472	68.584
GPT2	-3.16324	3.72838	30.516	3.3114e-08	3.5131e-07	-1	32.347	30.6388	18.493	77.325	40.02	0	5.192	5.28181	14.317	4.774	18.789	20.212	3.7848	6.0056	19.613	12.751	5.9636	7.8405	84.639	9.4949	6.6089	63.18	6.8163	4.7087	6.4062	0.4583	7.1196	3.6135	0	3.3433	0	0.79918	0	5.9595	0	1.272	0	8.6171	3.194	0	0.8119	6.2821	0.60161
NOL3	-2.87207	4.74653	30.5	3.3389e-08	3.539e-07	-1	69.528	43.13	7.3683	43.519	44.134	19.791	18.408	78.5022	23.862	26.925	7.6983	34.255	187.35	45.352	113.15	22.379	33.092	22.968	0	21.269	42.383	11.985	53.976	59.152	15.375	11.916	1.0356	13.587	0	0	2.1204	0.79918	15.43	0.23838	0	6.9959	1.8691	0	0.7985	13.364	12.787	4.7116	1.2032
EDN1	-3.77879	4.18428	30.499	3.341e-08	3.539e-07	-1	9.1712	22.5077	10.113	6.6056	22.067	68.995	79.038	20.4023	0.95447	10.503	16.049	78.615	4.076	18.224	15.69	173.56	2.2217	9.5931	2.8922	0.88619	10.344	44.4	77.912	21.679	0	0.4583	0	0.86725	6.6969	16.7167	0	1.5984	0	4.7676	0	0.212	0	0.37466	10.3805	6.0923	0	0	0
MBNL1	1.52376	7.2357	30.49	3.3565e-08	3.5526e-07	1	54.656	91.7985	62.27	21.76	32.913	129.19	111.95	57.9963	47.405	51.941	83.246	37.142	62.159	69.582	41.036	108.25	95.826	271.74	79.28	145.21	56.175	72.003	40.739	78.674	107.11	67.829	58.51	242.4	354.94	327.648	254.98	46.353	396.93	242.67	196.16	385.84	241.12	67.063	152.513	250.38	185.11	277.98	858.8
SHROOM2	-4.72218	3.01962	30.486	3.3636e-08	3.5573e-07	-1	5.5771	6.95265	4.1898	1.1657	3.3662	0	11.028	24.8556	0.31816	10.503	3.262	0.65622	31.735	2.278	0	21.598	13.74	13.928	48.997	15.192	18.677	18.072	3.2496	25.898	0	2.2915	0	0.14454	0	0	7.9514	0	0	0	0	0	0	0	0	0	0	0	0
ECE2	-2.60379	5.41585	30.446	3.4337e-08	3.6286e-07	-1	101.75	79.543	93.188	150.38	55.167	18.142	89.422	181.031	32.134	39.146	86.769	50.004	22.272	26.714	8.4485	78.585	52.97	39.203	40.405	37.727	59.336	39.021	228.03	26.094	10.762	23.832	23.43	41.772	0.37205	0	6.3611	2.3975	0	10.25	0	0	7.4764	7.8678	6.388	10.023	6.9011	13.546	0.60161
LAPTM4B	-2.69204	6.25129	30.444	3.4371e-08	3.6293e-07	-1	167.31	62.5738	67.037	90.147	41.89	59.374	28.577	118.582	252.3	255.12	82.202	57.485	84.286	105.2	151.47	60.11	92.201	221.38	485.04	136.85	92.093	192.51	55.957	54.934	6.1499	7.3328	17.087	1.1563	6.3249	0	2.1204	1.5984	183.57	5.006	0	26.076	26.168	6.7438	14.373	54.635	65.967	2.1595	5.7153
PTGS2	3.306	5.34473	30.438	3.4467e-08	3.6367e-07	1	1.6112	3.06388	24.561	0.38857	0	2.4739	36.816	11.7028	0.31816	0.19096	0	10.762	4.9494	0.62127	0.30173	40.334	5.4374	2.8595	0.085064	9.7481	23.706	1.9817	5.8652	1.3734	4.0999	16.041	1.165	108.41	2.9764	60.1803	275.65	3.9959	95.242	75.089	207.65	383.72	69.157	30.722	39.1265	147.98	25.169	113.86	6.9185
C3orf52	-3.68603	4.08888	30.434	3.4544e-08	3.6419e-07	-1	22.432	107	16.759	9.3256	15.522	0	58.656	4.24616	7.6358	7.6383	27.009	8.0059	63.323	18.017	44.053	41.635	38.12	14.666	13.27	23.927	40.946	8.5403	47.952	16.088	0	14.207	0	3.9026	0	0	8.4815	3.9959	0	0.95352	0	0	0	0	7.1865	0	0	0.19632	3.6097
RHOA	1.14046	8.91294	30.426	3.468e-08	3.6534e-07	1	348.14	252.417	265.69	242.85	293.42	259.49	362.75	191.595	359.52	378.48	629.56	365.51	142	260.72	492.43	337.5	119.04	242.96	379.05	133.44	199.7	725.22	160.26	152.05	473.54	584.79	955.19	727.91	953.94	571.713	703.97	545.04	685.85	461.98	756.38	586.39	942.03	573.97	1061.21	730.88	693.16	1085.6	231.32
LMBRD1	1.65859	6.64454	30.419	3.4817e-08	3.6651e-07	1	44.989	28.282	12.136	11.268	26.555	15.943	38.918	25.4769	88.13	42.011	72.025	31.63	31.88	27.75	96.253	34.869	123.66	93.533	100.63	59.628	46.693	34.775	35.825	47.087	238.05	158.11	41.812	51.89	155.89	20.0601	18.553	20.779	179.84	187.37	259.78	85.647	143.92	174.96	58.2905	309.73	150.4	216.54	312.84
LOXL3	3.15505	3.4454	30.398	3.5193e-08	3.7016e-07	1	0.49574	1.53194	0.14448	0.38857	0	0	8.8392	0.62139	0.31816	4.0101	3.3925	1.1812	0.36393	0.41418	0	14.832	0.058466	6.7336	0.42532	0.633	3.5918	4.0107	1.4267	5.4934	17.681	7.3328	28.478	7.5162	32.741	10.03	12.722	114.28	22.879	20.739	0	5.9359	14.018	11.614	16.7685	0.98264	41.001	81.864	2.1056
ITGA4	4.9134	5.22283	30.366	3.5774e-08	3.7599e-07	1	0	0	0	3.4971	0	48.654	0.085818	0	0	0	0	0	0.072786	0	0	0	0.11693	0	0	5.697	0.28734	0	1.5852	0	48.431	55.454	58.381	70.392	104.55	46.8069	65.732	26.373	15.962	56.973	33.578	112.99	21.495	56.198	39.1265	133.83	107.17	170.6	344.72
IL17RA	2.23392	4.16756	30.347	3.6123e-08	3.7936e-07	1	12.641	11.3128	8.5242	14.377	8.2284	1.0995	5.7498	20.4023	0.31816	15.659	2.7401	5.5122	3.4937	6.4197	0.30173	2.8624	4.3265	7.3793	3.9129	4.8108	4.4538	5.3318	6.2615	0.19619	17.681	17.874	73.785	10.407	1.4882	10.03	43.468	22.377	22.879	16.687	50.366	24.168	13.084	45.333	14.373	47.953	29.025	127.02	11.431
NUDT8	-3.3994	3.03777	30.262	3.7747e-08	3.9583e-07	-1	6.5686	16.6156	4.3343	69.942	21.693	2.7488	4.9774	5.69607	0	0.95479	0	41.867	6.3323	12.425	11.768	3.9032	7.4252	2.2138	14.036	8.3555	8.7639	29.349	27.027	1.0791	3.8437	0.9166	2.3301	2.6017	0	0	0.53009	0	1.0642	0	0.88362	0	0.93455	0	4.791	0	0.40595	0	0.60161
UBE2C	-1.67266	6.86726	30.262	3.775e-08	3.9583e-07	-1	138.81	166.628	157.62	378.08	196.73	56.075	296.54	366.412	49.633	107.89	352.95	157.23	152.92	113.9	124.31	250.59	143.13	87.26	174.21	147.87	178.44	121.64	187.29	35.315	133.5	27.956	94.756	66.778	18.231	53.4936	24.914	11.189	78.748	79.619	0	47.7	55.139	69.311	31.94	47.756	96.616	55.361	28.877
ALDH7A1	-3.33958	5.48693	30.238	3.8222e-08	4.0048e-07	-1	121.46	79.0717	106.19	36.137	29.921	10.445	70.413	78.8128	155.26	114.57	61.456	86.096	174.54	113.69	0	41.374	70.335	33.299	38.874	0	110.2	91.821	60.316	134.2	0	8.2494	11.262	14.165	0.7441	3.3433	0	24.775	43.099	0.23838	0	0	8.411	10.116	7.985	0	0.60892	6.2821	2.7072
PPL	-3.22434	5.43597	30.234	3.8285e-08	4.0082e-07	-1	72.998	79.7787	73.394	52.457	40.02	1.0995	132.67	74.6703	67.449	68.363	165.06	122.45	94.621	87.391	236.26	69.478	11.693	24.905	92.039	32.283	33.763	77.193	23.778	21.189	4.3562	20.624	4.6601	3.469	0.37205	3.3433	0	0.79918	63.318	16.687	0	10.176	34.579	0.37466	0	0	10.961	0.19632	0
CENPN	-1.56438	6.34641	30.22	3.8577e-08	4.0356e-07	-1	93.076	100.754	73.683	81.599	47.5	64.597	162.62	54.3715	93.856	151.62	101.38	154.08	221.2	119.49	260.7	206.61	153.65	65.307	198.11	84.948	120.68	81.629	126.89	6.7687	50.481	40.789	28.867	24.283	38.321	36.7768	26.505	24.775	16.495	72.229	63.621	56.391	54.204	44.584	40.7235	75.859	32.679	52.613	35.194
CST3	1.81647	7.3289	30.205	3.8874e-08	4.0635e-07	1	62.835	47.7258	84.375	209.05	129.22	138.81	117.7	91.0335	32.77	43.92	22.182	58.141	61.868	59.849	37.717	98.362	122.14	27.027	8.3363	69.376	73.416	7.8326	71.65	72.297	220.63	75.62	720.76	215.22	189.75	140.421	968.48	371.62	139.41	88.677	440.04	157.94	110.28	343.18	814.469	163.71	118.94	162.55	35.194
RAPGEFL1	-3.38493	3.87586	30.175	3.9473e-08	4.123e-07	-1	9.2952	27.8106	21.383	55.954	26.368	0.54976	25.402	14.0848	53.45	2.8644	45.929	24.018	27.804	14.703	33.492	20.557	3.0987	13.283	3.1474	36.207	18.246	84.365	7.9259	0.49048	1.2812	17.874	3.6245	1.3009	0.37205	3.3433	0	4.7951	0	2.8605	0	0	11.215	0.37466	0	0	0	0.39263	0
CFLAR	1.7986	7.33804	30.131	4.0378e-08	4.2142e-07	1	42.138	83.9031	41.32	12.434	176.16	67.62	261.57	17.9167	52.178	21.387	15.005	79.403	138.51	37.69	58.235	173.56	178.56	35.052	0.76558	58.236	43.389	24.158	104.54	59.741	110.44	137.03	84.012	433.19	291.32	508.189	439.98	109.49	225.07	158.76	269.5	386.05	147.66	230.41	481.495	530.23	187.75	224.59	128.74
TTC30A	-5.68283	2.3703	30.117	4.0671e-08	4.2415e-07	-1	4.9574	0.11784	5.4901	1.5543	1.1221	0	6.2218	11.4957	0	7.2564	6.3935	2.4936	18.56	10.354	0	0	5.9636	56.267	0	21.015	0.86203	2.0289	8.3222	0	0	2.7498	0.12945	0	0	0	0	0	0	0	0	0	0	0	0	0	0	0	0
VAV1	4.10515	4.52709	30.094	4.1152e-08	4.2885e-07	1	0	1.17842	0	0	0	0	0.042909	0	0	0	0	2.2311	9.9716	0.62127	0	0.52043	1.1109	0	0	10.888	5.0285	0	28.216	6.2782	40.487	19.707	66.536	38.303	1.8603	16.7167	63.611	118.28	143.13	75.328	82.177	23.744	25.233	44.209	40.7235	24.959	36.333	89.52	21.959
HSPB8	-3.58634	5.29468	30.069	4.1685e-08	4.3407e-07	-1	160.99	44.1906	42.332	18.263	53.484	67.62	13.216	60.5854	16.226	25.588	148.75	0	152.78	22.573	0	40.594	99.51	32.008	199.31	28.358	40.515	84.177	154.16	76.319	14.862	37.581	0.38834	4.0472	0.37205	3.3433	0	1.5984	0.53208	0	0	9.1159	0	0	2.3955	0.19653	17.456	2.9447	0
EPPK1	-3.78152	4.70173	30.06	4.1878e-08	4.3574e-07	-1	12.27	18.0297	14.592	5.8285	8.2284	21.166	9.3112	7.3531	30.225	8.975	14.875	41.342	76.934	73.516	36.812	25.241	49.17	19.002	203.22	18.357	158.33	53.743	72.047	56.013	0	0	0	0.14454	0	0	0	2.3975	0	0.23838	0	27.136	4.6728	0	3.194	0	0	0.39263	0.60161
MPC1	1.27994	6.04318	30.026	4.2636e-08	4.4328e-07	1	43.254	17.6762	44.643	69.942	80.04	58.549	29.049	26.409	30.861	26.734	42.275	32.024	52.77	12.425	47.674	28.103	74.837	11.899	6.635	48.867	48.561	36.804	32.259	37.277	53.043	104.49	98.898	61.719	143.98	36.7768	126.69	73.525	86.197	77.95	114.87	43.46	92.521	106.4	70.2679	142.48	128.48	101.89	110.09
HSPA2	-3.0994	5.51761	30.016	4.2845e-08	4.4511e-07	-1	40.651	0.35352	185.22	97.919	12.53	0.27488	190.39	43.2901	114.85	4.583	73.199	97.908	87.197	2.8992	105.91	92.117	96.236	55.621	0.59545	155.08	59.193	80.591	143.78	95.252	9.4811	7.7911	4.919	11.563	0.37205	0	0	70.328	0	4.7676	0	13.568	0	2.9972	7.1865	5.1097	10.149	3.3374	0.90242
MTUS1	-3.16872	5.06963	29.944	4.4475e-08	4.6169e-07	-1	56.515	55.1498	21.527	23.314	29.36	114.62	34.07	74.6703	243.07	49.84	67.197	23.493	10.19	23.401	23.233	22.118	34.32	20.385	74.431	108.24	61.491	45.674	0.47556	129.29	4.8687	7.3328	1.0356	0	4.4646	0	0	0.79918	22.347	33.373	0	0.212	2.8037	0	1.597	5.5028	2.6387	0.98158	28.877
HEXA	1.36881	7.92425	29.931	4.4773e-08	4.6443e-07	1	200.65	168.867	103.45	151.15	174.29	83.563	113.28	215.829	53.45	139.02	198.2	144.11	113.98	216.41	168.67	146.76	135.52	182.91	72.985	117.61	86.777	41.9	136.25	127.82	221.65	240.15	783.81	773.15	638.81	220.661	729.94	538.65	112.27	243.15	662.72	183.8	85.979	207.18	174.871	373.99	286.19	320.98	127.24
GLCCI1	2.97584	4.26261	29.904	4.5406e-08	4.7064e-07	1	0.37181	2.23899	4.9122	0.38857	2.2441	0	4.4625	7.56023	1.9089	0	3.001	0	8.8071	0.41418	9.6555	5.985	11.401	8.3939	0.17013	1.5192	4.3101	10.852	7.2126	15.205	13.325	29.331	7.508	1.879	0	23.4034	8.4815	39.959	37.246	30.274	7.9526	92.643	40.186	19.482	26.3505	2.5549	31.055	46.331	188.6
RGS20	-4.67382	2.06626	29.889	4.5758e-08	4.7392e-07	-1	0.99149	0	2.3116	0	3.3662	31.061	2.8749	2.17486	0.63631	12.03	3.001	11.812	2.3291	40.175	20.82	2.0817	6.8406	4.7043	5.4441	0.2532	3.3044	3.1613	2.7741	0	0	1.8332	0	0	0	3.3433	0	0	0	0	0	0	0	0	0.7985	0	1.6238	0	0
ELMO3	-3.76165	1.19651	29.878	4.6019e-08	4.7626e-07	-1	2.9745	0.82489	2.4561	3.4971	2.9921	0	9.2254	1.03565	0.63631	2.2915	0.26096	4.0686	2.6203	2.4851	0	3.1226	0.11693	1.4759	7.1454	0.5064	2.2987	1.8874	9.5111	1.2753	0	1.8332	1.0356	0	0	0	0	0	0	0.23838	0	0	0	0	0	0	0	0.39263	0
AKR1B15	-4.84152	2.8927	29.827	4.7238e-08	4.885e-07	-1	3.5941	12.2555	2.6006	7.3828	25.433	0	26.775	3.31408	0.63631	0.38192	0.52192	4.1998	69.51	0.20709	8.1468	10.148	1.9879	2.3983	0.85064	0	8.7639	62	1.823	0	0	0.4583	1.5534	0.14454	0	3.3433	0	0	0	0	0	0	0	0	3.9925	0.58958	0	0.39263	0
PLP2	-1.33128	7.3528	29.775	4.8511e-08	5.0128e-07	-1	93.943	216.828	158.64	252.57	301.64	195.99	206.61	226.911	113.9	206.04	654.09	320.76	82.248	260.93	213.93	250.59	272.22	66.414	267.95	334.22	115.8	219.93	375.05	106.34	38.95	131.53	79.869	75.74	105.29	130.391	116.62	44.754	85.133	131.59	72.457	49.184	135.51	133	229.169	83.917	98.037	65.766	19.853
DUSP7	-2.66479	4.83383	29.76	4.8902e-08	5.0494e-07	-1	19.086	139.76	37.275	13.6	50.118	7.6966	49.86	4.14259	36.588	32.463	103.73	53.941	16.886	57.364	111.64	26.802	26.134	32.1	33.09	24.054	14.511	168.02	15.059	5.4934	0	26.581	2.4595	3.9026	0.37205	3.3433	4.2408	0.79918	1.5962	5.2443	0	0	10.28	15.361	7.1865	29.479	17.05	10.797	1.504
PKP2	-3.85755	2.94834	29.735	4.9542e-08	5.1115e-07	-1	8.1798	8.13106	4.4788	0	2.6181	17.592	19.009	7.45667	0	22.533	12.135	37.667	4.0032	41.004	13.88	13.271	6.1974	3.3207	0.25519	0.7596	13.792	7.4551	12.285	28.448	0	5.4996	0	0	0	0	5.3009	2.3975	0	0.47676	0	0	0.93455	0	0	0.98264	2.2327	0.39263	0
ARPC4	1.65728	7.6302	29.707	5.0247e-08	5.1803e-07	1	64.571	120.198	64.437	97.53	56.664	24.739	78.652	63.1746	53.132	99.489	146.14	114.44	46.437	43.903	228.71	92.897	25.901	58.112	378.53	29.751	97.696	181.19	101.21	58.466	94.555	126.95	401.81	178.51	85.572	23.4034	205.15	516.27	765.13	327.77	941.06	251.85	351.39	434.23	108.596	309.33	407.78	281.52	84.526
PTPRJ	3.14201	3.65971	29.703	5.0364e-08	5.1884e-07	1	0.74361	19.326	1.4448	0	0	13.469	0.72945	8.38875	0	4.774	0.91336	0	2.9842	2.278	0	2.6022	0	2.7672	0	0.633	2.8734	0.8965	0.55482	2.8448	24.856	6.4162	20.841	58.684	0.37205	46.8069	19.614	23.975	2.6604	25.268	7.069	80.135	29.906	24.353	65.477	22.797	10.961	35.73	25.568
TUBB6	-1.7829	6.81743	29.687	5.0776e-08	5.2269e-07	-1	251.59	222.367	262.51	45.074	110.15	70.094	178.54	29.2053	33.088	270.21	123.69	333.88	85.887	225.31	32.889	201.15	200.54	127.2	214.19	34.435	197.12	372.57	295.95	148.22	50.224	100.83	90.225	65.911	30.136	60.1803	20.144	90.308	52.144	17.64	37.112	1.696	114.95	74.931	37.5295	33.017	39.58	18.454	6.3169
SSR2	1.03403	8.02044	29.677	5.1038e-08	5.2499e-07	1	161.24	124.676	208.91	280.93	277.52	164.65	247.41	200.502	97.038	199.55	227.69	162.22	92.947	136.06	93.537	290.66	203.35	72.778	138.31	112.67	118.67	94.085	247.21	188.93	432.03	477.55	364.65	298.04	510.46	411.232	425.14	421.97	432.58	232.42	228.86	383.93	492.51	340.94	467.921	221.29	288.83	256.78	127.24
[truncated: 11,880 more rows]
[truncated: 7 more columns]

## Sheet: Caption
Supplemental Table S1. Genes differentially expressed between the tumor cell and immune cell fractions.
[truncated: 4 more rows]
