# Supplementary material for: Whole-transcriptome analysis of flow-sorted cervical cancer samples reveals that B cell expressed TCL1A is correlated with improved survival
Source: Oncotarget. 2015 Jun 19;6(36):38681–94. doi: 10.18632/oncotarget.4526 (PMC4770729; doi:10.18632/oncotarget.4526)
Supplement: Supplementary file 3 [file oncotarget-06-38681-s003.xlsx]

## Sheet: Supplemental Table S2
Gene name	logFC	logCPM	LR	p value	FDR adjusted p value	de	2I	6I	16I	18I	20I	21I	22I	23I	25I	26I	27I	28I	29I	30I	32I	33I	34I	35I	36I	38I	39I	40I	42I	Ensembl Gene ID	Entrezgene	Description
PPP3R1	5.2695	5.32626	28.431	9.7113e-08	0.0012057	1	2.719	9.1808	4.1287	0	7.2386	0	1.2783	0	0	0.2151	0	2.6371	0.8078	2.5254	7.1667	687.57	0.35975	3.8755	12.009	13.028	78.049	0	4.2222	ENSG00000221823	5534	protein phosphatase 3, regulatory subunit B, alpha [Source:HGNC Symbol;Acc:HGNC:9317]
MPZL3	3.3432	7.95909	25.791	3.8042e-07	0.0023614	1	83.382	92.607	10.163	143.85	32.574	195.083	10.653	5.5799	21.048	12.045	203.232	1883.4	3.2312	5.6822	122.49	1121.8	128.07	271.99	20.667	981.73	28.581	267.11	20.81	ENSG00000160588	196264	myelin protein zero-like 3 [Source:HGNC Symbol;Acc:HGNC:27279]
WTAP	2.4211	8.63986	24.507	7.4033e-07	0.0025974	1	114.65	110.97	55.578	219.95	83.244	245.332	183.23	13.02	196.13	215.74	220.298	3157.5	236.68	51.455	205.88	1466.6	101.45	380.5	459.98	600.84	122.39	389.16	278.06	ENSG00000146457	9589	Wilms tumor 1 associated protein [Source:HGNC Symbol;Acc:HGNC:16846]
CLK1	2.0916	7.91899	24.271	8.3684e-07	0.0025974	1	92.445	217.15	25.937	306.75	91.207	144.834	121.44	5.5799	113.37	141.53	262.961	604.83	41.198	76.709	92.516	621.29	94.973	115.03	301.35	598.16	391.71	796.62	267.96	ENSG00000013441	1195	CDC-like kinase 1 [Source:HGNC Symbol;Acc:HGNC:2068]
DNAJB1	2.3261	12.3447	21.597	3.3645e-06	0.008354	1	1236.2	7236.9	938.8	5205.3	2397.8	428.591	1514.8	5122.9	1381.5	2637.9	1525.02	4994.8	2005	4463.7	1981.3	2900.2	799.72	4678.4	2301	10644	41120	11545	2519.9	ENSG00000132002	3337	DnaJ (Hsp40) homolog, subfamily B, member 1 [Source:HGNC Symbol;Acc:HGNC:5270]
TCL1A	-8.6638	3.39325	19.545	9.8241e-06	0.0203278	-1	0	35.526	0	0	0	17.7348	25.141	5.5799	0	18.928	0	0	21.003	8.2076	7.8183	0	40.651	0	7.82	0	0	0	42.826	ENSG00000100721	8115	T-cell leukemia/lymphoma 1A [Source:HGNC Symbol;Acc:HGNC:11648]
POU5F1P4	4.3004	0.651144	18.989	1.3148e-05	0.0233192	1	0.22658	0	0.10586	2.336	0	0	0.85223	0	0	0	0	0.75345	0	0	0	0.86749	0	0.52847	0.55857	2.2991	15.024	0.46943	0	ENSG00000237872	645682	POU class 5 homeobox 1 pseudogene 4 [Source:HGNC Symbol;Acc:HGNC:33310]
G3BP2	1.7554	7.97048	17.583	2.751e-05	0.0404333	1	268.5	140.91	58.86	408.92	80.349	195.083	114.2	25.419	213.83	309.74	212.541	1387.1	58.161	91.23	227.38	789.24	115.84	195.71	161.71	136.8	178.82	205.61	139.03	ENSG00000138757	9908	GTPase activating protein (SH3 domain) binding protein 2 [Source:HGNC Symbol;Acc:HGNC:30291]
IPMK	3.7336	2.88411	17.462	2.9311e-05	0.0404333	1	3.6253	0	1.2704	0.98356	0	0	3.4089	0	0	1.0755	0	13.185	0	1.8941	3.9091	56.04	0	2.1139	3.91	28.356	1.8321	16.43	2.1111	ENSG00000151151	253430	inositol polyphosphate multikinase [Source:HGNC Symbol;Acc:HGNC:20739]
RAB8B	1.94	7.33973	16.853	4.0388e-05	0.0475256	1	72.959	115.76	41.393	89.75	50.67	109.365	53.69	13.02	60.751	138.52	85.3266	996.44	105.82	138.9	106.85	777.61	33.097	118.73	220.91	108.06	54.964	81.681	91.985	ENSG00000166128	51762	RAB8B, member RAS oncogene family [Source:HGNC Symbol;Acc:HGNC:30273]
SUMO4	4.1978	1.60161	16.774	4.2109e-05	0.0475256	1	0	1.1975	0.52932	5.4096	0	2.9558	0.85223	1.24	0	0	0	7.5345	0	0	1.303	10.757	0	0.52847	0	10.729	0	11.736	0	ENSG00000177688	387082	small ubiquitin-like modifier 4 [Source:HGNC Symbol;Acc:HGNC:21181]
ZFAND2A	1.8197	7.80724	16.586	4.6497e-05	0.0481049	1	101.73	150.49	45.31	412.97	266.74	115.276	121.44	123.38	42.574	61.517	563.931	367.68	61.393	108.59	219.56	68.878	41.911	86.317	49.433	647.59	471.59	881.59	129.83	ENSG00000178381	90637	zinc finger, AN1-type domain 2A [Source:HGNC Symbol;Acc:HGNC:28073]
ZNF224	-6.6284	1.64723	16.28	5.4628e-05	0.0495324	-1	21.525	9.58	2.0114	0	0	0	1.7045	0	0	0.64529	0	0	1.6156	1.8941	5.8637	0	0.53962	2.29	1.6757	0	0	0	5.4286	ENSG00000267680	7767	zinc finger protein 224 [Source:HGNC Symbol;Acc:HGNC:13017]
CLN5	2.1969	6.31855	16.223	5.6305e-05	0.0495324	1	32.628	13.572	35.464	37.867	15.563	11.8232	29.828	7.4398	158.81	26.242	3.1028	98.137	11.309	43.248	28.015	483.54	22.124	97.591	52.785	274.75	36.276	168.06	85.35	ENSG00000102805	1203	ceroid-lipofuscinosis, neuronal 5 [Source:HGNC Symbol;Acc:HGNC:2076]
ZC3H12D	3.3838	3.86383	16.072	6.0972e-05	0.0495324	1	0	1.9958	4.1287	26.064	1.4477	14.779	5.9656	4.9599	0.47836	2.366	0.7757	138.26	1.6156	1.8941	11.076	58.122	1.6189	3.8755	0.55857	0	0	2.3471	6.3334	ENSG00000178199	340152	zinc finger CCCH-type containing 12D [Source:HGNC Symbol;Acc:HGNC:21175]
NOP58	1.6176	8.10576	15.969	6.4386e-05	0.0495324	1	180.36	87.418	63.095	267.04	128.85	334.006	50.281	76.258	171.73	101.31	142.728	1025.8	261.73	42.616	244.97	750.38	114.22	191.31	431.22	399.67	346.27	491.96	412.57	ENSG00000055044	51602	NOP58 ribonucleoprotein [Source:HGNC Symbol;Acc:HGNC:29926]
ZFP82	4.6396	4.55091	15.871	6.7825e-05	0.0495324	1	7.7037	2.7942	3.4935	22.13	0	2.9558	0	0	0	0	0	180.64	0	12.627	9.1213	0	0	0.17616	11.171	6.131	234.88	2.8166	0	ENSG00000181007	284406	ZFP82 zinc finger protein [Source:HGNC Symbol;Acc:HGNC:28682]
EIF4A2	1.574	7.08135	15.337	8.9954e-05	0.0620432	0	86.78	84.224	25.513	134.38	97.36	44.337	86.927	38.439	128.68	70.121	28.7008	114.34	48.468	86.811	80.137	751.59	119.08	163.3	205.55	131.82	227.55	207.02	91.683	ENSG00000156976	6043	eukaryotic translation initiation factor 4A2 [Source:HGNC Symbol;Acc:HGNC:3284]
FEM1C	3.1307	4.02862	15.052	0.00010461	0.0662711	0	1.3595	6.3867	0.42345	19.057	0	5.9116	10.653	0	0	14.842	0	142.59	0	3.7881	7.8183	35.914	0.89937	15.326	7.2614	26.057	5.4964	19.247	4.8254	ENSG00000145780	56929	fem-1 homolog c (C. elegans) [Source:HGNC Symbol;Acc:HGNC:16933]
FOLR3	-8.4402	3.03701	14.988	0.00010819	0.0662711	0	0	7.185	12.174	0	0	0	0	6.1998	0	14.842	84.5509	0	15.348	23.676	0	0	33.456	0.17616	0.27928	0	0	0	0	ENSG00000110203	2352	folate receptor 3 (gamma) [Source:HGNC Symbol;Acc:HGNC:3795]
HEXIM1	2.0606	6.19926	14.8	0.00011956	0.0662711	0	16.087	28.341	5.6108	40.326	67.319	11.8232	16.192	8.0598	6.697	22.8	96.1864	231.87	35.543	6.3135	42.349	130.3	17.987	121.55	91.885	148.68	340.78	89.661	69.215	ENSG00000186834	10614	hexamethylene bis-acetamide inducible 1 [Source:HGNC Symbol;Acc:HGNC:24953]
GRAMD3	2.5988	4.34183	14.738	0.00012354	0.0662711	0	2.4924	6.3867	4.658	16.106	0.72386	11.8232	14.914	14.88	1.9134	11.83	0	74.78	8.8858	0.63135	21.5	140.53	21.225	1.7616	12.289	19.159	24.917	14.083	0.45238	ENSG00000155324	65983	GRAM domain containing 3 [Source:HGNC Symbol;Acc:HGNC:24911]
PTPN23	-4.5267	2.82385	14.68	0.00012738	0.0662711	0	1.3595	4.79	6.0342	0.73767	69.129	8.8674	0.42611	11.16	15.786	14.842	0	0.75345	4.039	6.6292	3.9091	0.1735	3.9572	2.1139	3.3514	0.38319	0	0	1.8095	ENSG00000076201	25930	protein tyrosine phosphatase, non-receptor type 23 [Source:HGNC Symbol;Acc:HGNC:14406]
SCARNA17	-5.3236	0.615409	14.475	0.00014201	0.0662711	0	0.45316	0	0.63518	0	2.8955	0	0	0	0	3.0113	0	0	2.4234	3.1568	1.303	0	3.9572	1.0569	1.6757	0	0	0	0.75397	ENSG00000251992	NA	small Cajal body-specific RNA 17 [Source:HGNC Symbol;Acc:HGNC:32574]
DNAJA4	2.4165	9.06021	14.382	0.00014926	0.0662711	0	191.46	416.33	134.55	149.62	551.22	20.6906	13.21	178.56	41.617	280.91	246.672	182.33	39.582	258.54	17.591	127.87	128.97	1108.4	492.38	969.85	5299.3	1255.7	112.79	ENSG00000140403	55466	DnaJ (Hsp40) homolog, subfamily A, member 4 [Source:HGNC Symbol;Acc:HGNC:14885]
PLK2	2.4687	4.81004	14.37	0.0001502	0.0662711	0	18.126	31.534	4.8697	75.611	0.72386	17.7348	2.1306	2.4799	10.045	7.5283	0	115.47	0	21.466	38.44	48.232	22.124	4.0516	6.1443	91.199	9.1607	62.434	18.548	ENSG00000145632	10769	polo-like kinase 2 [Source:HGNC Symbol;Acc:HGNC:19699]
DNAJA1	1.4827	9.96269	14.347	0.00015199	0.0662711	0	835.63	1468.1	307	1146.8	1045.3	555.691	292.74	168.02	408.04	506.98	748.547	1113.2	610.7	488.03	533.6	1122.5	412.99	733.69	680.34	2076.1	3047.6	2872.9	1737.3	ENSG00000086061	3301	DnaJ (Hsp40) homolog, subfamily A, member 1 [Source:HGNC Symbol;Acc:HGNC:5229]
RAB21	1.6593	6.87763	14.329	0.00015344	0.0662711	0	94.031	35.526	19.902	50.776	116.54	47.2928	28.55	16.12	83.712	201.11	85.3266	409.12	29.889	45.142	99.683	162.22	50.185	126.83	133.5	396.6	139.61	245.98	42.826	ENSG00000080371	23011	RAB21, member RAS oncogene family [Source:HGNC Symbol;Acc:HGNC:18263]
RGS2	1.4737	9.59481	14.313	0.0001548	0.0662711	0	308.83	475.01	175.73	745.54	530.95	150.746	537.33	216.99	356.85	533.65	667.099	1599	245.57	428.06	570.73	1244	288.52	1235.9	1073	1747.3	1360.5	2080	1150.9	ENSG00000116741	5997	regulator of G-protein signaling 2 [Source:HGNC Symbol;Acc:HGNC:9998]
ZNF165	2.1237	5.7226	13.9	0.00019281	0.0797907	0	3.8519	13.971	7.8339	134.63	35.831	32.5138	29.828	29.139	10.524	13.336	3.1028	279.53	3.2312	8.8389	71.016	22.728	40.651	7.5747	30.442	60.161	108.1	103.74	118.68	ENSG00000197279	7718	zinc finger protein 165 [Source:HGNC Symbol;Acc:HGNC:12953]
VAPA	1.4955	9.18518	13.654	0.0002198	0.0802496	0	397.42	300.97	206.96	416.66	419.84	342.873	221.15	101.68	232.96	359.64	258.307	2317.6	319.08	236.76	318.59	1434.8	382.05	817.02	895.11	1547.7	264.56	668.47	868.42	ENSG00000101558	9218	VAMP (vesicle-associated membrane protein)-associated protein A, 33kDa [Source:HGNC Symbol;Acc:HGNC:12648]
ZNF826P	-5.1572	0.537625	13.636	0.00022188	0.0802496	0	3.1721	0	1.3762	0	0	0	1.2783	0.61998	4.3052	1.7208	0	0	0	2.2097	0	0	0.17987	0.70463	0.55857	0	0	0	2.5635	ENSG00000231205	664701	zinc finger protein 826, pseudogene [Source:HGNC Symbol;Acc:HGNC:33875]
THAP2	2.9286	4.56539	13.622	0.00022355	0.0802496	0	1.1329	12.773	6.6694	9.098	0	5.9116	3.835	8.0598	47.836	10.325	0	9.0414	0	2.2097	5.2122	52.223	8.9937	13.212	16.478	194.66	25.65	95.764	0	ENSG00000173451	83591	THAP domain containing, apoptosis associated protein 2 [Source:HGNC Symbol;Acc:HGNC:20854]
HSPH1	1.922	9.30667	13.606	0.00022547	0.0802496	0	933.97	1193.5	82.785	352.48	491.87	35.4696	73.718	92.998	121.98	198.32	743.117	861.01	136.52	135.11	229.99	645.76	226.46	366.93	790.93	1192.1	3463.5	1789.5	351.05	ENSG00000120694	10808	heat shock 105kDa/110kDa protein 1 [Source:HGNC Symbol;Acc:HGNC:16969]
FRMD5	2.2003	5.46518	13.6	0.00022624	0.0802496	0	22.205	32.732	1.588	20.778	19.544	44.337	2.5567	8.6798	10.524	25.381	9.3084	63.855	5.6546	7.5762	3.2576	34.005	6.6553	34.351	104.73	161.32	223.15	114.54	42.072	ENSG00000171877	84978	FERM domain containing 5 [Source:HGNC Symbol;Acc:HGNC:28214]
HSP90AA1	1.6756	11.7	13.425	0.0002483	0.0837755	0	1732.7	3598.9	652.33	1504.9	2596.5	552.735	682.63	1077.5	3222.2	2172	4713.13	6506.8	2390.3	1244.4	1879	3159.6	750.61	2450.3	3259	15040	4686.3	9634.1	2970.6	ENSG00000080824	3320	heat shock protein 90kDa alpha (cytosolic), class A member 1 [Source:HGNC Symbol;Acc:HGNC:5253]
RSRC2	1.2522	6.99329	13.415	0.00024967	0.0837755	0	128.02	98.594	40.652	191.06	188.93	133.011	59.23	66.338	61.23	67.11	88.4294	189.68	75.125	96.281	87.955	377.53	87.778	85.436	144.11	344.49	83.912	139.42	72.532	ENSG00000111011	65117	arginine/serine-rich coiled-coil 2 [Source:HGNC Symbol;Acc:HGNC:30559]
TRIB1	1.865	6.45012	13.014	0.0003091	0.0959439	0	23.338	59.077	10.798	205.2	3.6193	94.5857	69.03	1.86	95.671	27.317	74.4669	135.81	42.005	35.04	78.834	269.44	66.014	27.657	73.731	401.97	26.016	78.395	88.969	ENSG00000173334	10221	tribbles pseudokinase 1 [Source:HGNC Symbol;Acc:HGNC:16891]
TPTE2P5	-6.7583	1.31794	13.007	0.00031033	0.0959439	0	9.5164	0	0.63518	0	0	26.6022	0	1.24	0.47836	2.7962	0	0	0.8078	2.8411	3.2576	0	0	0	13.685	0	0	0	3.0159	ENSG00000168852	100616668	transmembrane phosphoinositide 3-phosphatase and tensin homolog 2 pseudogene 5 [Source:HGNC Symbol;Acc:HGNC:42356]
IQCK	-7.1013	2.02132	12.975	0.00031575	0.0959439	0	0	19.16	2.1173	0	0	2.9558	2.5567	0	0	0	0	0	11.309	0	3.9091	0	5.5761	0.35231	2.7928	0	0	0	26.841	ENSG00000174628	124152	IQ motif containing K [Source:HGNC Symbol;Acc:HGNC:28556]
KMO	2.223	6.46022	12.968	0.00031685	0.0959439	0	25.604	19.16	32.394	27.171	0	17.7348	24.288	20.459	57.881	40.868	107.822	956.88	85.627	28.411	74.273	71.307	23.923	73.634	9.775	23.758	72.553	71.353	99.675	ENSG00000117009	8564	kynurenine 3-monooxygenase (kynurenine 3-hydroxylase) [Source:HGNC Symbol;Acc:HGNC:6381]
EAPP	1.6965	6.85391	12.664	0.00037278	0.110091	0	65.029	56.283	47.533	43.892	57.909	100.497	40.055	11.78	18.656	83.672	51.196	728.02	127.63	64.714	109.46	299.46	35.975	45.625	201.64	209.99	41.04	75.109	105.86	ENSG00000129518	55837	E2F-associated phosphoprotein [Source:HGNC Symbol;Acc:HGNC:19312]
FAM46A	1.8052	7.89542	12.622	0.00038131	0.110091	0	64.802	69.056	66.27	132.41	221.5	44.337	76.7	91.758	125.81	146.26	332.774	333.59	25.042	139.21	28.015	82.064	33.277	472.63	205	405.41	1654.1	391.97	284.85	ENSG00000112773	55603	family with sequence similarity 46, member A [Source:HGNC Symbol;Acc:HGNC:18345]
TRIM4	-3.9482	2.96686	12.493	0.0004085	0.114334	0	14.048	7.185	2.5407	0	0.36193	11.8232	3.4089	14.88	23.918	4.7321	0	0.94181	15.348	2.5254	7.8183	0.52049	0.35975	32.237	31.001	0.76638	0.73286	0.93886	1.2064	ENSG00000146833	89122	tripartite motif containing 4 [Source:HGNC Symbol;Acc:HGNC:16275]
EIF5	1.2845	9.23661	12.466	0.00041442	0.114334	0	576.42	621.5	278.63	642.76	91.931	387.21	248	293.87	407.08	416.85	221.849	1115.1	328.77	340.61	730.36	889	293.55	475.45	661.63	1799.5	718.93	1232.3	1063.9	ENSG00000100664	1983	eukaryotic translation initiation factor 5 [Source:HGNC Symbol;Acc:HGNC:3299]
FKBP1B	-5.6285	2.16705	12.227	0.00047105	0.121766	0	10.423	0.39917	6.0342	0	0	8.8674	0	4.3399	0	7.3132	0	0.37673	12.925	0	7.1667	0	7.0151	5.4609	0.83785	0	0	0	17.643	ENSG00000119782	2281	FK506 binding protein 1B, 12.6 kDa [Source:HGNC Symbol;Acc:HGNC:3712]
C8orf58	-6.1916	0.998337	12.181	0.00048286	0.121766	0	0	0	0	0	0.36193	2.9558	11.505	3.0999	0	1.9359	0	0	5.6546	0	7.1667	0	1.6189	0.17616	0.27928	0	0	0	6.9365	ENSG00000241852	541565	chromosome 8 open reading frame 58 [Source:HGNC Symbol;Acc:HGNC:32233]
PLEK2	-2.8364	5.42552	12.179	0.00048326	0.121766	0	96.977	0.79833	22.337	3.3195	54.29	5.9116	45.168	14.88	44.965	84.963	11.6354	6.9694	39.582	93.44	11.076	5.8989	58.999	225.48	6.9821	0.38319	15.39	12.205	71.175	ENSG00000100558	26499	pleckstrin 2 [Source:HGNC Symbol;Acc:HGNC:19238]
ATAD2B	2.1792	4.0781	12.126	0.00049725	0.121766	0	1.5861	9.9792	8.3632	23.483	2.5335	8.8674	9.8006	14.88	7.6537	7.7434	0	81.373	7.2702	0.31568	5.2122	60.377	20.506	6.5178	16.757	20.692	1.8321	27.696	6.3334	ENSG00000119778	54454	ATPase family, AAA domain containing 2B [Source:HGNC Symbol;Acc:HGNC:29230]
GCH1	2.1647	5.47487	12.115	0.00050021	0.121766	0	14.728	8.7817	15.244	23.606	0.36193	8.8674	16.618	1.86	13.872	15.702	16.2896	260.69	19.387	7.8919	16.288	154.41	5.9358	105.69	85.461	59.011	75.118	16.899	16.889	ENSG00000131979	2643	GTP cyclohydrolase 1 [Source:HGNC Symbol;Acc:HGNC:4193]
KLF4	2.3232	5.9189	12.032	0.00052307	0.123659	0	0	50.295	7.1987	77.947	5.067	11.8232	62.213	7.4398	0.47836	20.649	65.1585	426.83	53.315	17.046	11.076	84.493	51.804	28.714	1.6757	47.515	148.77	69.006	88.667	ENSG00000136826	9314	Kruppel-like factor 4 (gut) [Source:HGNC Symbol;Acc:HGNC:6348]
CYP2U1	-6.6067	1.5474	11.938	0.0005501	0.126472	0	5.6645	0	0.21173	0	0.36193	0	0.85223	15.5	0	0.86038	0	0	0	10.733	1.303	0	0	14.797	4.1893	0	0	0	0	ENSG00000155016	113612	cytochrome P450, family 2, subfamily U, polypeptide 1 [Source:HGNC Symbol;Acc:HGNC:20582]
C11orf57	2.186	4.35537	11.814	0.00058772	0.130296	0	9.2898	3.1933	4.9756	17.581	0.36193	23.6464	3.4089	2.4799	0.47836	28.177	0	48.786	8.8858	8.5232	10.424	78.768	13.85	17.44	27.37	26.44	74.751	24.88	7.5397	ENSG00000150776	55216	chromosome 11 open reading frame 57 [Source:HGNC Symbol;Acc:HGNC:25569]
FAM115A	-5.0623	1.52649	11.736	0.00061303	0.133521	0	0.90632	4.3908	1.1645	0	13.753	2.9558	3.835	0	16.742	4.7321	0	0.37673	1.6156	0.31568	0.65152	0	4.1371	3.8755	0.27928	0	0	0	0	ENSG00000198420	9747	family with sequence similarity 115, member A [Source:HGNC Symbol;Acc:HGNC:22201]
HSPA6	1.7916	8.98144	11.572	0.00066958	0.143229	0	232.7	521.31	98.029	702.76	414.77	2.9558	114.2	772.5	363.55	138.31	966.518	385.01	135.71	303.05	240.41	226.93	179.15	503.46	155.84	844.17	3019.7	1194.2	70.572	ENSG00000173110	3310	heat shock 70kDa protein 6 (HSP70B') [Source:HGNC Symbol;Acc:HGNC:5239]
CTDSPL	-5.9274	2.02197	11.541	0.00068067	0.143229	0	0	0	4.4463	0.12295	0	14.779	0	29.759	0	15.272	3.8785	0	7.2702	1.8941	3.9091	0.1735	3.5975	10.746	3.3514	0	0	0	0	ENSG00000144677	10217	CTD (carboxy-terminal domain, RNA polymerase II, polypeptide A) small phosphatase-like [Source:HGNC Symbol;Acc:HGNC:16890]
TET1	-5.829	1.12717	11.499	0.00069631	0.144077	0	0.22658	0	0.52932	0	0	0	1.7045	1.86	0	0.64529	0	0	0	8.5232	0.65152	0	0	2.4662	1.6757	0	0	0	12.516	ENSG00000138336	80312	tet methylcytosine dioxygenase 1 [Source:HGNC Symbol;Acc:HGNC:29484]
DRAM1	1.8853	9.37312	11.415	0.00072843	0.148254	0	357.77	218.34	286.04	83.48	143.69	82.7624	83.518	77.498	607.99	482.03	124.887	4701.9	847.38	211.19	105.55	610.19	167.1	1545.2	456.07	1920.2	308.53	963.74	785.64	ENSG00000136048	55332	DNA-damage regulated autophagy modulator 1 [Source:HGNC Symbol;Acc:HGNC:25645]
CES1	-7.4419	3.17683	11.356	0.00075214	0.15061	0	2.2658	1.9958	11.539	0.12295	73.11	0	0	15.5	0	0.64529	0	0	2.4234	0	0	0	65.834	5.637	0	0	0	0	0	ENSG00000262243	100653057	carboxylesterase 1 [Source:HGNC Symbol;Acc:HGNC:1863]
TCTN2	-6.4853	1.31361	11.256	0.00079367	0.156404	0	0	1.5967	4.4463	0	0	0	0	0.61998	31.572	1.0755	0	0	0	0.31568	3.9091	0	4.8566	0.17616	1.6757	0	0	0	0	ENSG00000168778	79867	tectonic family member 2 [Source:HGNC Symbol;Acc:HGNC:25774]
DDHD1	2.9379	5.11752	11.171	0.00083106	0.159624	0	16.54	17.164	13.021	16.598	1.4477	26.6022	2.5567	3.7199	0	16.562	2.3271	0.94181	0.8078	8.8389	4.5606	500.37	0.35975	4.2278	76.803	2.6823	0.36643	13.613	2.5635	ENSG00000100523	80821	DDHD domain containing 1 [Source:HGNC Symbol;Acc:HGNC:19714]
RIN1	-7.1819	1.79599	11.156	0.00083756	0.159624	0	0	1.1975	2.6466	0	0	0	0.42611	0	69.362	1.0755	0	0	0.8078	0	0.65152	0	0	0.70463	1.955	0	0	0	3.3175	ENSG00000174791	9610	Ras and Rab interactor 1 [Source:HGNC Symbol;Acc:HGNC:18749]
MIR650	2.331	11.2288	11.098	0.00086398	0.160095	0	1195.4	4410.4	81.621	983.69	58.995	410.856	879.07	826.44	2028.2	334.9	0.7757	158.41	1514.6	3054.2	1411.2	9933.4	323.95	638.57	1630.5	18000	3753	2448.5	1064	ENSG00000207836	723778	microRNA 650 [Source:HGNC Symbol;Acc:HGNC:32906]
CD248	-5.6885	0.668297	10.988	0.00091688	0.167399	0	0	0.39917	1.2704	0	8.3244	2.9558	0	0	0	3.8717	0	0	1.6156	0.31568	7.8183	0	2.3384	0.52847	0	0	0	0	0	ENSG00000174807	57124	CD248 molecule, endosialin [Source:HGNC Symbol;Acc:HGNC:18219]
PIGH	1.4781	6.88301	10.95	0.00093593	0.1684	0	125.53	139.31	47.427	61.35	59.357	35.4696	61.36	52.699	2.8701	24.521	117.906	109.25	129.25	57.769	56.031	486.14	83.461	111.15	154.17	288.16	174.05	207.02	87.461	ENSG00000100564	5283	phosphatidylinositol glycan anchor biosynthesis, class H [Source:HGNC Symbol;Acc:HGNC:8964]
ABL2	2.042	5.24024	10.919	0.00095205	0.168853	0	21.978	29.938	6.6694	58.645	99.893	11.8232	0.42611	2.4799	12.437	25.381	2.3271	132.8	12.117	24.307	3.9091	22.555	9.5333	10.746	59.488	110.36	98.203	70.884	3.7699	ENSG00000143322	27	ABL proto-oncogene 2, non-receptor tyrosine kinase [Source:HGNC Symbol;Acc:HGNC:77]
CXCL2	2.1836	7.08848	10.822	0.0010031	0.175398	0	0.90632	56.682	5.2932	187.25	41.26	53.2044	199.85	56.419	13.394	41.944	46.5418	1251.7	105.01	12.311	14.985	182.52	8.9937	296.3	31.28	25.674	30.414	207.02	189.85	ENSG00000081041	2920	chemokine (C-X-C motif) ligand 2 [Source:HGNC Symbol;Acc:HGNC:4603]
PROX2	-5.1827	1.38746	10.73	0.0010539	0.178965	0	2.2658	0	1.1645	0	0	5.9116	1.7045	1.24	1.9134	0	0	0	0	0.94703	0	0.1735	14.93	4.2278	2.2343	0	0	0	5.4286	ENSG00000119608	283571	prospero homeobox 2 [Source:HGNC Symbol;Acc:HGNC:26715]
NT5C3A	1.8573	6.06855	10.709	0.001066	0.178965	0	41.238	25.946	23.184	18.196	128.85	8.8674	8.5223	0.61998	16.742	33.34	3.8785	86.458	42.813	36.618	29.97	402.34	26.801	73.281	102.78	117.26	83.546	126.75	45.389	ENSG00000122643	51251	5'-nucleotidase, cytosolic IIIA [Source:HGNC Symbol;Acc:HGNC:17820]
HLA-A	-2.2292	7.5968	10.708	0.0010667	0.178965	0	277.79	21.954	1030.4	39.097	80.349	487.707	217.32	159.96	308.06	241.12	321.914	70.259	138.13	405.01	293.18	34.699	17.448	74.514	6.7028	121.85	27.482	21.124	101.18	ENSG00000224320	3105	major histocompatibility complex, class I, A [Source:HGNC Symbol;Acc:HGNC:4931]
FOXO3	1.5603	8.06087	10.656	0.0010971	0.181601	0	147.5	354.06	28.795	62.948	214.63	91.6299	141.04	30.379	136.81	55.925	117.13	940.87	531.53	55.243	75.576	704.05	133.11	184.96	357.21	785.54	224.25	392.44	330.84	ENSG00000118689	2309	forkhead box O3 [Source:HGNC Symbol;Acc:HGNC:3821]
PLAGL2	2.8174	4.01206	10.601	0.0011303	0.182931	0	7.4772	10.378	1.2704	22.499	0	23.6464	3.4089	4.9599	0	0.64529	0	18.648	1.6156	0.31568	26.712	183.21	0.53962	1.5854	8.0993	2.6823	5.4964	3.286	7.6905	ENSG00000126003	5326	pleiomorphic adenoma gene-like 2 [Source:HGNC Symbol;Acc:HGNC:9047]
SLC16A7	-4.7446	2.10008	10.594	0.0011346	0.182931	0	0.22658	17.563	1.4821	0.24589	0.36193	2.9558	2.9828	9.2998	0	10.109	0	0	8.8858	0.94703	5.8637	0	0.53962	4.2278	27.649	0	0	0.93886	0.15079	ENSG00000118596	9194	solute carrier family 16 (monocarboxylate transporter), member 7 [Source:HGNC Symbol;Acc:HGNC:10928]
GP1BA	-5.1831	0.221262	10.537	0.0011702	0.186252	0	2.719	1.1975	0	0	0	0	0	0.61998	4.3052	1.0755	6.9813	0	0	0.63135	1.303	0	0.17987	0	1.3964	0	0	0	0	ENSG00000185245	2811	glycoprotein Ib (platelet), alpha polypeptide [Source:HGNC Symbol;Acc:HGNC:4439]
TM2D3	1.3968	5.87303	10.381	0.0012729	0.196495	0	36.026	38.719	38.323	151.71	75.644	53.2044	19.601	42.779	14.829	49.257	9.3084	97.383	50.083	37.25	89.258	179.74	7.9144	39.811	29.883	116.11	40.307	48.351	52.175	ENSG00000184277	80213	TM2 domain containing 3 [Source:HGNC Symbol;Acc:HGNC:24128]
ZNF254	-4.1991	2.78108	10.379	0.0012746	0.196495	0	18.353	9.58	4.1287	1.4753	34.745	2.9558	3.835	0	0	10.54	0	0	0	9.786	5.8637	0	5.0365	7.9271	19.271	0.38319	0	0.46943	3.4683	ENSG00000213096	9534	zinc finger protein 254 [Source:HGNC Symbol;Acc:HGNC:13047]
PPP6C	1.5146	6.28291	10.368	0.001282	0.196495	0	89.046	58.278	34.088	59.874	1.8097	70.9392	31.959	11.16	67.448	46.461	86.1023	368.06	29.081	56.822	70.364	148.69	48.206	67.997	75.966	35.637	77.316	194.81	32.722	ENSG00000119414	5537	protein phosphatase 6, catalytic subunit [Source:HGNC Symbol;Acc:HGNC:9323]
LDLR	1.7646	5.2931	10.26	0.0013594	0.205814	0	6.7974	45.106	3.7052	179.38	20.63	29.558	42.185	8.6798	12.437	36.351	2.3271	76.098	22.618	13.89	39.743	119.02	51.444	9.8648	10.054	8.047	69.621	13.613	33.778	ENSG00000130164	3949	low density lipoprotein receptor [Source:HGNC Symbol;Acc:HGNC:6547]
EPPK1	3.9891	1.69814	10.177	0.001422	0.206843	0	0	0	0	0.12295	0	0	0	1.86	0	0.2151	0	24.11	4.039	0	2.6061	0	0	0.35231	0.55857	11.879	6.9621	9.858	0	ENSG00000261150	83481	epiplakin 1 [Source:HGNC Symbol;Acc:HGNC:15577]
SMPD1	1.7591	5.39578	10.168	0.0014287	0.206843	0	4.0785	22.353	25.619	36.023	9.4102	73.895	14.914	24.179	42.574	16.132	0.7757	47.467	4.039	13.574	22.803	32.444	13.131	59.541	50.83	69.357	244.04	94.825	44.484	ENSG00000166311	6609	sphingomyelin phosphodiesterase 1, acid lysosomal [Source:HGNC Symbol;Acc:HGNC:11120]
IL5RA	2.7138	3.37567	10.16	0.0014352	0.206843	0	2.2658	17.563	0.63518	10.327	0	0	0.42611	1.24	7.6537	9.034	0	5.4625	8.8858	2.2097	0	1.735	0.17987	3.347	12.847	36.786	17.222	93.886	3.4683	ENSG00000091181	3568	interleukin 5 receptor, alpha [Source:HGNC Symbol;Acc:HGNC:6017]
THAP9	3.2183	3.24172	10.146	0.0014461	0.206843	0	0.45316	15.967	2.329	0.24589	0	2.9558	0	0	0	8.8189	0	99.455	0	2.5254	2.6061	1.2145	0	2.29	3.0721	2.6823	16.489	22.533	1.6587	ENSG00000168152	79725	THAP domain containing 9 [Source:HGNC Symbol;Acc:HGNC:23192]
RAB26	2.9607	3.01385	10.142	0.0014495	0.206843	0	0.90632	1.9958	2.0114	0.61473	0	2.9558	2.9828	5.5799	0	0.64529	0	29.761	0	8.5232	0	0	1.6189	2.29	3.6307	8.8133	71.82	13.613	11.159	ENSG00000167964	25837	RAB26, member RAS oncogene family [Source:HGNC Symbol;Acc:HGNC:14259]
CSF2	2.5246	3.92235	10	0.0015651	0.220806	0	8.6101	0.79833	11.116	30.368	0	11.8232	9.3745	0	0	12.691	0	135.24	3.2312	8.5232	6.5152	13.533	10.253	0.35231	13.406	4.5983	6.9621	12.205	3.3175	ENSG00000164400	1437	colony stimulating factor 2 (granulocyte-macrophage) [Source:HGNC Symbol;Acc:HGNC:2434]
PXN	-2.1548	4.58284	9.9422	0.0016153	0.225327	0	21.072	12.773	6.7753	11.926	117.99	17.7348	28.976	51.459	75.58	21.294	62.8314	5.8392	25.042	27.464	7.8183	5.5519	21.045	12.859	6.4236	4.2151	6.9621	6.572	5.2778	ENSG00000089159	5829	paxillin [Source:HGNC Symbol;Acc:HGNC:9718]
ATF3	1.6407	6.52653	9.8952	0.0016571	0.228583	0	3.8519	87.817	16.409	345.97	79.263	5.9116	81.814	24.799	86.104	47.321	160.569	168.4	25.85	43.879	49.516	26.025	18.347	93.187	16.478	142.55	272.99	130.5	143.25	ENSG00000162772	467	activating transcription factor 3 [Source:HGNC Symbol;Acc:HGNC:785]
PRKAB2	3.1428	2.61058	9.8578	0.0016911	0.230714	0	0	4.79	0.10586	0.36884	1.0858	2.9558	2.1306	3.0999	0	3.6566	0	20.155	0	0	1.303	51.529	0	5.8132	1.3964	3.0655	4.3971	2.8166	0	ENSG00000131791	5565	protein kinase, AMP-activated, beta 2 non-catalytic subunit [Source:HGNC Symbol;Acc:HGNC:9379]
NAF1	2.8655	2.28813	9.7288	0.001814	0.239406	0	1.3595	1.1975	0.10586	9.2209	0	14.779	5.5395	1.24	0	0.43019	0	3.5789	0	0.63135	5.8637	16.135	0	0.35231	0.55857	2.6823	27.116	15.491	1.9603	ENSG00000145414	92345	nuclear assembly factor 1 ribonucleoprotein [Source:HGNC Symbol;Acc:HGNC:25126]
ETAA1	-5.9642	3.97654	9.717	0.0018257	0.239406	0	7.4772	2.7942	3.3876	1.1065	51.756	0	4.2611	0	0	0.2151	0	0	0	1.2627	1.9546	0	12.411	0.88078	239.07	0	0	0.46943	0.30159	ENSG00000143971	54465	Ewing tumor-associated antigen 1 [Source:HGNC Symbol;Acc:HGNC:24648]
TCP1	1.2057	7.90714	9.71	0.0018327	0.239406	0	198.26	221.54	85.855	155.28	89.759	76.8508	46.873	70.678	183.69	246.93	174.532	281.6	95.32	148.05	100.33	409.8	198.4	225.3	492.66	497	661.4	451.59	355.27	ENSG00000120438	6950	t-complex 1 [Source:HGNC Symbol;Acc:HGNC:11655]
SLC10A1	3.2971	2.01225	9.6978	0.0018449	0.239406	0	0.22658	1.5967	2.7524	7.1308	0	2.9558	0.42611	0	0	2.5811	0	0	0	0	0	0	2.5182	1.7616	0.55857	6.5142	43.605	5.1637	2.1111	ENSG00000100652	6554	solute carrier family 10 (sodium/bile acid cotransporter), member 1 [Source:HGNC Symbol;Acc:HGNC:10905]
ZEB2	1.4305	5.85027	9.6915	0.0018512	0.239406	0	46.449	29.538	29.43	75.734	9.7722	59.116	81.388	15.5	6.697	29.253	48.8689	301	14.54	33.462	63.198	87.443	53.602	45.977	62.001	48.665	81.347	35.677	35.437	ENSG00000169554	9839	zinc finger E-box binding homeobox 2 [Source:HGNC Symbol;Acc:HGNC:14881]
PTP4A1	1.4807	7.47129	9.634	0.0019101	0.244473	0	62.083	49.497	22.972	162.29	136.45	233.508	115.05	14.88	54.533	88.404	220.298	425.51	55.738	63.451	162.88	1043.4	165.84	233.58	284.59	108.44	132.65	138.01	81.731	ENSG00000112245	7803	protein tyrosine phosphatase type IVA, member 1 [Source:HGNC Symbol;Acc:HGNC:9634]
PMCH	3.3221	2.11377	9.5893	0.0019572	0.247936	0	1.1329	0	1.3762	1.4753	0	2.9558	1.7045	1.24	0	2.151	0	22.038	0	0.63135	0.65152	0	0	0	3.3514	34.104	0	8.9192	3.4683	ENSG00000183395	5367	pro-melanin-concentrating hormone [Source:HGNC Symbol;Acc:HGNC:9109]
HSPA8	1.2165	11.2646	9.5707	0.0019771	0.247936	0	2934.9	4457.1	1391.5	4732.8	3207.8	910.387	680.93	1065.1	1273.4	1588.5	1336.53	3471.9	980.67	1323.3	2097.9	2822.1	968.98	1514.1	3121	5130.9	5345.1	3972.3	2202.7	ENSG00000109971	3312	heat shock 70kDa protein 8 [Source:HGNC Symbol;Acc:HGNC:5241]
PRTFDC1	-6.1459	2.30322	9.53	0.0020214	0.248956	0	0	6.3867	2.329	0	0	0	0	0	0	1.9359	0	0	5.6546	0.31568	1.9546	0.1735	12.052	19.73	0	0	0	0	29.556	ENSG00000099256	56952	phosphoribosyl transferase domain containing 1 [Source:HGNC Symbol;Acc:HGNC:23333]
OSER1	1.2104	8.48942	9.5264	0.0020253	0.248956	0	233.6	326.12	109.15	584.73	342.39	688.702	302.97	215.13	62.186	208	207.887	1139	176.91	151.52	480.82	937.41	164.4	446.38	130.71	140.25	521.43	392.91	314.41	ENSG00000132823	51526	oxidative stress responsive serine-rich 1 [Source:HGNC Symbol;Acc:HGNC:16105]
DNAJB4	1.834	6.57906	9.4942	0.0020612	0.250877	0	48.488	130.93	5.8225	97.987	135	2.9558	10.227	2.4799	78.929	110.34	7.757	346.59	31.504	19.888	15.637	31.23	18.347	99	165.34	220.33	227.55	271.8	63.032	ENSG00000162616	11080	DnaJ (Hsp40) homolog, subfamily B, member 4 [Source:HGNC Symbol;Acc:HGNC:14886]
COPS2	1.4776	6.297	9.4761	0.0020816	0.250909	0	59.591	108.97	25.195	99.586	15.201	62.0718	31.959	6.1998	30.136	62.378	17.0653	263.52	30.696	38.828	77.531	280.37	57.919	75.924	69.821	62.077	13.191	154.91	118.68	ENSG00000166200	9318	COP9 signalosome subunit 2 [Source:HGNC Symbol;Acc:HGNC:30747]
IFT46	2.3245	3.81544	9.3974	0.0021729	0.259391	0	13.368	7.5842	6.3518	2.336	0	8.8674	0.42611	6.1998	0	6.668	0.7757	0.56509	8.078	18.309	4.5606	120.06	6.2956	6.3416	9.4957	25.29	12.825	24.88	1.6587	ENSG00000118096	56912	intraflagellar transport 46 [Source:HGNC Symbol;Acc:HGNC:26146]
SNAPC1	1.786	5.09417	9.345	0.0022359	0.262012	0	12.689	20.757	7.3046	6.6391	6.1528	17.7348	25.993	1.24	3.3485	25.811	24.0466	208.52	29.889	14.521	15.637	5.7254	12.231	54.08	42.731	21.459	85.378	86.844	25.333	ENSG00000023608	6617	small nuclear RNA activating complex, polypeptide 1, 43kDa [Source:HGNC Symbol;Acc:HGNC:11134]
LCORL	1.7442	5.30725	9.324	0.0022617	0.262012	0	10.649	16.366	11.222	22.253	27.507	5.9116	14.062	11.16	24.396	15.917	51.9717	186.67	6.4624	12.627	29.318	98.72	1.0792	45.272	52.506	136.03	15.39	10.327	58.207	ENSG00000178177	254251	ligand dependent nuclear receptor corepressor-like [Source:HGNC Symbol;Acc:HGNC:30776]
CACYBP	1.1569	8.9358	9.3205	0.002266	0.262012	0	393.34	486.58	154.88	269.87	795.89	147.79	102.27	168.64	420.48	303.5	260.634	901.13	458.83	234.55	282.11	1338.4	294.63	421.01	827.52	977.51	775	676.45	516.77	ENSG00000116161	27101	calcyclin binding protein [Source:HGNC Symbol;Acc:HGNC:30423]
TRA2B	1.1615	6.44433	9.3098	0.0022793	0.262012	0	43.957	49.497	29.853	98.11	58.995	53.2044	89.484	29.139	119.11	69.046	24.0466	164.63	60.585	56.506	82.743	184.25	68.892	40.868	152.77	50.581	207.76	164.77	71.476	ENSG00000136527	6434	transformer 2 beta homolog (Drosophila) [Source:HGNC Symbol;Acc:HGNC:10781]
GLB1L	-6.5041	1.98529	9.2833	0.0023125	0.263389	0	0.22658	6.7858	1.4821	0	0	14.779	46.446	1.24	21.048	0	0	0	0	10.417	0.65152	0.1735	1.439	0	0	0	0	0	0	ENSG00000163521	79411	galactosidase, beta 1-like [Source:HGNC Symbol;Acc:HGNC:28129]
OLFML2B	-3.0722	4.8415	9.235	0.0023743	0.267974	0	3.6253	29.139	25.09	5.0408	3.6193	0	59.656	46.499	110.5	32.049	149.709	1.8836	7.2702	33.146	4.5606	0.86749	49.465	71.696	0.55857	0	0.73286	18.308	7.9921	ENSG00000162745	25903	olfactomedin-like 2B [Source:HGNC Symbol;Acc:HGNC:24558]
PLCG1	-4.15	2.38371	9.1809	0.0024455	0.272011	0	22.432	2.7942	1.3762	0.12295	1.4477	14.779	0	20.459	25.831	6.2378	0	1.5069	14.54	6.9449	1.9546	0.52049	7.9144	0.52847	0	0	0	0	0.30159	ENSG00000124181	5335	phospholipase C, gamma 1 [Source:HGNC Symbol;Acc:HGNC:9065]
RND3	2.7366	5.64125	9.1746	0.0024539	0.272011	0	0	21.156	0.31759	16.475	150.93	20.6906	0.85223	1.24	56.924	43.449	0.7757	85.328	6.4624	0	7.1667	238.04	9.1736	5.9893	7.82	12.262	4.0307	430.94	1.0556	ENSG00000115963	390	Rho family GTPase 3 [Source:HGNC Symbol;Acc:HGNC:671]
ZC3H15	1.2293	7.24886	9.1467	0.0024917	0.27376	0	159.74	140.11	60.236	78.685	94.826	141.879	63.917	11.78	245.88	115.94	47.3175	368.25	103.4	48.93	118.58	500.89	87.598	142.86	163.38	305.02	102.6	214.06	150.95	ENSG00000065548	55854	zinc finger CCCH-type containing 15 [Source:HGNC Symbol;Acc:HGNC:29528]
MRM1	3.5098	1.7873	9.116	0.0025338	0.27594	0	0	0	3.9169	3.9343	0	0	0	0	0	1.7208	0	5.2742	0	0	0.65152	21.34	0	0	0	1.5328	4.0307	7.0414	2.8651	ENSG00000274853	NA	mitochondrial rRNA methyltransferase 1 homolog (S. cerevisiae) [Source:HGNC Symbol;Acc:HGNC:26202]
STAG3	-4.4338	1.85876	9.0809	0.0025829	0.278838	0	0	0.39917	2.8583	0.61473	20.63	8.8674	0	12.4	0	5.1623	0	0	2.4234	8.2076	5.2122	0	2.878	0.70463	0.27928	0.38319	0	0	8.5953	ENSG00000066923	10734	stromal antigen 3 [Source:HGNC Symbol;Acc:HGNC:11356]
NRG1	-3.9339	4.36583	9.0133	0.0026802	0.286849	0	6.7974	0.79833	0	3.0736	1.8097	0	68.178	3.7199	21.526	13.981	5.4299	0	79.164	8.8389	6.5152	1.041	81.123	88.078	0	0.76638	0	5.1637	51.572	ENSG00000157168	3084	neuregulin 1 [Source:HGNC Symbol;Acc:HGNC:7997]
FBXO45	2.3778	4.47431	8.9835	0.0027242	0.287249	0	13.142	15.568	3.5994	10.327	0	14.779	0	2.4799	3.8269	17.853	0	101.53	8.8858	3.1568	9.1213	100.63	21.045	13.388	38.821	56.329	3.2979	32.391	0	ENSG00000174013	200933	F-box protein 45 [Source:HGNC Symbol;Acc:HGNC:29148]
FAM210A	1.8657	5.98745	8.9795	0.0027302	0.287249	0	11.329	7.185	10.269	30.368	8.3244	8.8674	3.4089	9.2998	24.396	21.294	91.5322	184.97	26.657	18.941	17.591	22.034	9.1736	55.313	220.64	85.834	345.54	132.38	75.85	ENSG00000177150	125228	family with sequence similarity 210, member A [Source:HGNC Symbol;Acc:HGNC:28346]
EGR2	2.0181	5.13694	8.9365	0.0027952	0.288804	0	14.275	14.37	31.759	135.12	42.708	0	20.88	21.699	7.1753	20.649	0	215.86	4.039	17.678	30.621	0.34699	4.6767	4.0516	40.217	17.244	26.016	46.474	30.913	ENSG00000122877	1959	early growth response 2 [Source:HGNC Symbol;Acc:HGNC:3239]
NR4A3	1.7473	5.15988	8.9297	0.0028057	0.288804	0	8.3835	15.568	6.8811	23.114	4.3432	29.558	20.88	9.9197	47.357	5.3774	8.5327	289.51	12.117	30.936	44.303	9.0219	16.369	41.221	3.91	45.599	27.482	31.452	54.738	ENSG00000119508	8013	nuclear receptor subfamily 4, group A, member 3 [Source:HGNC Symbol;Acc:HGNC:7982]
CLTC	1.4682	7.23294	8.8898	0.0028678	0.288804	0	89.499	70.653	93.16	38.605	2.8955	88.6741	90.336	37.819	45.444	220.26	53.5231	467.7	50.891	80.182	63.849	716.72	274.67	182.67	107.8	162.47	162.69	130.03	163.31	ENSG00000141367	1213	clathrin, heavy chain (Hc) [Source:HGNC Symbol;Acc:HGNC:2092]
SYF2	1.1084	7.84844	8.8796	0.0028838	0.288804	0	223.41	90.212	105.23	133.27	310.54	147.79	109.09	114.08	75.102	268.01	108.597	613.31	180.95	183.09	114.67	886.57	154.15	238.34	305.82	280.49	174.05	181.2	250.17	ENSG00000117614	25949	SYF2 pre-mRNA-splicing factor [Source:HGNC Symbol;Acc:HGNC:19824]
ZNF10	2.619	4.20976	8.871	0.0028973	0.288804	0	3.3987	8.7817	0.21173	42.17	0	11.8232	1.7045	0	0.47836	55.064	2.3271	10.172	0	0.63135	9.1213	178.7	12.411	1.4093	2.5136	11.496	7.695	2.8166	6.4842	ENSG00000256223	7556	zinc finger protein 10 [Source:HGNC Symbol;Acc:HGNC:12879]
FAM222A-AS1	3.4187	0.939568	8.8593	0.002916	0.288804	0	0	3.1933	1.0586	0.36884	0	0	0	0	0	0	0	3.5789	0	0.31568	0	0	0	0.17616	0.27928	0.76638	19.054	3.286	1.0556	ENSG00000255650	84983	FAM222A antisense RNA 1 [Source:HGNC Symbol;Acc:HGNC:28223]
MELK	-3.4645	3.71654	8.8505	0.0029301	0.288804	0	4.9848	6.7858	10.163	4.0572	18.82	11.8232	2.5567	0	82.756	38.502	0	0	30.696	12.943	2.6061	0	33.277	4.4039	18.712	0.76638	0	4.2249	7.5397	ENSG00000165304	9833	maternal embryonic leucine zipper kinase [Source:HGNC Symbol;Acc:HGNC:16870]
DIXDC1	-4.531	0.701301	8.8499	0.0029311	0.288804	0	0	2.395	2.8583	0	0.36193	14.779	3.4089	1.24	0	2.151	0	0	0	0	4.5606	0	1.6189	1.5854	0	0.38319	0	0	1.3571	ENSG00000150764	85458	DIX domain containing 1 [Source:HGNC Symbol;Acc:HGNC:23695]
GEM	1.6024	5.80499	8.7942	0.0030218	0.294643	0	14.048	15.168	10.163	25.819	121.25	82.7624	5.1134	11.16	10.524	41.513	103.168	123.19	33.12	16.731	22.152	148.34	10.792	24.133	25.973	55.946	238.18	70.414	74.342	ENSG00000164949	2669	GTP binding protein overexpressed in skeletal muscle [Source:HGNC Symbol;Acc:HGNC:4234]
RRP1B	-2.5671	3.34419	8.7846	0.0030378	0.294643	0	12.689	13.173	7.6222	0.98356	0	26.6022	11.505	30.999	0.47836	34.415	23.2709	2.8254	8.8858	10.102	19.546	1.2145	14.75	6.8701	10.892	1.5328	6.2293	0.93886	2.1111	ENSG00000160208	23076	ribosomal RNA processing 1B [Source:HGNC Symbol;Acc:HGNC:23818]
MGRN1	1.974	3.1301	8.7597	0.0030795	0.296376	0	2.0392	5.1892	7.6222	19.425	2.5335	5.9116	1.2783	5.5799	0.47836	2.5811	0	19.59	1.6156	0.94703	9.7728	23.596	4.6767	12.683	4.4686	0.76638	24.917	12.205	4.6746	ENSG00000102858	23295	mahogunin ring finger 1, E3 ubiquitin protein ligase [Source:HGNC Symbol;Acc:HGNC:20254]
STX2	-3.0001	2.00945	8.73	0.0031301	0.296923	0	1.5861	5.5883	2.7524	0.24589	9.7722	8.8674	0.85223	1.86	27.745	4.517	5.4299	0	1.6156	3.1568	3.2576	0.34699	3.4176	6.1655	3.3514	0.76638	0	2.8166	0.60318	ENSG00000111450	2054	syntaxin 2 [Source:HGNC Symbol;Acc:HGNC:3403]
BCL10	1.364	4.75356	8.7214	0.003145	0.296923	0	21.299	30.736	11.645	27.786	11.944	8.8674	37.498	5.5799	11.481	9.034	19.3924	88.342	7.2702	13.258	18.243	34.352	20.685	42.101	15.64	23.758	42.872	63.842	21.262	ENSG00000142867	8915	B-cell CLL/lymphoma 10 [Source:HGNC Symbol;Acc:HGNC:989]
TSFM	-1.7932	4.54974	8.7141	0.0031576	0.296923	0	44.863	24.748	44.992	12.909	21.716	38.4254	7.2439	13.64	37.79	13.121	42.6633	1.6953	56.546	29.674	32.576	14.921	45.688	11.626	18.991	6.5142	1.4657	12.675	13.27	ENSG00000123297	10102	Ts translation elongation factor, mitochondrial [Source:HGNC Symbol;Acc:HGNC:12367]
DBF4	1.8603	5.87615	8.7007	0.0031809	0.296923	0	31.721	49.497	11.01	18.073	62.976	73.895	15.34	8.0598	0	30.759	13.1868	325.3	42.813	10.102	23.455	1.388	67.453	65.883	67.587	177.8	136.31	88.253	11.008	ENSG00000006634	10926	DBF4 zinc finger [Source:HGNC Symbol;Acc:HGNC:17364]
PARP6	2.5036	4.38022	8.6602	0.0032523	0.301326	0	13.595	0	8.1515	24.712	0	38.4254	18.749	22.319	1.9134	0.64529	0	87.212	3.2312	3.4724	20.197	175.75	8.8138	8.8078	1.3964	1.9159	1.4657	3.7554	1.6587	ENSG00000137817	56965	poly (ADP-ribose) polymerase family, member 6 [Source:HGNC Symbol;Acc:HGNC:26921]
VAC14-AS1	3.1542	3.02905	8.6309	0.003305	0.303938	0	2.2658	1.9958	0.74104	3.5654	0	0	3.4089	1.86	12.916	0	0	0	0	8.5232	2.6061	89.004	0.17987	1.7616	0	0.76638	16.856	6.572	0	ENSG00000214353	100130894	VAC14 antisense RNA 1 [Source:HGNC Symbol;Acc:HGNC:48605]
PCNXL2	2.2808	2.82684	8.5844	0.0033906	0.30673	0	0.67974	3.9917	5.5049	37.375	0.36193	5.9116	0	6.8198	0	1.5057	0	7.5345	4.8468	4.4195	1.9546	7.6339	4.6767	2.4662	6.9821	3.0655	27.849	1.8777	0.30159	ENSG00000135749	80003	pecanex-like 2 (Drosophila) [Source:HGNC Symbol;Acc:HGNC:8736]
C10orf11	-3.9498	2.68733	8.5541	0.0034475	0.30673	0	14.501	3.5925	20.432	0	0	2.9558	24.715	1.86	31.093	7.9585	5.4299	2.2604	0	0	3.2576	0.34699	4.6767	4.9324	0.55857	0	0	0	3.0159	ENSG00000148655	83938	chromosome 10 open reading frame 11 [Source:HGNC Symbol;Acc:HGNC:23405]
GABPB1	1.6936	6.3981	8.5495	0.0034561	0.30673	0	37.386	45.505	27.842	95.897	7.2386	162.569	23.01	5.5799	22.004	73.347	0	430.41	43.621	41.354	89.91	347.34	78.785	71.696	83.785	32.954	50.934	62.434	85.048	ENSG00000104064	55056	GA binding protein transcription factor, beta subunit 1 [Source:HGNC Symbol;Acc:HGNC:4074]
LTBP2	-4.3083	4.05785	8.526	0.0035012	0.30673	0	32.628	24.349	0.84691	0.24589	183.86	0	27.697	4.9599	0	27.532	0	3.5789	6.4624	7.8919	4.5606	0	1.9786	26.776	5.5857	0	0	2.3471	0	ENSG00000119681	4053	latent transforming growth factor beta binding protein 2 [Source:HGNC Symbol;Acc:HGNC:6715]
CPNE1	-1.1013	7.10435	8.5083	0.0035353	0.30673	0	217.74	105.38	156.47	109.05	267.47	59.116	120.16	159.96	268.84	124.76	272.269	41.063	127.63	147.74	86.652	49.794	171.24	140.04	179.58	95.031	53.499	96.233	92.286	ENSG00000214078	8904	copine I [Source:HGNC Symbol;Acc:HGNC:2314]
SDR16C5	-5.2388	1.52354	8.5034	0.0035448	0.30673	0	0	6.7858	6.6694	0	0	2.9558	5.5395	0	19.134	6.883	7.757	0	4.8468	0.31568	3.2576	0.34699	0	0.17616	0	0	0	0	0	ENSG00000170786	195814	short chain dehydrogenase/reductase family 16C, member 5 [Source:HGNC Symbol;Acc:HGNC:30311]
VCPKMT	1.9976	4.62263	8.4866	0.0035778	0.30673	0	10.423	5.9875	0.63518	20.286	3.6193	8.8674	3.835	6.8198	14.829	9.6793	0	80.808	8.8858	5.0508	19.546	180.96	14.75	13.916	46.92	5.3646	5.13	6.572	37.095	ENSG00000100483	79609	valosin containing protein lysine (K) methyltransferase [Source:HGNC Symbol;Acc:HGNC:20352]
PNRC1	1.4609	6.83574	8.4765	0.0035977	0.30673	0	86.101	66.661	16.409	45.736	51.756	23.6464	76.274	14.88	46.401	66.034	30.2522	731.79	96.936	33.777	31.273	111.73	127.53	186.2	137.13	213.44	86.111	73.231	203.12	ENSG00000146278	10957	proline-rich nuclear receptor coactivator 1 [Source:HGNC Symbol;Acc:HGNC:17278]
TMEM129	-3.1746	2.83492	8.4763	0.003598	0.30673	0	8.8367	1.1975	13.339	0.36884	49.585	2.9558	0	0	14.351	5.5925	0	0.94181	9.6936	5.9978	9.1213	0.34699	2.1585	10.922	2.7928	2.6823	0.36643	0.93886	7.2381	ENSG00000168936	92305	transmembrane protein 129, E3 ubiquitin protein ligase [Source:HGNC Symbol;Acc:HGNC:25137]
ZC3HAV1	1.1831	7.43524	8.464	0.0036223	0.30673	0	102.87	167.25	48.168	135.85	84.33	390.166	43.464	47.119	269.31	110.13	62.0557	477.12	35.543	82.707	98.38	279.85	118.72	122.96	197.73	309.62	317.33	255.37	244.59	ENSG00000105939	56829	zinc finger CCCH-type, antiviral 1 [Source:HGNC Symbol;Acc:HGNC:23721]
FBXL18	3.1731	1.77128	8.4593	0.0036318	0.30673	0	0.22658	1.5967	0.95277	33.687	0	2.9558	0	1.24	2.3918	0	0	0.18836	0	0	0.65152	0.69399	1.0792	0.17616	0.55857	0.76638	0	0	0.15079	ENSG00000155034	80028	F-box and leucine-rich repeat protein 18 [Source:HGNC Symbol;Acc:HGNC:21874]
SBDS	1.14	6.70069	8.4184	0.0037145	0.308182	0	56.872	93.405	38.746	197.33	212.45	91.6299	52.838	21.699	48.792	55.279	80.6724	272.18	63.008	17.678	132.26	160.48	47.487	100.59	105.85	141.4	120.92	141.77	111.59	ENSG00000126524	51119	Shwachman-Bodian-Diamond syndrome [Source:HGNC Symbol;Acc:HGNC:19440]
CCDC59	1.2193	5.19317	8.4126	0.0037262	0.308182	0	34.893	37.522	21.279	53.358	53.204	20.6906	22.158	11.16	19.613	32.91	9.3084	109.63	39.582	21.15	48.213	36.087	23.204	17.616	17.316	82.769	42.139	44.126	17.341	ENSG00000133773	29080	coiled-coil domain containing 59 [Source:HGNC Symbol;Acc:HGNC:25005]
SLC39A14	-3.2497	3.7498	8.4038	0.0037443	0.308182	0	25.604	27.942	3.07	4.1801	88.311	11.8232	7.2439	0.61998	18.656	11.615	53.5231	0	7.2702	4.4195	1.303	0.52049	7.1949	29.947	2.7928	3.0655	0	3.286	0	ENSG00000104635	23516	solute carrier family 39 (zinc transporter), member 14 [Source:HGNC Symbol;Acc:HGNC:20858]
ZNF880	1.6941	5.14798	8.3852	0.0037829	0.308182	0	11.102	30.337	55.896	32.458	21.716	11.8232	50.708	16.74	26.31	45.17	0.7757	60.653	5.6546	26.517	17.591	234.57	10.433	15.678	4.4686	48.282	10.626	20.185	3.1667	ENSG00000221923	400713	zinc finger protein 880 [Source:HGNC Symbol;Acc:HGNC:37249]
GPSM2	-4.2431	1.68934	8.3786	0.0037966	0.308182	0	6.1177	0	0.95277	0	2.8955	11.8232	3.835	3.0999	0	12.691	0	0	0	4.4195	4.5606	0.86749	0	2.4662	2.2343	0	0	0	9.0477	ENSG00000121957	29899	G-protein signaling modulator 2 [Source:HGNC Symbol;Acc:HGNC:29501]
ZNF551	-3.652	2.7355	8.378	0.003798	0.308182	0	2.0392	8.3825	10.586	0	30.402	17.7348	1.2783	3.0999	1.4351	0.2151	0	0.18836	0	3.4724	8.4698	0	7.1949	1.5854	22.622	1.5328	2.1986	0	20.96	ENSG00000204519	90233	zinc finger protein 551 [Source:HGNC Symbol;Acc:HGNC:25108]
SPSB2	-3.8033	3.68905	8.3376	0.0038832	0.312254	0	14.728	1.9958	13.762	0	26.783	0	5.5395	27.899	114.33	0	0	0	12.925	4.7351	4.5606	0	14.57	16.383	2.2343	2.2991	0.36643	4.6943	22.167	ENSG00000111671	84727	splA/ryanodine receptor domain and SOCS box containing 2 [Source:HGNC Symbol;Acc:HGNC:29522]
FAM206A	2.2388	5.10021	8.3026	0.0039589	0.312254	0	4.7582	57.48	8.5749	10.45	0	2.9558	3.835	0	0	9.2491	55.0745	103.03	20.195	7.2605	14.985	177.14	23.204	37.345	35.19	45.216	64.858	68.067	0.15079	ENSG00000119328	54942	family with sequence similarity 206, member A [Source:HGNC Symbol;Acc:HGNC:1364]
H3F3B	1.4368	13.9142	8.3011	0.0039622	0.312254	0	5494.1	4971.2	3143.5	30431	16051	5941.16	11206	6840.3	8271.3	10074	27700.9	67944	6438.1	11194	15798	50660	7943.8	12534	13180	10679	5505.6	8238.5	14761	ENSG00000132475	100616282	H3 histone, family 3B (H3.3B) [Source:HGNC Symbol;Acc:HGNC:4765]
UBTD2	2.9224	2.90023	8.2668	0.0040377	0.312254	0	0.22658	0	4.2345	4.3031	0.36193	0	0.42611	0	0	10.54	0	45.772	2.4234	0	3.9091	42.854	0.53962	4.7562	3.0721	0.38319	0	1.4083	3.3175	ENSG00000168246	92181	ubiquitin domain containing 2 [Source:HGNC Symbol;Acc:HGNC:24463]
STK32C	3.3557	1.18782	8.2571	0.0040594	0.312254	0	0.90632	0.39917	0.21173	0	0	2.9558	0	0	0.47836	0	0	0	0	0	0.65152	1.041	0.35975	3.1708	1.1171	1.1496	31.146	2.3471	0	ENSG00000165752	282974	serine/threonine kinase 32C [Source:HGNC Symbol;Acc:HGNC:21332]
EIF3C	3.2521	0.808575	8.2548	0.0040645	0.312254	0	0	1.1975	0.10586	8.1144	0	0	0	0	0	0	0	1.6953	0	0.63135	1.9546	0	0.17987	0.88078	0	0	4.7636	3.7554	0	ENSG00000184110	8663	eukaryotic translation initiation factor 3, subunit C [Source:HGNC Symbol;Acc:HGNC:3279]
PPP2CA	1.1249	7.33103	8.2426	0.0040918	0.312254	0	69.787	108.97	64.259	168.31	60.443	203.95	49.855	57.038	81.799	124.54	80.6724	467.14	226.18	105.44	222.82	600.65	96.053	154.67	185.45	127.22	92.34	145.05	193.77	ENSG00000113575	5515	protein phosphatase 2, catalytic subunit, alpha isozyme [Source:HGNC Symbol;Acc:HGNC:9299]
STX3	-2.3825	3.71569	8.2399	0.0040979	0.312254	0	27.869	7.9833	7.728	6.762	23.164	44.337	24.715	11.78	0.47836	10.325	55.8502	1.6953	30.696	18.941	3.2576	2.429	17.987	6.694	15.64	8.8133	0	0.93886	5.7302	ENSG00000166900	6809	syntaxin 3 [Source:HGNC Symbol;Acc:HGNC:11438]
RAB1A	1.2707	7.63375	8.2391	0.0040997	0.312254	0	64.349	177.23	80.774	123.07	195.44	73.895	57.099	21.079	190.86	97.868	65.1585	943.51	87.242	107.65	130.3	504.7	215.49	180.56	341.84	164.77	133.75	201.39	341.25	ENSG00000138069	5861	RAB1A, member RAS oncogene family [Source:HGNC Symbol;Acc:HGNC:9758]
KBTBD8	2.1587	5.70279	8.2135	0.0041581	0.313201	0	1.3595	103.38	6.987	77.947	89.397	35.4696	22.584	0.61998	22.961	54.204	2.3271	55.19	0	6.3135	35.834	118.33	0	17.44	38.262	50.581	390.98	21.124	15.833	ENSG00000163376	84541	kelch repeat and BTB (POZ) domain containing 8 [Source:HGNC Symbol;Acc:HGNC:30691]
NAGS	-4.717	1.59096	8.2115	0.0041626	0.313201	0	0.67974	0	8.1515	0	0	0	3.835	12.4	0	7.7434	0	0.37673	12.117	6.3135	5.2122	0.1735	0	1.2331	0	0	0	0	2.7143	ENSG00000161653	162417	N-acetylglutamate synthase [Source:HGNC Symbol;Acc:HGNC:17996]
SYK	-1.6197	6.50864	8.1992	0.0041908	0.313427	0	65.255	86.22	195.95	66.268	27.869	8.8674	190.47	75.638	106.67	38.072	241.242	8.288	70.278	66.292	56.682	24.463	261.36	145.86	24.298	54.413	26.016	32.391	180.35	ENSG00000165025	6850	spleen tyrosine kinase [Source:HGNC Symbol;Acc:HGNC:11491]
CTNNAL1	2.0531	4.2651	8.1205	0.0043769	0.325382	0	5.6645	28.74	1.2704	11.926	13.753	23.6464	15.766	0.61998	2.8701	13.766	0	6.5927	3.2312	2.8411	18.894	142.09	4.4968	0.88078	32.397	24.524	6.9621	56.801	2.8651	ENSG00000119326	8727	catenin (cadherin-associated protein), alpha-like 1 [Source:HGNC Symbol;Acc:HGNC:2512]
GNAI2	-1.2028	7.84532	8.0845	0.0044646	0.329929	0	170.62	344.88	426.63	183.93	176.26	121.188	341.74	347.19	357.81	150.57	345.961	126.77	216.49	312.2	725.79	93.168	156.31	230.24	50.551	97.33	124.22	76.517	105.86	ENSG00000114353	2771	guanine nucleotide binding protein (G protein), alpha inhibiting activity polypeptide 2 [Source:HGNC Symbol;Acc:HGNC:4385]
RASGEF1B	1.5468	7.28461	8.0447	0.0045636	0.335252	0	10.196	38.32	19.796	127.13	158.16	14.779	41.333	9.9197	191.34	94.642	61.28	549.45	67.855	38.512	43	269.61	38.853	186.73	322.29	253.29	378.89	208.43	390.86	ENSG00000138670	153020	RasGEF domain family, member 1B [Source:HGNC Symbol;Acc:HGNC:24881]
ADORA3	-3.8278	4.48018	8.0254	0.0046126	0.336855	0	28.096	13.971	89.137	0	42.346	0	14.914	65.718	72.232	41.944	0	0	20.195	24.623	0	0.34699	46.587	10.393	0.83785	7.2806	0	4.2249	0	ENSG00000121933	140	adenosine A3 receptor [Source:HGNC Symbol;Acc:HGNC:268]
SIX5	-3.8366	0.653187	7.9795	0.004731	0.339677	0	0.67974	1.1975	1.4821	0	0	0	0.85223	0.61998	0	0.64529	0	0	0.8078	0	0	0	2.878	0.70463	4.7478	0	0	0.46943	4.0714	ENSG00000177045	147912	SIX homeobox 5 [Source:HGNC Symbol;Acc:HGNC:10891]
LINC00094	-3.7367	2.20694	7.9691	0.0047582	0.339677	0	1.3595	11.576	2.2231	0	0	0	1.7045	17.36	0	12.691	0	0.75345	0	6.9449	11.076	0.34699	12.591	2.29	3.91	1.1496	0	0	6.7857	ENSG00000235106	266655	long intergenic non-protein coding RNA 94 [Source:HGNC Symbol;Acc:HGNC:24742]
DNAJB9	1.6978	8.7399	7.9689	0.0047588	0.339677	0	366.61	577.2	24.666	96.143	45.965	153.702	103.12	28.519	245.88	206.92	17.841	1002.7	241.53	88.705	179.82	1268.6	102.71	302.81	1525.2	1929.4	82.08	839.81	343.96	ENSG00000128590	4189	DnaJ (Hsp40) homolog, subfamily B, member 9 [Source:HGNC Symbol;Acc:HGNC:6968]
PLCG1-AS1	-4.3697	2.35631	7.9682	0.0047607	0.339677	0	0.22658	3.9917	0.63518	0.24589	44.88	0	0	1.86	11.481	0.43019	0	0	15.348	0.63135	0.65152	0	0.17987	0.52847	24.856	1.1496	0	0.46943	6.3334	ENSG00000226648	101927117	PLCG1 antisense RNA 1 [Source:HGNC Symbol;Acc:HGNC:40450]
HIPK1	1.2705	5.52862	7.9444	0.0048236	0.340674	0	14.954	44.707	10.269	95.406	69.853	70.9392	31.532	14.26	61.23	24.306	6.9813	142.4	33.928	38.197	38.44	90.392	23.384	33.117	34.911	75.105	21.253	55.393	18.397	ENSG00000163349	204851	homeodomain interacting protein kinase 1 [Source:HGNC Symbol;Acc:HGNC:19006]
KDM4C	1.5662	5.86603	7.9422	0.0048295	0.340674	0	53.02	27.543	20.114	100.45	1.4477	35.4696	60.508	39.059	15.307	1.7208	73.6912	261.82	56.546	22.097	29.97	57.601	24.823	19.906	60.326	47.132	190.54	10.327	97.865	ENSG00000107077	23081	lysine (K)-specific demethylase 4C [Source:HGNC Symbol;Acc:HGNC:17071]
NMRK1	1.6954	5.93743	7.9267	0.0048711	0.340891	0	46.449	35.526	9.2101	19.794	2.5335	20.6906	20.027	29.759	10.524	40.008	0	22.792	79.972	38.512	7.8183	160.14	64.395	82.265	120.65	178.57	94.905	260.06	33.024	ENSG00000106733	54981	nicotinamide riboside kinase 1 [Source:HGNC Symbol;Acc:HGNC:26057]
CAMKMT	2.1686	3.98494	7.909	0.0049189	0.340891	0	4.305	8.7817	3.7052	2.7048	3.2574	2.9558	1.2783	4.3399	3.3485	4.0868	0	11.678	0	0	6.5152	96.638	19.246	11.803	48.037	16.477	24.917	49.76	3.4683	ENSG00000143919	79823	calmodulin-lysine N-methyltransferase [Source:HGNC Symbol;Acc:HGNC:26276]
MVK	-3.2865	2.02272	7.8961	0.004954	0.340891	0	6.5708	1.9958	2.6466	0.24589	0	0	4.2611	1.24	0.47836	7.0981	13.9625	0.37673	8.8858	0.31568	4.5606	0	15.649	2.29	1.3964	0	0	2.3471	6.9365	ENSG00000110921	4598	mevalonate kinase [Source:HGNC Symbol;Acc:HGNC:7530]
LARP7	1.4256	6.50744	7.8959	0.0049547	0.340891	0	54.606	24.748	66.906	63.686	90.845	20.6906	41.759	31.619	145.42	73.993	0	114.34	70.278	61.872	24.758	413.62	38.673	171.93	63.956	226.85	100.77	71.823	59.262	ENSG00000174720	51574	La ribonucleoprotein domain family, member 7 [Source:HGNC Symbol;Acc:HGNC:24912]
EGR1	1.8016	6.52936	7.8822	0.0049924	0.340891	0	16.767	20.757	12.28	59.751	50.67	0	42.185	0.61998	62.665	70.766	2.3271	604.27	143.79	45.142	13.03	68.184	82.562	36.288	216.45	90.816	86.477	229.55	106.31	ENSG00000120738	1958	early growth response 1 [Source:HGNC Symbol;Acc:HGNC:3238]
TNFSF11	2.7895	0.876211	7.8804	0.0049974	0.340891	0	0.67974	0.79833	0.10586	0.36884	0	0	0	0	0	0.86038	0	3.5789	0	0	0.65152	3.2964	0.17987	0.52847	1.955	0	13.191	0	1.3571	ENSG00000120659	8600	tumor necrosis factor (ligand) superfamily, member 11 [Source:HGNC Symbol;Acc:HGNC:11926]
L3HYPDH	-3.8076	3.15729	7.8511	0.005079	0.344565	0	3.8519	3.5925	6.4577	0.12295	40.536	0	3.4089	29.139	0	8.1736	0	0	6.4624	11.364	5.2122	0	36.334	17.968	8.9371	0	0	4.6943	0.30159	ENSG00000126790	112849	L-3-hydroxyproline dehydratase (trans-) [Source:HGNC Symbol;Acc:HGNC:20488]
LILRA4	-5.1453	2.78853	7.8378	0.0051164	0.345221	0	0	46.703	1.1645	0	4.7051	8.8674	0	0	0	0	0	0	24.234	10.417	1.9546	1.2145	35.975	0.35231	8.6578	0	0	0	8.8969	ENSG00000277092	23547	leukocyte immunoglobulin-like receptor, subfamily A (with TM domain), member 4 [Source:HGNC Symbol;Acc:HGNC:15503]
HSPD1	1.0724	7.8007	7.8273	0.0051462	0.345349	0	217.06	243.89	83.314	158.35	226.21	109.365	42.185	43.399	226.26	93.351	431.287	326.06	204.37	81.76	96.425	262.85	178.79	236.93	199.97	447.56	376.69	603.69	213.37	ENSG00000144381	3329	heat shock 60kDa protein 1 (chaperonin) [Source:HGNC Symbol;Acc:HGNC:5261]
HEBP1	-3.21	3.2792	7.7997	0.0052254	0.348783	0	13.142	1.5967	16.832	0.24589	0	0	5.5395	26.039	0	1.9359	23.2709	0.37673	29.081	11.68	3.2576	0.1735	19.606	12.331	2.2343	1.5328	0	5.6332	35.135	ENSG00000013583	50865	heme binding protein 1 [Source:HGNC Symbol;Acc:HGNC:17176]
DCBLD1	3.4197	0.577092	7.7774	0.0052904	0.350449	0	0	0.39917	0	0.24589	0	0	0.42611	0	0	0.64529	0	0	0	0	1.303	0	0	1.4093	0.55857	1.5328	17.222	1.8777	0	ENSG00000164465	285761	discoidin, CUB and LCCL domain containing 1 [Source:HGNC Symbol;Acc:HGNC:21479]
SAMSN1	1.1976	7.2962	7.7718	0.0053068	0.350449	0	152.72	89.014	79.927	149.5	70.577	316.271	106.95	40.919	161.68	68.615	31.0279	550.58	109.05	97.544	136.82	543.05	87.958	217.55	95.515	154.81	23.818	192	140.39	ENSG00000155307	64092	SAM domain, SH3 domain and nuclear localization signals 1 [Source:HGNC Symbol;Acc:HGNC:10528]
CCNYL1	-2.7634	3.04327	7.754	0.0053594	0.351355	0	5.8911	2.395	13.021	1.2295	1.0858	8.8674	6.8178	0	48.314	9.4642	0	0.56509	21.811	0.94703	3.2576	0.52049	3.9572	19.025	17.874	1.5328	3.2979	1.8777	10.254	ENSG00000163249	151195	cyclin Y-like 1 [Source:HGNC Symbol;Acc:HGNC:26868]
NUCB2	1.5848	9.61401	7.748	0.0053772	0.351355	0	1180	847.03	106.18	160.2	495.12	94.5857	117.18	97.337	315.72	375.34	216.419	1986.3	928.97	208.35	157.02	1306.3	247.33	294.71	1847.7	4335.4	129.72	1319.1	1191.7	ENSG00000070081	4925	nucleobindin 2 [Source:HGNC Symbol;Acc:HGNC:8044]
C16orf87	1.6664	4.73832	7.7369	0.0054104	0.351673	0	19.033	8.3825	2.7524	12.54	24.973	2.9558	3.4089	0.61998	21.048	28.823	11.6354	95.877	27.465	1.8941	19.546	109.65	4.6767	16.911	45.523	31.805	18.321	34.738	28.5	ENSG00000155330	388272	chromosome 16 open reading frame 87 [Source:HGNC Symbol;Acc:HGNC:33754]
IER5	1.1898	6.87949	7.7189	0.0054645	0.352031	0	28.323	62.669	38.852	93.684	95.912	8.8674	45.168	102.92	220.04	76.359	145.055	237.71	116.32	53.665	55.379	92.821	52.163	227.07	49.713	290.84	185.41	293.39	99.524	ENSG00000162783	51278	immediate early response 5 [Source:HGNC Symbol;Acc:HGNC:5393]
MMADHC	1.146	7.30035	7.7133	0.0054816	0.352031	0	157.93	138.51	71.14	149.01	56.461	94.5857	23.436	27.899	171.25	195.31	33.355	331.89	90.473	113.96	147.24	519.8	119.08	171.93	271.19	249.46	72.186	246.92	122.44	ENSG00000168288	27249	methylmalonic aciduria (cobalamin deficiency) cblD type, with homocystinuria [Source:HGNC Symbol;Acc:HGNC:25221]
FPR1	-1.6035	6.53448	7.6942	0.0055398	0.352031	0	62.989	33.929	240.63	19.425	40.536	29.558	163.2	152.52	141.12	42.589	136.523	36.166	197.1	151.84	54.076	26.025	116.2	241.16	2.5136	20.692	74.385	43.188	82.334	ENSG00000171051	2357	formyl peptide receptor 1 [Source:HGNC Symbol;Acc:HGNC:3826]
C9orf85	-3.4087	1.85165	7.692	0.0055465	0.352031	0	6.7974	1.5967	4.4463	1.1065	4.7051	0	2.9828	0.61998	0	4.3019	25.598	0	15.348	1.5784	1.303	0.1735	8.6339	0.52847	2.2343	0.76638	0.36643	0	0	ENSG00000155621	138241	chromosome 9 open reading frame 85 [Source:HGNC Symbol;Acc:HGNC:28784]
SMC1B	3.4395	0.732438	7.6831	0.0055739	0.352031	0	0	0.39917	0	2.4589	0	0	0	0.61998	0	0.43019	0.7757	0.37673	0	0	0.65152	0	2.5182	0	0	0	8.0614	12.675	0	ENSG00000077935	27127	structural maintenance of chromosomes 1B [Source:HGNC Symbol;Acc:HGNC:11112]
ZNF548	2.1593	4.30617	7.6792	0.005586	0.352031	0	19.033	5.5883	4.0228	53.85	0	50.2486	18.323	5.5799	0.95671	4.9472	0	108.12	0.8078	6.9449	13.03	28.801	0	3.1708	22.622	55.179	9.8936	8.9192	17.794	ENSG00000188785	147694	zinc finger protein 548 [Source:HGNC Symbol;Acc:HGNC:26561]
FXR2	-3.101	2.02826	7.6547	0.0056623	0.355039	0	3.1721	6.7858	5.8225	0.24589	0	5.9116	0.85223	2.4799	0	13.121	0	0	3.2312	2.5254	0.65152	0.86749	2.6981	9.5125	5.865	0	0.36643	1.4083	8.2937	ENSG00000129245	9513	fragile X mental retardation, autosomal homolog 2 [Source:HGNC Symbol;Acc:HGNC:4024]
FAM174B	-3.9368	2.73288	7.6271	0.0057497	0.356222	0	17.673	1.5967	1.9055	0.49178	77.453	0	0	0	25.353	4.517	1.5514	0.18836	0	2.5254	1.9546	0.86749	0.71949	0.35231	4.7478	0.76638	0.73286	0	0.30159	ENSG00000185442	400451	family with sequence similarity 174, member B [Source:HGNC Symbol;Acc:HGNC:34339]
CBLL1	2.0664	5.55951	7.6263	0.0057523	0.356222	0	7.024	22.753	14.503	127.74	35.107	103.453	36.646	1.24	0	14.411	1.5514	39.368	33.12	29.358	42.349	395.75	10.433	8.1032	72.893	16.86	51.666	1.4083	0.45238	ENSG00000105879	79872	Cbl proto-oncogene-like 1, E3 ubiquitin protein ligase [Source:HGNC Symbol;Acc:HGNC:21225]
CROCC	-3.252	0.18391	7.6216	0.0057673	0.356222	0	2.0392	0	0.95277	0.12295	0.36193	2.9558	0.42611	3.7199	0.47836	0.86038	0	0	0	2.8411	0.65152	0.1735	0	0.35231	0.83785	0	0	0	0.15079	ENSG00000058453	9696	ciliary rootlet coiled-coil, rootletin [Source:HGNC Symbol;Acc:HGNC:21299]
MBD5	2.8884	2.14308	7.5782	0.0059077	0.358356	0	2.0392	1.1975	0.42345	0.86062	0	2.9558	1.7045	0.61998	0	0	1.5514	36.166	0	0.31568	3.9091	0.69399	0	0	0.27928	11.112	0	10.327	7.6905	ENSG00000204406	55777	methyl-CpG binding domain protein 5 [Source:HGNC Symbol;Acc:HGNC:20444]
TMEM59	1.0384	9.91725	7.5734	0.0059237	0.358356	0	1257.3	1299.7	415.41	607.72	452.05	505.442	490.88	543.11	538.63	892.43	827.668	1731.6	972.59	762.04	632.63	1209.6	631.36	556.83	1008.5	3557.5	360.2	1866	1083.5	ENSG00000116209	9528	transmembrane protein 59 [Source:HGNC Symbol;Acc:HGNC:1239]
CLCN5	-3.8187	1.19098	7.5666	0.0059461	0.358356	0	0.90632	2.395	4.4463	0.24589	0	0	2.9828	0.61998	0.47836	1.5057	0	0	14.54	0	6.5152	0.52049	2.878	5.637	0.55857	0	0	0	0	ENSG00000171365	1184	chloride channel, voltage-sensitive 5 [Source:HGNC Symbol;Acc:HGNC:2023]
NUDT18	-3.5902	3.42909	7.5576	0.0059757	0.3584	0	7.9303	0	8.0456	6.0243	89.035	2.9558	0	38.439	35.877	1.7208	28.7008	0	4.039	11.996	3.2576	0.34699	7.0151	1.2331	1.6757	0	0.36643	0	5.127	ENSG00000275074	79873	nudix (nucleoside diphosphate linked moiety X)-type motif 18 [Source:HGNC Symbol;Acc:HGNC:26194]
TMEM181	-3.924	2.55297	7.5242	0.0060875	0.363345	0	4.0785	0.39917	2.4349	0	37.641	17.7348	0.42611	2.4799	0	7.7434	0	0.18836	0.8078	3.1568	1.303	0.34699	17.448	18.144	8.6578	0	0	2.3471	0	ENSG00000146433	57583	transmembrane protein 181 [Source:HGNC Symbol;Acc:HGNC:20958]
NEDD9	1.3002	6.82559	7.4714	0.0062686	0.372232	0	120.54	68.657	18.526	445.06	66.595	138.923	167.46	11.78	34.92	102.39	76.794	309.67	20.195	37.565	89.91	106.7	122.13	25.895	194.1	43.684	209.96	81.681	83.238	ENSG00000111859	4739	neural precursor cell expressed, developmentally down-regulated 9 [Source:HGNC Symbol;Acc:HGNC:7733]
DNHD1	3.1126	2.33481	7.4578	0.0063164	0.372232	0	0	0.39917	4.4463	3.1966	0	2.9558	1.2783	4.3399	0	0	0	0	0	3.1568	2.6061	0.86749	2.6981	2.6424	0	0	74.019	3.286	1.8095	ENSG00000179532	144132	dynein heavy chain domain 1 [Source:HGNC Symbol;Acc:HGNC:26532]
RAB11FIP1	1.507	5.65834	7.4549	0.0063263	0.372232	0	22.885	79.833	10.798	152.33	20.992	20.6906	23.862	12.4	5.2619	57.43	27.1494	287.63	22.618	10.733	40.394	7.8074	31.658	21.139	108.36	24.141	62.659	21.124	36.341	ENSG00000156675	80223	RAB11 family interacting protein 1 (class I) [Source:HGNC Symbol;Acc:HGNC:30265]
FBLN5	-5.1328	2.81626	7.4426	0.0063697	0.373016	0	13.142	23.152	0.84691	0	72.386	0	0	1.24	0	6.883	0	0	1.6156	9.786	16.94	0	0	0.70463	7.82	0	1.4657	0	0	ENSG00000140092	10516	fibulin 5 [Source:HGNC Symbol;Acc:HGNC:3602]
PPIL2	-1.9724	4.04705	7.4251	0.0064322	0.374909	0	35.8	44.707	26.466	13.278	14.115	20.6906	31.106	11.78	0	21.294	35.682	4.7091	5.6546	19.256	16.94	2.2555	32.917	10.746	7.82	5.7478	1.8321	2.3471	6.0318	ENSG00000100023	23759	peptidylprolyl isomerase (cyclophilin)-like 2 [Source:HGNC Symbol;Acc:HGNC:9261]
NME7	1.8988	4.66152	7.4012	0.0065181	0.378139	0	16.314	19.16	12.174	5.0408	1.4477	8.8674	0	4.9599	0	58.936	4.6542	83.633	16.156	7.2605	4.5606	127.17	33.816	7.3986	20.388	57.862	13.191	16.43	12.365	ENSG00000143156	29922	NME/NM23 family member 7 [Source:HGNC Symbol;Acc:HGNC:20461]
MIXL1	3.7816	2.76672	7.3643	0.006653	0.379656	0	9.0632	1.5967	0	0	0	0	0	0	8.1321	1.5057	0	0	2.4234	2.5254	0	0	0	0.52847	0.27928	91.965	0	39.902	0.15079	ENSG00000185155	83881	Mix paired-like homeobox [Source:HGNC Symbol;Acc:HGNC:13363]
PLXND1	-2.4711	3.80294	7.3353	0.0067615	0.379656	0	8.3835	3.9917	18.526	1.1065	3.6193	2.9558	5.1134	63.238	35.877	41.944	5.4299	10.737	50.891	15.468	0.65152	0.52049	8.4541	22.02	0.83785	1.1496	0.73286	4.6943	12.818	ENSG00000004399	23129	plexin D1 [Source:HGNC Symbol;Acc:HGNC:9107]
PPIL4	1.4184	6.08671	7.3284	0.0067872	0.379656	0	101.28	34.728	23.184	22.868	5.7909	8.8674	7.67	18.6	93.758	78.295	17.0653	227.73	26.657	44.195	8.4698	144.7	40.112	77.509	129.03	144.08	90.508	102.81	56.397	ENSG00000131013	85313	peptidylprolyl isomerase (cyclophilin)-like 4 [Source:HGNC Symbol;Acc:HGNC:15702]
UBE2I	-1.1556	6.32802	7.3242	0.0068034	0.379656	0	71.826	84.224	151.91	59.014	140.43	70.9392	78.831	123.38	51.184	109.48	141.177	24.11	60.585	155	125.09	49.794	33.097	89.84	31.838	22.991	31.146	64.781	70.572	ENSG00000103275	7329	ubiquitin-conjugating enzyme E2I [Source:HGNC Symbol;Acc:HGNC:12485]
ZC3H12A	1.7295	5.67013	7.3229	0.0068082	0.379656	0	7.4772	44.308	21.384	311.67	14.115	103.453	75.848	2.4799	1.4351	10.109	3.1028	73.461	10.501	9.4703	121.83	80.156	5.0365	33.998	15.64	27.206	53.865	76.048	57.302	ENSG00000163874	80149	zinc finger CCCH-type containing 12A [Source:HGNC Symbol;Acc:HGNC:26259]
USP15	1.3563	7.21097	7.2995	0.0068975	0.379656	0	109.21	51.892	58.437	153.07	251.54	186.215	46.02	5.5799	6.697	104.11	158.242	683	54.122	108.28	120.53	358.27	141.92	81.737	241.86	78.554	248.44	82.15	51.119	ENSG00000135655	9958	ubiquitin specific peptidase 15 [Source:HGNC Symbol;Acc:HGNC:12613]
RAC2	-0.95808	7.57037	7.2969	0.0069075	0.379656	0	275.52	227.53	409.59	167.7	158.16	103.453	256.95	311.85	327.2	204.77	158.242	112.45	175.29	208.35	244.32	125.27	230.24	113.97	102.78	73.572	64.125	124.87	166.78	ENSG00000128340	5880	ras-related C3 botulinum toxin substrate 2 (rho family, small GTP binding protein Rac2) [Source:HGNC Symbol;Acc:HGNC:9802]
MAST2	-3.6035	2.03396	7.2941	0.0069181	0.379656	0	4.305	2.7942	11.222	0	14.115	0	1.2783	0.61998	0	2.366	0	1.5069	11.309	0.31568	3.2576	0	15.109	0.35231	5.5857	0.38319	0	0	0.60318	ENSG00000086015	23139	microtubule associated serine/threonine kinase 2 [Source:HGNC Symbol;Acc:HGNC:19035]
SLC2A12	-4.0779	1.2562	7.2934	0.0069209	0.379656	0	13.142	0.79833	0.42345	0	0	0	2.9828	0.61998	0	4.3019	0	0	1.6156	3.4724	4.5606	0	0	0.17616	1.3964	0.76638	0	0	5.2778	ENSG00000146411	154091	solute carrier family 2 (facilitated glucose transporter), member 12 [Source:HGNC Symbol;Acc:HGNC:18067]
PTBP2	2.2605	2.62874	7.2921	0.0069258	0.379656	0	1.1329	0	1.6938	6.5161	0.36193	5.9116	0.85223	0	4.7836	6.0227	3.8785	24.299	0	4.7351	0.65152	5.7254	0	4.0516	12.847	8.8133	8.4279	25.819	0.30159	ENSG00000117569	58155	polypyrimidine tract binding protein 2 [Source:HGNC Symbol;Acc:HGNC:17662]
CHAC2	2.695	3.00061	7.29	0.0069339	0.379656	0	5.4379	9.1808	0.52932	0.36884	0	2.9558	0	0	0	4.3019	0	44.077	8.8858	1.5784	0	24.984	2.1585	0.17616	13.406	11.496	7.695	23.471	0	ENSG00000143942	494143	ChaC, cation transport regulator homolog 2 (E. coli) [Source:HGNC Symbol;Acc:HGNC:32363]
PLD2	-3.0446	2.89767	7.2831	0.0069608	0.379656	0	12.235	0	14.08	2.4589	19.182	5.9116	11.079	32.859	16.264	8.1736	6.2056	0.18836	0	20.519	3.9091	0.86749	0	7.0463	1.1171	0	0.36643	2.8166	1.6587	ENSG00000129219	5338	phospholipase D2 [Source:HGNC Symbol;Acc:HGNC:9068]
RNGTT	1.8233	5.59024	7.2806	0.0069703	0.379656	0	33.987	16.366	8.4691	37.498	22.802	26.6022	12.357	5.5799	130.59	3.4415	0	72.52	61.393	20.519	5.8637	415.01	14.39	8.6317	70.38	12.262	10.626	41.31	30.611	ENSG00000111880	8732	RNA guanylyltransferase and 5'-phosphatase [Source:HGNC Symbol;Acc:HGNC:10073]
EMC7	1.1108	8.84768	7.2788	0.0069775	0.379656	0	148.64	456.25	172.45	217.49	499.1	203.95	201.55	96.717	617.56	365.23	131.868	452.64	634.93	318.2	182.43	1443.5	358.49	404.81	632.02	1341.2	237.08	873.61	561.56	ENSG00000134153	56851	ER membrane protein complex subunit 7 [Source:HGNC Symbol;Acc:HGNC:24301]
NKX3-1	2.0022	3.89816	7.268	0.0070195	0.379656	0	4.5316	1.5967	1.6938	7.7456	11.22	8.8674	0.42611	4.9599	0	5.5925	9.3084	17.141	3.2312	0.94703	5.8637	0.52049	8.6339	20.434	18.433	30.272	120.55	14.552	27.897	ENSG00000167034	4824	NK3 homeobox 1 [Source:HGNC Symbol;Acc:HGNC:7838]
CLASP2	1.9034	3.84885	7.2644	0.0070335	0.379656	0	5.2114	2.7942	8.4691	16.352	0	23.6464	16.192	4.3399	0.47836	17.208	0	20.908	0	8.5232	7.8183	79.809	11.692	15.326	3.3514	14.178	26.749	13.144	6.6349	ENSG00000163539	23122	cytoplasmic linker associated protein 2 [Source:HGNC Symbol;Acc:HGNC:17078]
CHM	-4.8533	1.82167	7.2547	0.0070714	0.380049	0	16.54	5.1892	4.2345	0	0.36193	0	4.2611	3.0999	0	0	0	0	12.925	0	0	0	0	0.70463	21.226	0.38319	0.36643	0	0.60318	ENSG00000188419	1121	choroideremia (Rab escort protein 1) [Source:HGNC Symbol;Acc:HGNC:1940]
LINC01353	2.9416	1.7982	7.2446	0.0071113	0.380049	0	0	0	0	2.213	1.8097	0	0.42611	0	1.4351	0	0	0	0	1.8941	3.2576	18.044	1.439	1.7616	0.55857	0	6.5957	20.655	3.7699	ENSG00000231507	100506775	long intergenic non-protein coding RNA 1353 [Source:HGNC Symbol;Acc:HGNC:50580]
NDOR1	-3.9831	2.27069	7.2393	0.0071326	0.380049	0	1.3595	4.3908	11.645	0.73767	0	0	8.9484	4.3399	0	0.43019	33.355	0	21.811	0	3.2576	0	2.6981	3.8755	0	0	1.0993	0.46943	14.024	ENSG00000188566	27158	NADPH dependent diflavin oxidoreductase 1 [Source:HGNC Symbol;Acc:HGNC:29838]
ZNF827	2.4544	2.97147	7.1949	0.0073111	0.387892	0	5.8911	1.9958	0.21173	3.3195	1.0858	2.9558	2.1306	0.61998	0	0	0	23.357	4.8468	13.258	7.8183	1.9085	3.5975	6.8701	4.4686	80.47	0	1.8777	0.90477	ENSG00000151612	152485	zinc finger protein 827 [Source:HGNC Symbol;Acc:HGNC:27193]
C12orf66	2.4317	4.07538	7.1593	0.0074575	0.389758	0	0.22658	11.177	13.762	2.0901	0	0	24.288	0	0	15.702	0	106.99	10.501	0	14.333	58.989	1.9786	13.74	3.3514	9.5797	44.704	3.286	7.8413	ENSG00000174206	144577	chromosome 12 open reading frame 66 [Source:HGNC Symbol;Acc:HGNC:26517]
ATP8B3	-4.6698	0.991493	7.1568	0.0074679	0.389758	0	6.3443	0.39917	0.52932	0	0	0	0	3.0999	0	0	0	0.18836	0	8.8389	0.65152	0	2.1585	0.17616	0	0	0	0	6.4842	ENSG00000130270	148229	ATPase, aminophospholipid transporter, class I, type 8B, member 3 [Source:HGNC Symbol;Acc:HGNC:13535]
RNF214	-3.3557	2.86742	7.1562	0.0074705	0.389758	0	14.275	0.79833	6.0342	0.98356	0	8.8674	8.9484	0	4.3052	2.366	4.6542	0	120.36	5.6822	3.9091	0.34699	3.5975	4.7562	5.0271	2.6823	0	2.8166	5.127	ENSG00000167257	257160	ring finger protein 214 [Source:HGNC Symbol;Acc:HGNC:25335]
BLZF1	1.4797	5.17595	7.1496	0.007498	0.389758	0	51.887	3.9917	17.467	20.04	19.182	35.4696	4.2611	6.1998	8.6104	55.495	40.3362	115.28	12.117	17.678	12.379	86.402	1.7987	31.356	38.262	106.14	20.154	49.29	47.199	ENSG00000117475	8548	basic leucine zipper nuclear factor 1 [Source:HGNC Symbol;Acc:HGNC:1065]
TMTC4	2.7536	2.33534	7.1484	0.0075032	0.389758	0	0.22658	0	0.10586	0.24589	0	2.9558	0	0.61998	0	1.9359	0	35.977	0	1.8941	3.9091	15.788	0	2.9947	1.3964	6.5142	1.4657	1.4083	9.3492	ENSG00000125247	84899	transmembrane and tetratricopeptide repeat containing 4 [Source:HGNC Symbol;Acc:HGNC:25904]
SHISA4	-4.3499	0.576251	7.1189	0.0076276	0.393409	0	0	0	2.2231	0	0	0	5.5395	0	3.3485	1.7208	0.7757	0.18836	0	0.31568	5.8637	0	0.53962	2.9947	0	0	0	0	0	ENSG00000198892	149345	shisa family member 4 [Source:HGNC Symbol;Acc:HGNC:27139]
ZNF253	2.8345	2.29324	7.1167	0.0076368	0.393409	0	5.2114	0	0.84691	8.975	0	11.8232	0.42611	0	0	1.0755	0	1.8836	0	1.2627	1.9546	0	2.878	3.8755	2.5136	9.9629	0	59.148	1.9603	ENSG00000256771	56242	zinc finger protein 253 [Source:HGNC Symbol;Acc:HGNC:13497]
THAP9-AS1	1.5892	5.66849	7.0916	0.0077445	0.397306	0	24.924	23.95	20.749	93.93	91.569	29.558	38.35	11.16	0	18.068	0	188.74	37.966	16.731	46.258	37.475	59.538	32.061	84.344	93.498	139.98	29.105	12.516	ENSG00000251022	100499177	THAP9 antisense RNA 1 [Source:HGNC Symbol;Acc:HGNC:44172]
RPL36A	2.6492	2.87275	7.0807	0.0077918	0.398085	0	0	4.79	0.95277	0.12295	9.7722	2.9558	1.7045	0	14.829	0	0	0.37673	1.6156	0.94703	2.6061	74.43	1.0792	0.70463	1.955	19.926	1.8321	0.93886	0.15079	ENSG00000241343	6173	ribosomal protein L36a [Source:HGNC Symbol;Acc:HGNC:10359]
S100B	-1.3524	6.20622	7.062	0.0078737	0.400622	0	101.28	50.694	58.119	13.278	83.606	14.779	54.543	83.698	57.403	57	180.737	33.529	103.4	30.936	81.44	79.809	162.97	232.35	33.235	32.571	28.581	15.022	80.373	ENSG00000160307	6285	S100 calcium binding protein B [Source:HGNC Symbol;Acc:HGNC:10500]
GLDN	2.6706	5.32679	7.0433	0.0079563	0.402272	0	0.90632	0.39917	17.362	7.6226	0	50.2486	0	9.9197	0	38.502	74.4669	34.094	0.8078	2.5254	0.65152	2.429	9.8931	49.148	30.442	31.038	556.97	5.6332	0	ENSG00000186417	342035	gliomedin [Source:HGNC Symbol;Acc:HGNC:29514]
GAREML	-4.4169	1.22691	7.029	0.0080199	0.402272	0	8.8367	2.395	2.2231	0	0	0	5.9656	0	0	8.6038	0	0	0	0	1.303	0.34699	0.17987	5.1085	0.27928	0	0	0	0.15079	ENSG00000157833	150946	GRB2 associated, regulator of MAPK1-like [Source:HGNC Symbol;Acc:HGNC:27172]
TRIM26	-5.1681	2.70564	7.0237	0.0080439	0.402272	0	0	0	2.8583	0.12295	40.536	8.8674	0.42611	0	0	0.2151	0	0.56509	25.85	0.94703	0	0.34699	0.17987	0.52847	0	0	0	0	53.984	ENSG00000137313	7726	tripartite motif containing 26 [Source:HGNC Symbol;Acc:HGNC:12962]
CYB561D1	-4.5282	2.13942	7.0208	0.0080569	0.402272	0	1.3595	0.79833	2.1173	0	0	2.9558	0	4.3399	76.059	2.151	0	0	0	10.102	1.9546	0	1.439	1.0569	2.5136	0.76638	0.36643	0.46943	0	ENSG00000174151	284613	cytochrome b561 family, member D1 [Source:HGNC Symbol;Acc:HGNC:26804]
MARS2	-4.8027	0.935024	7.0033	0.0081362	0.402272	0	0	12.773	1.6938	0	0	17.7348	0	0.61998	0.95671	2.366	0	0	0.8078	4.4195	5.8637	0.34699	2.6981	0	0	0	0	0	0	ENSG00000247626	92935	methionyl-tRNA synthetase 2, mitochondrial [Source:HGNC Symbol;Acc:HGNC:25133]
FRMD6	-4.9883	2.03976	6.9846	0.0082212	0.402272	0	0	8.3825	3.4935	0	44.156	5.9116	0	4.3399	0	9.034	0	0	0	0.63135	1.9546	0	7.7346	0	0.55857	0	0	0.93886	0.15079	ENSG00000139926	122786	FERM domain containing 6 [Source:HGNC Symbol;Acc:HGNC:19839]
TEX14	2.6023	3.40684	6.9791	0.0082465	0.402272	0	0.90632	0.39917	0.95277	66.882	0	5.9116	8.0962	2.4799	0	0.2151	34.1307	3.5789	0	0	5.8637	36.434	0.17987	0	6.4236	3.8319	32.246	3.7554	4.2222	ENSG00000121101	56155	testis expressed 14 [Source:HGNC Symbol;Acc:HGNC:11737]
ARL4A	1.5264	6.03877	6.9791	0.0082466	0.402272	0	4.5316	69.854	10.586	137.7	17.011	76.8508	43.464	9.2998	49.271	14.196	0	273.13	15.348	27.148	127.05	139.14	51.084	40.692	67.587	39.468	58.629	98.111	111.89	ENSG00000122644	10124	ADP-ribosylation factor-like 4A [Source:HGNC Symbol;Acc:HGNC:695]
CADM1	1.2516	6.1154	6.9735	0.0082728	0.402272	0	66.162	102.99	56.425	48.809	36.555	53.2044	83.518	41.539	13.872	15.917	15.5139	32.398	71.086	88.074	58.637	111.04	7.9144	66.763	25.694	326.09	54.598	148.81	54.135	ENSG00000182985	23705	cell adhesion molecule 1 [Source:HGNC Symbol;Acc:HGNC:5951]
SLC22A5	-3.8252	1.74318	6.959	0.0083397	0.402272	0	0	3.1933	3.7052	1.2295	13.753	2.9558	11.079	4.3399	0	1.7208	0	0	0	2.2097	7.8183	0	5.9358	1.4093	0	0	0	0	6.7857	ENSG00000197375	6584	solute carrier family 22 (organic cation/carnitine transporter), member 5 [Source:HGNC Symbol;Acc:HGNC:10969]
MIER1	1.527	7.52705	6.9572	0.0083482	0.402272	0	68.881	80.233	28.477	32.458	28.593	59.116	11.931	19.839	145.42	184.98	58.1772	920.15	109.05	68.502	48.213	387.77	26.262	353.9	647.66	491.63	158.3	115.95	128.48	ENSG00000198160	57708	mesoderm induction early response 1, transcriptional regulator [Source:HGNC Symbol;Acc:HGNC:29657]
ZNRD1	-4.6259	1.78131	6.952	0.0083725	0.402272	0	13.821	0	11.645	0	0.72386	0	2.9828	0	0	6.668	0	0.18836	6.4624	0.31568	0.65152	0	0.17987	0	0	0	0	0.46943	9.1985	ENSG00000224859	30834	zinc ribbon domain containing 1 [Source:HGNC Symbol;Acc:HGNC:13182]
LIG3	-3.0927	3.3721	6.9448	0.0084062	0.402272	0	9.2898	2.395	22.655	5.1637	0.36193	20.6906	32.385	76.258	0.47836	15.272	0	0.18836	12.925	9.4703	7.1667	0.34699	22.124	6.3416	0	0.38319	1.0993	2.3471	0.15079	ENSG00000005156	3980	ligase III, DNA, ATP-dependent [Source:HGNC Symbol;Acc:HGNC:6600]
SPAG9	1.6749	4.97067	6.9385	0.0084361	0.402272	0	19.259	11.975	17.256	26.802	0	23.6464	9.8006	3.7199	0.47836	15.917	7.757	26.371	20.195	14.205	22.152	104.45	2.5182	77.509	60.326	88.517	74.385	45.065	16.738	ENSG00000008294	9043	sperm associated antigen 9 [Source:HGNC Symbol;Acc:HGNC:14524]
C16orf72	1.6266	5.1615	6.9365	0.0084452	0.402272	0	12.689	36.723	13.551	8.7291	81.073	17.7348	1.7045	1.86	36.833	16.777	0	105.86	20.195	13.89	20.849	191.19	10.613	26.247	32.956	36.786	48.369	15.491	28.199	ENSG00000182831	29035	chromosome 16 open reading frame 72 [Source:HGNC Symbol;Acc:HGNC:30103]
GTPBP10	2.5223	4.14962	6.9334	0.0084598	0.402272	0	0	0	1.6938	4.549	0	0	5.1134	0.61998	0	3.8717	1.5514	41.44	0	0.94703	7.8183	96.811	4.4968	5.4609	34.073	60.927	4.7636	34.268	51.722	ENSG00000105793	85865	GTP-binding protein 10 (putative) [Source:HGNC Symbol;Acc:HGNC:25106]
ALG13	1.255	5.37654	6.91	0.0085713	0.402272	0	23.791	13.971	32.394	62.948	39.451	2.9558	25.993	30.379	2.8701	33.985	51.196	107.18	8.8858	28.411	41.697	53.958	12.411	52.847	56.974	111.12	25.65	58.679	35.587	ENSG00000101901	79868	ALG13, UDP-N-acetylglucosaminyltransferase subunit [Source:HGNC Symbol;Acc:HGNC:30881]
BMS1P20	1.7501	9.79597	6.9088	0.0085771	0.402272	0	119.41	2124	71.034	137.33	99.169	266.022	689.45	173.6	626.65	227.57	111.7	65.173	958.05	1059.7	1557.1	972.8	110.08	512.09	152.77	2769.3	51.3	7095.9	482.84	ENSG00000236850	96610	BMS1 pseudogene 20 [Source:HGNC Symbol;Acc:HGNC:49153]
ERLEC1	1.3999	8.35413	6.9036	0.0086023	0.402272	0	372.95	413.54	46.792	75.488	293.89	67.9834	50.708	34.719	321.46	159.17	69.037	468.83	142.17	82.391	63.198	817.69	176.1	322.19	948.73	1313.6	103.33	822.91	297.37	ENSG00000068912	27248	endoplasmic reticulum lectin 1 [Source:HGNC Symbol;Acc:HGNC:25222]
HS3ST3B1	2.4859	0.6586	6.8959	0.0086396	0.402272	0	0.22658	0	0.31759	8.4832	0.36193	2.9558	0	0	0	0.64529	0	1.1302	0.8078	0	0.65152	1.2145	0	0.35231	0.83785	0.38319	0	0	0.15079	ENSG00000125430	9953	heparan sulfate (glucosamine) 3-O-sulfotransferase 3B1 [Source:HGNC Symbol;Acc:HGNC:5198]
MLK7-AS1	2.8297	1.52216	6.8957	0.0086402	0.402272	0	0.67974	0.39917	0.42345	0	0.36193	0	2.1306	1.86	0	0	1.5514	26.371	0	0.31568	0	2.6025	0.89937	3.347	0	0	0.73286	2.3471	0	ENSG00000238133	339751	MLK7 antisense RNA 1 [Source:HGNC Symbol;Acc:HGNC:27935]
IFRD1	1.4125	7.03083	6.8941	0.0086479	0.402272	0	94.937	63.867	15.033	196.22	150.56	38.4254	52.412	11.16	8.6104	108.84	96.9621	156.72	18.579	17.362	22.803	118.85	57.56	227.77	324.25	308.08	422.86	228.61	209.6	ENSG00000006652	3475	interferon-related developmental regulator 1 [Source:HGNC Symbol;Acc:HGNC:5456]
FBXO28	1.8226	5.02076	6.8934	0.0086514	0.402272	0	14.954	16.366	7.1987	7.7456	87.587	11.8232	3.835	0	46.401	22.585	33.355	42.758	0.8078	3.7881	22.152	267.01	5.5761	12.507	21.505	21.075	24.184	28.635	2.5635	ENSG00000143756	23219	F-box protein 28 [Source:HGNC Symbol;Acc:HGNC:29046]
DPH3	1.013	6.16488	6.8733	0.0087494	0.404622	0	66.841	49.497	61.507	57.17	56.099	35.4696	76.274	28.519	59.316	66.034	47.3175	321.91	80.78	47.667	62.546	50.488	41.191	63.416	45.803	136.42	62.293	43.657	53.23	ENSG00000154813	285381	diphthamide biosynthesis 3 [Source:HGNC Symbol;Acc:HGNC:27717]
CCNL1	1.3779	5.70576	6.8697	0.0087671	0.404622	0	56.645	33.53	11.116	115.94	23.887	127.1	50.281	18.6	44.487	6.0227	37.2334	33.34	12.117	12.311	68.41	154.07	2.3384	27.128	25.694	68.591	53.132	153.03	81.731	ENSG00000163660	57018	cyclin L1 [Source:HGNC Symbol;Acc:HGNC:20569]
RUVBL1	-2.0691	4.47154	6.8375	0.0089264	0.41045	0	28.549	52.69	45.839	4.3031	1.4477	20.6906	23.862	13.02	96.15	24.951	11.6354	0.56509	19.387	35.356	24.106	0.34699	24.823	25.367	9.4957	13.412	0.36643	20.655	7.5397	ENSG00000175792	8607	RuvB-like AAA ATPase 1 [Source:HGNC Symbol;Acc:HGNC:10474]
SRP19	1.4234	9.19873	6.7951	0.0091408	0.418757	0	407.62	213.16	137.83	129.83	112.2	183.26	97.58	41.539	257.83	398.79	537.558	1281.8	580.81	143	110.76	440.34	229.52	681.9	1577.4	3260.6	509.7	926.18	1202.9	ENSG00000153037	6728	signal recognition particle 19kDa [Source:HGNC Symbol;Acc:HGNC:11300]
ZNF14	3.1285	3.99195	6.782	0.0092083	0.420298	0	0	7.185	1.2704	37.621	0	11.8232	4.2611	0	0	0.43019	0	0	0	2.5254	11.727	0.1735	5.0365	6.5178	31.28	228.76	0	0	4.373	ENSG00000105708	7561	zinc finger protein 14 [Source:HGNC Symbol;Acc:HGNC:12924]
EIF2AK3	1.6552	4.61679	6.7659	0.0092917	0.421187	0	15.181	28.341	3.2818	130.32	27.507	35.4696	27.271	0.61998	12.916	7.5283	6.9813	64.608	0	3.4724	14.333	7.2869	6.4755	4.0516	38.821	28.356	28.948	20.655	22.318	ENSG00000172071	9451	eukaryotic translation initiation factor 2-alpha kinase 3 [Source:HGNC Symbol;Acc:HGNC:3255]
WDFY1	1.4262	4.80616	6.7649	0.0092968	0.421187	0	8.8367	9.58	17.256	45.736	7.2386	38.4254	38.776	4.9599	1.9134	31.189	22.4952	51.988	8.8858	32.199	10.424	122.66	16.908	30.475	24.298	3.8319	59.361	14.083	12.516	ENSG00000085449	57590	WD repeat and FYVE domain containing 1 [Source:HGNC Symbol;Acc:HGNC:20451]
KIAA1671	-3.4164	2.33537	6.7586	0.0093296	0.421187	0	4.5316	0.39917	4.9756	0.12295	31.85	0	8.9484	2.4799	0	13.551	0	0	3.2312	2.8411	2.6061	0	3.2377	0	17.595	1.5328	0.73286	0.93886	1.3571	ENSG00000197077	85379	KIAA1671 [Source:HGNC Symbol;Acc:HGNC:29345]
SULF2	-2.0124	4.67808	6.7512	0.0093685	0.421413	0	18.806	11.975	49.438	4.1801	37.641	20.6906	28.976	18.6	121.98	6.668	34.9063	0	4.039	29.358	13.03	21.167	86.699	19.201	10.892	2.2991	2.565	15.961	14.929	ENSG00000196562	55959	sulfatase 2 [Source:HGNC Symbol;Acc:HGNC:20392]
EPAS1	1.8164	3.73088	6.742	0.0094168	0.4215	0	1.5861	8.7817	3.3876	4.9178	1.0858	8.8674	9.8006	4.3399	21.526	5.3774	0.7757	92.109	2.4234	14.205	3.2576	0.69399	18.887	15.149	1.1171	15.711	11.726	29.574	3.3175	ENSG00000116016	2034	endothelial PAS domain protein 1 [Source:HGNC Symbol;Acc:HGNC:3374]
GJB5	-5.2007	2.21674	6.7378	0.0094392	0.4215	0	8.3835	9.58	9.9512	0	0	2.9558	0	0.61998	58.838	8.8189	0	0	0	0.31568	1.303	0	0.35975	0.17616	0	0	0	0.93886	0	ENSG00000189280	2709	gap junction protein, beta 5, 31.1kDa [Source:HGNC Symbol;Acc:HGNC:4287]
MBD3	-2.0566	4.04604	6.7315	0.0094723	0.4215	0	15.407	5.1892	29.007	13.77	49.223	0	5.9656	32.239	42.095	9.034	48.0932	0.37673	15.348	21.15	2.6061	0.69399	22.664	15.678	12.847	6.131	0.73286	7.0414	13.27	ENSG00000071655	53615	methyl-CpG binding domain protein 3 [Source:HGNC Symbol;Acc:HGNC:6918]
HSPE1	1.2173	9.35285	6.7171	0.0095491	0.422667	0	281.41	354.86	127.25	424.78	871.53	82.7624	118.46	105.4	878.74	559.68	1296.96	1666.3	604.23	143.63	183.08	1185	421.08	564.58	789.26	1930.9	537.18	1012.1	846.56	ENSG00000115541	3336	heat shock 10kDa protein 1 [Source:HGNC Symbol;Acc:HGNC:5269]
SUCO	1.7665	4.67508	6.7139	0.0095666	0.422667	0	17.447	14.769	9.5277	22.007	70.939	32.5138	12.783	0.61998	3.8269	6.668	0	81.938	10.501	7.5762	22.803	120.93	4.6767	1.2331	15.64	49.048	1.4657	29.105	23.825	ENSG00000094975	51430	SUN domain containing ossification factor [Source:HGNC Symbol;Acc:HGNC:1240]
TXNDC17	1.2137	6.24274	6.6924	0.0096827	0.426278	0	53.473	65.863	50.603	8.4832	73.11	11.8232	36.646	20.459	63.621	88.619	35.682	150.31	63.816	67.239	38.44	216.35	64.215	48.795	13.406	199.64	29.314	160.08	132.4	ENSG00000129235	84817	thioredoxin domain containing 17 [Source:HGNC Symbol;Acc:HGNC:28218]
ZSCAN22	-3.4551	1.76089	6.6843	0.0097263	0.426687	0	7.7037	0	10.904	0	0	26.6022	2.1306	2.4799	0	0.86038	10.8598	1.6953	0.8078	1.2627	0.65152	0.34699	2.5182	1.4093	3.3514	0	0	0	6.4842	ENSG00000182318	342945	zinc finger and SCAN domain containing 22 [Source:HGNC Symbol;Acc:HGNC:4929]
GALNT1	1.1459	5.90361	6.6677	0.0098177	0.42918	0	40.558	30.736	24.56	17.335	45.241	41.3812	36.22	24.179	14.829	96.148	26.3737	103.03	25.85	37.25	31.273	71.828	55.221	84.555	119.25	112.27	183.58	103.74	20.81	ENSG00000141429	2589	polypeptide N-acetylgalactosaminyltransferase 1 [Source:HGNC Symbol;Acc:HGNC:4123]
RPS14P3	-1.6618	5.84859	6.6603	0.0098583	0.429196	0	21.072	34.728	221.78	29.384	45.603	422.68	34.941	34.719	23.918	38.502	48.8689	27.124	41.198	176.15	65.152	21.687	17.268	19.025	18.154	23.375	22.352	21.594	57.453	ENSG00000226396	644068	ribosomal protein S14 pseudogene 3 [Source:HGNC Symbol;Acc:HGNC:35797]
RHOB	1.313	5.42246	6.6514	0.0099076	0.429196	0	21.072	4.3908	5.2932	32.826	70.939	5.9116	37.924	20.459	21.526	55.495	48.0932	183.28	60.585	31.883	7.8183	75.471	31.298	21.491	33.793	43.684	21.619	88.253	27.445	ENSG00000143878	388	ras homolog family member B [Source:HGNC Symbol;Acc:HGNC:668]
WLS	-4.3315	2.02191	6.6489	0.0099218	0.429196	0	6.7974	5.1892	0.42345	0	11.582	0	0.85223	0	14.829	12.906	0	0	0	14.205	0	0	5.756	4.0516	0.55857	0	0	1.4083	0	ENSG00000116729	79971	wntless Wnt ligand secretion mediator [Source:HGNC Symbol;Acc:HGNC:30238]
DSCC1	-4.9666	1.47855	6.6337	0.010007	0.429585	0	12.009	0	2.1173	0	0	0	0.85223	0	0	18.498	0	0	6.4624	0.31568	0.65152	0	3.5975	0.35231	0	0.38319	0	0	0	ENSG00000136982	79075	DNA replication and sister chromatid cohesion 1 [Source:HGNC Symbol;Acc:HGNC:24453]
TAX1BP1	1.0063	8.68614	6.6334	0.010009	0.429585	0	376.8	319.73	170.55	324.45	420.2	345.829	199.42	63.238	279.84	346.09	377.764	642.5	117.13	257.91	152.46	1446.1	341.58	428.41	910.47	636.48	252.1	611.67	410.61	ENSG00000106052	8887	Tax1 (human T-cell leukemia virus type I) binding protein 1 [Source:HGNC Symbol;Acc:HGNC:11575]
LYPLA2	-0.96009	7.36293	6.6226	0.010069	0.429585	0	195.99	251.48	253.12	150.61	270.72	59.116	155.96	337.27	121.5	169.49	102.392	108.87	126.82	226.97	80.789	93.689	290.14	192.36	135.17	57.478	100.03	64.312	196.48	ENSG00000011009	11313	lysophospholipase II [Source:HGNC Symbol;Acc:HGNC:6738]
CNTD1	1.9437	1.69797	6.6135	0.010121	0.429707	0	3.3987	0.39917	2.4349	1.3524	1.4477	0	2.1306	0	0	0.43019	5.4299	16.388	1.6156	0.63135	0.65152	0.69399	1.0792	0.70463	1.3964	4.2151	9.1607	1.8777	2.1111	ENSG00000176563	124817	cyclin N-terminal domain containing 1 [Source:HGNC Symbol;Acc:HGNC:26847]
TULP2	2.3892	3.46795	6.602	0.010186	0.429707	0	1.1329	3.5925	3.8111	10.696	3.9812	2.9558	2.9828	0	0	11.4	0	0	0	4.4195	0	6.9399	2.6981	7.5747	28.208	7.6638	115.42	11.736	7.8413	ENSG00000104804	7288	tubby like protein 2 [Source:HGNC Symbol;Acc:HGNC:12424]
CHMP1A	-1.3225	5.36616	6.593	0.010238	0.429707	0	54.606	28.341	59.389	29.015	82.882	85.7182	84.797	58.278	24.396	40.653	102.392	13.374	22.618	28.095	76.228	10.583	38.853	32.941	9.775	10.346	36.643	20.185	26.54	ENSG00000131165	5119	charged multivesicular body protein 1A [Source:HGNC Symbol;Acc:HGNC:8740]
ZBTB8A	-4.1049	0.460099	6.5919	0.010245	0.429707	0	2.4924	0.79833	2.329	0	0.36193	0	1.2783	0	0	0	0.7757	0	13.733	0.94703	0	0	0	0.52847	0	0	0.36643	0	1.0556	ENSG00000160062	653121	zinc finger and BTB domain containing 8A [Source:HGNC Symbol;Acc:HGNC:24172]
TRIM17	2.6081	0.687606	6.5868	0.010274	0.429707	0	0.22658	0	0.10586	0.36884	0	0	0.85223	1.86	0	0	0.7757	1.5069	0	0	0	2.2555	0	1.0569	3.0721	1.1496	9.1607	4.2249	0	ENSG00000162931	51127	tripartite motif containing 17 [Source:HGNC Symbol;Acc:HGNC:13430]
PTGES3	1.1576	8.70118	6.5755	0.010339	0.429707	0	304.98	411.94	103.32	130.94	289.18	94.5857	79.683	52.079	244.44	310.81	267.615	531.18	356.24	137.95	248.23	1029.5	231.14	648.79	864.11	1420.9	599.11	481.17	674.2	ENSG00000110958	10728	prostaglandin E synthase 3 (cytosolic) [Source:HGNC Symbol;Acc:HGNC:16049]
PRDX4	1.4183	9.46898	6.5734	0.010351	0.429707	0	769.02	1531.6	164.62	136.1	128.49	153.702	174.28	287.67	595.08	474.5	96.1864	516.3	1000.9	345.35	345.31	301.36	284.92	226.71	759.38	4225	150.97	2565.9	1028.9	ENSG00000123131	10549	peroxiredoxin 4 [Source:HGNC Symbol;Acc:HGNC:17169]
NAV1	-1.9114	3.72636	6.5691	0.010377	0.429707	0	12.462	0.39917	20.326	9.4668	11.22	5.9116	8.0962	14.26	21.526	19.789	17.0653	0.37673	14.54	27.464	9.1213	1.735	10.253	53.023	10.054	5.7478	3.6643	3.286	3.6191	ENSG00000134369	89796	neuron navigator 1 [Source:HGNC Symbol;Acc:HGNC:15989]
IKZF5	1.8102	4.55592	6.565	0.010401	0.429707	0	8.6101	34.328	9.316	93.07	0	56.1602	14.914	2.4799	0	16.562	0.7757	104.54	12.925	3.7881	33.879	31.924	17.088	7.2224	12.847	27.59	4.3971	26.757	7.5397	ENSG00000095574	64376	IKAROS family zinc finger 5 (Pegasus) [Source:HGNC Symbol;Acc:HGNC:14283]
COCH	2.367	3.3019	6.559	0.010436	0.429707	0	4.0785	4.3908	2.8583	4.0572	0.36193	0	11.505	3.0999	0	8.1736	0	0.18836	0	4.4195	5.2122	34.179	0.17987	0	2.5136	22.225	6.9621	67.128	25.032	ENSG00000100473	1690	cochlin [Source:HGNC Symbol;Acc:HGNC:2180]
TTK	2.056	4.25614	6.5561	0.010453	0.429707	0	25.83	21.954	3.7052	30.613	0.72386	2.9558	0	1.24	35.398	13.981	0	33.717	4.8468	2.2097	2.6061	8.5014	0	35.584	6.1443	125.69	27.849	18.308	7.3889	ENSG00000112742	7272	TTK protein kinase [Source:HGNC Symbol;Acc:HGNC:12401]
PSMD12	1.1557	6.9857	6.5464	0.01051	0.429738	0	61.403	53.888	41.498	95.16	87.226	67.9834	61.36	17.98	203.78	73.778	34.1307	366.37	184.18	10.417	59.94	317.5	121.59	110.8	208.63	148.68	123.49	214.06	208.55	ENSG00000197170	5718	proteasome (prosome, macropain) 26S subunit, non-ATPase, 12 [Source:HGNC Symbol;Acc:HGNC:9557]
EPB41L4A	1.9995	4.21061	6.5353	0.010575	0.429738	0	14.728	24.349	3.3876	15.368	7.6006	5.9116	0	1.24	8.1321	6.2378	8.5327	0.94181	0	1.8941	8.4698	2.2555	3.4176	17.263	55.298	143.7	55.331	23.471	2.5635	ENSG00000129595	64097	erythrocyte membrane protein band 4.1 like 4A [Source:HGNC Symbol;Acc:HGNC:13278]
FTSJ3	-2.4003	5.20289	6.5339	0.010584	0.429738	0	2.4924	27.942	37.476	7.7456	6.5148	88.6741	18.323	26.039	35.398	67.97	331.998	0	1.6156	48.93	13.682	17.87	39.212	66.235	23.181	25.674	0	5.1637	13.571	ENSG00000108592	117246	FtsJ homolog 3 (E. coli) [Source:HGNC Symbol;Acc:HGNC:17136]
BTAF1	1.8597	4.12255	6.5325	0.010592	0.429738	0	19.713	12.374	5.5049	45.736	0.72386	17.7348	15.766	2.4799	1.4351	18.283	15.5139	7.9112	0	5.9978	15.637	133.07	0.71949	6.694	13.126	9.9629	5.13	0.46943	7.5397	ENSG00000095564	9044	BTAF1 RNA polymerase II, B-TFIID transcription factor-associated, 170kDa [Source:HGNC Symbol;Acc:HGNC:17307]
RSRP1	2.0336	4.52049	6.5142	0.010702	0.431411	0	27.643	25.946	9.9512	8.8521	1.0858	0	0.42611	11.16	28.701	2.7962	0	25.429	0	38.828	3.2576	48.059	5.0365	12.507	0	118.79	60.461	31.921	33.024	ENSG00000117616	57035	arginine/serine-rich protein 1 [Source:HGNC Symbol;Acc:HGNC:25234]
PLEKHH3	2.7295	1.0688	6.514	0.010703	0.431411	0	0.45316	0	0.84691	0.12295	0	0	0.85223	0.61998	0	1.2906	0	11.302	0	0	0	7.1134	0.35975	0	0.55857	0	0	0.93886	2.1111	ENSG00000068137	79990	pleckstrin homology domain containing, family H (with MyTH4 domain) member 3 [Source:HGNC Symbol;Acc:HGNC:26105]
OGFRL1	1.7499	4.44001	6.4626	0.011017	0.442634	0	16.767	1.1975	4.2345	17.95	59.357	8.8674	21.732	0.61998	0.47836	0.86038	13.9625	121.87	14.54	10.102	16.288	34.352	4.8566	19.025	16.199	23.375	1.8321	55.862	5.2778	ENSG00000119900	79627	opioid growth factor receptor-like 1 [Source:HGNC Symbol;Acc:HGNC:21378]
MMP11	-4.7216	1.72476	6.4539	0.011071	0.442899	0	0	9.9792	0.31759	0	14.115	8.8674	0	0	16.742	0	0	0	5.6546	15.784	5.2122	0.1735	0.17987	0	0	0.76638	0	0	3.9207	ENSG00000275365	4320	matrix metallopeptidase 11 (stromelysin 3) [Source:HGNC Symbol;Acc:HGNC:7157]
SH2D1A	1.3059	6.26546	6.4408	0.011153	0.442899	0	94.937	61.472	22.655	36.638	67.681	47.2928	11.079	19.219	29.18	116.58	13.1868	154.27	40.39	53.034	110.11	447.1	32.018	11.626	89.93	72.04	67.423	23.941	97.112	ENSG00000183918	4068	SH2 domain containing 1A [Source:HGNC Symbol;Acc:HGNC:10820]
TMF1	1.6487	5.27466	6.4374	0.011174	0.442899	0	10.876	56.682	13.127	41.31	0.36193	47.2928	8.9484	1.86	5.2619	38.717	34.1307	85.893	0.8078	20.203	20.849	196.23	46.407	5.637	60.884	96.564	22.352	6.572	34.984	ENSG00000144747	7110	TATA element modulatory factor 1 [Source:HGNC Symbol;Acc:HGNC:11870]
RLF	1.5415	5.10499	6.4361	0.011182	0.442899	0	16.314	3.1933	4.0228	61.35	0.72386	44.337	50.708	1.86	1.9134	20.219	56.6259	128.65	21.003	20.519	26.712	93.515	5.0365	26.6	48.596	26.823	41.773	37.554	33.929	ENSG00000117000	6018	rearranged L-myc fusion [Source:HGNC Symbol;Acc:HGNC:10025]
CDH17	-4.3152	4.06427	6.4299	0.011221	0.442899	0	45.996	7.5842	8.0456	0	3.2574	0	0	0	4.3052	0.64529	0	0.37673	0	1.2627	2.6061	0.1735	220.17	1.5854	22.622	0	1.8321	3.286	0	ENSG00000079112	1015	cadherin 17, LI cadherin (liver-intestine) [Source:HGNC Symbol;Acc:HGNC:1756]
POTEF	-3.3633	2.18436	6.4274	0.011237	0.442899	0	0	0.79833	39.805	1.2295	1.0858	14.779	2.1306	4.3399	0	0.43019	2.3271	0.37673	0	6.3135	3.9091	0.34699	1.439	0.88078	0.27928	0	0.36643	0	0.75397	ENSG00000196604	728378	POTE ankyrin domain family, member F [Source:HGNC Symbol;Acc:HGNC:33905]
PRSS23	-2.9925	3.22344	6.4059	0.011374	0.445717	0	0	16.366	0.21173	3.4425	20.992	8.8674	10.227	1.24	35.398	22.8	5.4299	0.56509	16.964	6.9449	6.5152	0.1735	37.953	10.569	0.27928	0.38319	0	4.2249	0	ENSG00000150687	11098	protease, serine, 23 [Source:HGNC Symbol;Acc:HGNC:14370]
PPP2R5A	1.5933	5.04303	6.4022	0.011398	0.445717	0	17.22	2.7942	13.868	9.098	83.606	20.6906	14.914	11.78	0.47836	41.728	0.7757	46.337	4.8468	11.049	14.333	143.66	23.024	25.19	57.533	45.599	43.971	84.497	4.9762	ENSG00000066027	5525	protein phosphatase 2, regulatory subunit B', alpha [Source:HGNC Symbol;Acc:HGNC:9309]
EPHA4	1.765	4.29905	6.3993	0.011417	0.445717	0	2.719	16.366	5.7166	30.49	12.668	38.4254	0	17.36	0.95671	3.6566	0	25.994	6.4624	12.311	4.5606	2.429	19.966	9.8648	36.866	52.497	104.43	27.227	17.492	ENSG00000116106	2043	EPH receptor A4 [Source:HGNC Symbol;Acc:HGNC:3388]
PHLDA1	1.3106	7.25409	6.3731	0.011586	0.449944	0	78.397	134.12	13.445	316.22	123.06	138.923	94.171	21.699	283.19	98.083	48.0932	517.24	122.79	27.779	72.319	478.85	24.643	16.383	390.44	106.91	60.827	140.36	164.82	ENSG00000139289	22822	pleckstrin homology-like domain, family A, member 1 [Source:HGNC Symbol;Acc:HGNC:8933]
CDC42EP1	-2.6475	1.21374	6.3714	0.011597	0.449944	0	1.3595	7.5842	3.5994	0.73767	0	0	3.835	0.61998	16.742	1.0755	0.7757	0.18836	1.6156	0.94703	2.6061	0.1735	0.53962	1.2331	1.1171	0.38319	0.36643	0.46943	0.15079	ENSG00000128283	11135	CDC42 effector protein (Rho GTPase binding) 1 [Source:HGNC Symbol;Acc:HGNC:17014]
ZNF90	-4.7099	0.937161	6.3595	0.011675	0.451553	0	0	1.1975	1.4821	0	18.097	5.9116	2.1306	0.61998	0	1.5057	0	0	0	5.9978	0	0	0	0	1.6757	0.38319	0	0	0	ENSG00000213988	7643	zinc finger protein 90 [Source:HGNC Symbol;Acc:HGNC:13165]
ZNF682	3.4933	2.82877	6.3391	0.011811	0.454046	0	4.7582	2.395	2.6466	1.7212	0	0	0	0	0	3.4415	0	97.007	0	0.63135	3.2576	0	0	0.17616	6.4236	0	0	0	0	ENSG00000197124	91120	zinc finger protein 682 [Source:HGNC Symbol;Acc:HGNC:28857]
ZBTB10	1.5984	4.62927	6.3387	0.011813	0.454046	0	7.2506	12.374	3.1759	87.045	7.6006	56.1602	20.453	0	9.5671	7.5283	48.0932	86.27	1.6156	2.8411	28.667	23.075	25.902	24.133	4.7478	10.729	59.361	21.594	15.683	ENSG00000205189	65986	zinc finger and BTB domain containing 10 [Source:HGNC Symbol;Acc:HGNC:30953]
CFLAR-AS1	2.0432	1.49841	6.3136	0.011982	0.459108	0	0.22658	0	1.1645	1.7212	1.0858	2.9558	2.1306	0.61998	0.47836	1.9359	0	0	1.6156	0.63135	0.65152	6.7664	1.0792	3.5231	0	4.2151	6.2293	12.675	3.3175	ENSG00000226312	65072	CFLAR antisense RNA 1 [Source:HGNC Symbol;Acc:HGNC:14437]
STRIP2	2.6372	1.19162	6.2975	0.012091	0.461876	0	0	0	0.10586	3.1966	0.36193	0	0	0.61998	0.47836	0.43019	0	0	0	0	0	0.52049	1.7987	4.5801	2.7928	2.2991	14.291	7.9803	0.15079	ENSG00000128578	57464	striatin interacting protein 2 [Source:HGNC Symbol;Acc:HGNC:22209]
HSP90AB1	0.96455	10.913	6.2838	0.012185	0.464034	0	1033.2	2637.3	1065.7	3669.6	1760.8	1782.35	937.45	1143.2	1617.8	1170.1	3983.2	2662.1	1092.1	1308.5	2269.9	1860.2	794.14	1598.4	529.24	2262	5190.5	2438.2	1534	ENSG00000096384	3326	heat shock protein 90kDa alpha (cytosolic), class B member 1 [Source:HGNC Symbol;Acc:HGNC:5258]
QPCT	1.2314	6.16527	6.2502	0.012418	0.471451	0	115.33	49.896	35.041	93.438	37.279	8.8674	73.292	32.239	109.07	46.676	2.3271	86.082	29.081	43.879	54.728	27.239	98.931	43.863	68.146	328.78	39.574	156.32	28.5	ENSG00000115828	25797	glutaminyl-peptide cyclotransferase [Source:HGNC Symbol;Acc:HGNC:9753]
DHX57	1.8994	3.55277	6.2378	0.012505	0.473334	0	3.3987	12.374	2.329	0.73767	10.134	5.9116	3.4089	8.6798	0	1.0755	0	27.124	4.8468	18.625	6.5152	56.734	10.972	10.569	5.3064	16.094	36.643	0.93886	0.30159	ENSG00000163214	90957	DEAH (Asp-Glu-Ala-Asp/His) box polypeptide 57 [Source:HGNC Symbol;Acc:HGNC:20086]
ZNF701	2.3045	4.40971	6.2322	0.012545	0.473339	0	3.8519	9.58	8.7867	68.235	0	11.8232	18.749	0	0	17.853	0.7757	123	0	2.2097	16.94	13.533	0	20.61	49.992	34.487	23.085	19.716	0	ENSG00000167562	55762	zinc finger protein 701 [Source:HGNC Symbol;Acc:HGNC:25597]
ZFP14	3.7571	1.88229	6.227	0.012582	0.473339	0	3.3987	0	0	0.12295	0	2.9558	0.42611	0	0	0	0	0.18836	0	0	0.65152	0	0	7.2224	0.27928	0	12.459	59.618	0	ENSG00000142065	57677	ZFP14 zinc finger protein [Source:HGNC Symbol;Acc:HGNC:29312]
ARID4B	1.1217	6.30994	6.2165	0.012656	0.473715	0	54.153	55.883	27.948	130.69	148.39	94.5857	47.299	27.899	8.6104	56.57	50.4203	131.48	42.005	24.307	54.728	259.9	24.463	74.691	176.79	142.55	72.553	43.188	49.913	ENSG00000054267	51742	AT rich interactive domain 4B (RBP1-like) [Source:HGNC Symbol;Acc:HGNC:15550]
UBASH3A	-3.0805	3.88337	6.2149	0.012668	0.473715	0	79.756	19.958	10.375	3.4425	0	0	0	39.679	57.881	13.981	0	1.1302	0.8078	18.625	20.849	0.34699	2.3384	8.4555	22.901	0	0	7.9803	12.968	ENSG00000160185	53347	ubiquitin associated and SH3 domain containing A [Source:HGNC Symbol;Acc:HGNC:12462]
UBTD1	-4.0366	1.81997	6.1958	0.012805	0.477401	0	1.8126	0	4.5521	0	0	0	8.0962	20.459	7.1753	2.5811	0	0	11.309	1.8941	0	0	1.9786	1.7616	0	1.5328	0	0	11.611	ENSG00000165886	80019	ubiquitin domain containing 1 [Source:HGNC Symbol;Acc:HGNC:25683]
PLK4	2.3764	2.84732	6.1802	0.012918	0.478707	0	8.6101	0.79833	7.9398	0.49178	3.6193	5.9116	0	3.0999	0.95671	7.0981	0	45.395	0	1.5784	1.9546	28.28	0	0.88078	4.1893	0.38319	10.626	0.46943	0	ENSG00000142731	10733	polo-like kinase 4 [Source:HGNC Symbol;Acc:HGNC:11397]
PRDM1	0.94695	7.70887	6.1756	0.012952	0.478707	0	105.81	170.84	37.37	451.58	64.062	239.42	149.57	24.799	144.94	207.57	193.924	394.81	209.22	124.06	207.18	338.32	112.6	272.51	362.23	319.96	194.21	240.82	228.3	ENSG00000057657	639	PR domain containing 1, with ZNF domain [Source:HGNC Symbol;Acc:HGNC:9346]
SH3PXD2B	-2.4946	3.75629	6.1736	0.012967	0.478707	0	12.462	1.5967	8.2573	0.12295	107.49	2.9558	17.045	21.699	6.2186	14.842	0	0.75345	11.309	5.3665	1.303	6.5929	21.405	36.112	1.1171	0.76638	1.4657	7.5109	4.0714	ENSG00000174705	285590	SH3 and PX domains 2B [Source:HGNC Symbol;Acc:HGNC:29242]
ARHGEF6	-1.4026	6.08829	6.1699	0.012994	0.478707	0	41.011	39.518	63.73	59.997	133.91	17.7348	108.66	30.999	292.28	81.951	97.7378	4.7091	35.543	58.084	18.894	8.3279	122.67	59.013	61.443	44.067	30.414	33.799	91.381	ENSG00000129675	9459	Rac/Cdc42 guanine nucleotide exchange factor (GEF) 6 [Source:HGNC Symbol;Acc:HGNC:685]
ZNF629	-4.062	1.52424	6.1555	0.013101	0.480836	0	2.0392	3.1933	0.10586	0	0	0	12.783	9.9197	0	0.43019	0	0	0.8078	4.1038	5.8637	0	0.17987	13.74	3.6307	1.1496	0	0	0	ENSG00000102870	23361	zinc finger protein 629 [Source:HGNC Symbol;Acc:HGNC:29008]
HTRA1	-2.4197	4.40397	6.1516	0.01313	0.480836	0	29.909	0.39917	1.1645	0	33.298	8.8674	57.099	64.478	81.799	26.887	34.1307	14.692	16.964	1.5784	5.8637	1.2145	21.405	45.977	3.0721	6.131	0	7.9803	22.921	ENSG00000166033	5654	HtrA serine peptidase 1 [Source:HGNC Symbol;Acc:HGNC:9476]
DENND1C	-1.5624	5.37215	6.143	0.013193	0.481745	0	96.07	15.568	58.966	48.072	125.95	17.7348	79.683	139.5	23.918	49.687	43.439	11.302	8.078	43.248	23.455	1.2145	30.219	29.947	23.181	14.944	8.7943	15.022	24.429	ENSG00000205744	79958	DENN/MADD domain containing 1C [Source:HGNC Symbol;Acc:HGNC:26225]
CCL2	-1.9162	6.9654	6.1265	0.013317	0.484835	0	5.6645	19.16	384.92	32.089	214.63	8.8674	139.34	307.51	241.57	74.638	267.615	32.21	625.24	141.42	13.682	29.148	45.868	121.9	2.2343	20.692	53.499	78.864	20.357	ENSG00000108691	6347	chemokine (C-C motif) ligand 2 [Source:HGNC Symbol;Acc:HGNC:10618]
ZNF497	-3.3095	0.08634	6.0576	0.013847	0.502648	0	1.8126	0	0.52932	0.12295	0	0	0	0.61998	0.47836	0	0	0	0	0.63135	0	0	0.17987	3.5231	0.55857	0	0	0	0.75397	ENSG00000174586	162968	zinc finger protein 497 [Source:HGNC Symbol;Acc:HGNC:23714]
DHX33	-2.5159	6.05532	6.0511	0.013898	0.503035	0	7.4772	20.358	12.704	10.082	194.36	11.8232	18.323	74.398	215.74	50.547	0	0	554.15	10.733	18.894	2.2555	61.877	108.16	89.93	40.618	0.73286	37.085	18.397	ENSG00000005100	56919	DEAH (Asp-Glu-Ala-His) box polypeptide 33 [Source:HGNC Symbol;Acc:HGNC:16718]
C18orf21	2.002	4.36229	6.0418	0.013971	0.504023	0	12.915	1.9958	12.598	14.139	0	8.8674	11.931	0	67.927	16.347	0	158.41	0.8078	8.2076	11.076	12.492	8.0943	1.2331	17.874	11.496	44.338	15.022	0.45238	ENSG00000141428	83608	chromosome 18 open reading frame 21 [Source:HGNC Symbol;Acc:HGNC:28802]
PLXNA1	-3.6504	1.64993	6.0374	0.014006	0.504023	0	1.1329	0	0.42345	0.12295	22.44	0	3.835	32.239	0	0.86038	1.5514	0	5.6546	1.8941	2.6061	0.69399	1.6189	0	2.7928	0	0.73286	0.46943	0	ENSG00000114554	5361	plexin A1 [Source:HGNC Symbol;Acc:HGNC:9099]
ASH2L	-1.4153	5.13985	5.997	0.01433	0.512714	0	70.92	35.526	35.782	19.179	97.36	2.9558	39.202	32.859	108.59	16.132	97.7378	15.069	21.003	29.989	18.243	21.167	34.356	13.74	25.694	4.5983	12.092	21.124	23.976	ENSG00000129691	9070	ash2 (absent, small, or homeotic)-like (Drosophila) [Source:HGNC Symbol;Acc:HGNC:744]
KCNQ1OT1	1.816	4.84452	5.997	0.01433	0.512714	0	3.8519	50.694	12.28	30.245	1.4477	5.9116	11.505	54.559	15.307	15.272	0	3.2022	42.813	12.627	0.65152	0.1735	21.405	16.735	3.6307	77.404	127.52	124.4	22.016	ENSG00000269821	10984	KCNQ1 opposite strand/antisense transcript 1 (non-protein coding) [Source:HGNC Symbol;Acc:HGNC:6295]
ZC3H6	1.7768	3.51952	5.9889	0.014396	0.513363	0	10.196	5.9875	5.1873	3.6884	2.5335	8.8674	12.357	0.61998	0	2.151	2.3271	22.415	14.54	4.4195	17.591	4.6844	1.6189	0.35231	17.036	83.152	15.024	12.205	11.159	ENSG00000188177	376940	zinc finger CCCH-type containing 6 [Source:HGNC Symbol;Acc:HGNC:24762]
GNAQ	1.5649	5.25251	5.9815	0.014457	0.513363	0	21.752	15.168	14.821	11.188	0	0	12.783	4.9599	48.792	41.513	8.5327	47.279	33.12	23.676	7.1667	246.89	24.103	53.904	35.19	20.309	16.489	77.925	53.381	ENSG00000156052	2776	guanine nucleotide binding protein (G protein), q polypeptide [Source:HGNC Symbol;Acc:HGNC:4390]
IL1A	2.8475	4.7707	5.9759	0.014503	0.513363	0	0	26.345	0	48.686	0	2.9558	0	0	25.353	12.045	9.3084	285.93	4.039	0	1.303	0.34699	5.5761	15.149	0	0.76638	0	72.762	57.453	ENSG00000115008	3552	interleukin 1, alpha [Source:HGNC Symbol;Acc:HGNC:5991]
PDE5A	-2.9865	1.24466	5.9691	0.014559	0.513363	0	1.1329	3.1933	0.21173	0.24589	0.36193	5.9116	1.2783	0.61998	0	0.2151	0	0	3.2312	6.9449	0	0	11.332	4.0516	1.1171	0.76638	0.73286	0	1.5079	ENSG00000138735	8654	phosphodiesterase 5A, cGMP-specific [Source:HGNC Symbol;Acc:HGNC:8784]
UBE2D1	1.9754	5.53198	5.9688	0.014562	0.513363	0	4.5316	3.1933	12.704	3.9343	3.2574	14.779	14.062	1.86	0	18.928	6.2056	520.26	18.579	13.258	14.333	6.9399	3.4176	139.69	111.43	19.926	12.459	14.552	34.381	ENSG00000072401	7321	ubiquitin-conjugating enzyme E2D 1 [Source:HGNC Symbol;Acc:HGNC:12474]
SMARCC1	-1.2512	5.21859	5.9645	0.014597	0.513363	0	80.21	45.505	33.135	6.6391	34.022	32.5138	38.776	37.199	77.972	57.215	20.1681	21.662	12.925	29.674	32.576	6.7664	40.831	32.589	55.298	14.944	49.101	9.3886	66.651	ENSG00000173473	6599	SWI/SNF related, matrix associated, actin dependent regulator of chromatin, subfamily c, member 1 [Source:HGNC Symbol;Acc:HGNC:11104]
SRSF11	0.91636	7.38039	5.9542	0.014683	0.513606	0	94.484	231.92	79.398	77.947	94.464	50.2486	93.319	104.78	154.03	166.91	62.0557	378.61	108.24	133.53	61.243	384.64	87.239	174.57	308.05	270.91	245.51	154.44	258.76	ENSG00000116754	9295	serine/arginine-rich splicing factor 11 [Source:HGNC Symbol;Acc:HGNC:10782]
SCFD2	-2.605	3.73734	5.9537	0.014686	0.513606	0	35.8	47.501	20.114	0	0	2.9558	14.062	19.219	0.47836	20.864	49.6446	1.1302	0	8.5232	8.4698	3.9904	22.484	10.569	1.955	7.2806	0	3.7554	14.627	ENSG00000184178	152579	sec1 family domain containing 2 [Source:HGNC Symbol;Acc:HGNC:30676]
TXNL1	1.1164	7.32196	5.9363	0.014832	0.515394	0	84.741	191.2	95.806	73.644	3.2574	85.7182	44.742	40.919	85.626	143.25	62.8314	360.15	301.31	90.599	129	502.62	170.88	178.27	179.02	295.44	111.39	235.65	174.77	ENSG00000091164	9352	thioredoxin-like 1 [Source:HGNC Symbol;Acc:HGNC:12436]
KREMEN1	-3.7712	2.16951	5.9319	0.014869	0.515394	0	0	39.917	1.9055	0.73767	0.36193	0	0.85223	1.86	0	5.5925	0	0	4.8468	0	3.9091	0.1735	16.369	10.393	0.55857	1.1496	0	0	0.15079	ENSG00000183762	83999	kringle containing transmembrane protein 1 [Source:HGNC Symbol;Acc:HGNC:17550]
KIR3DL1	-4.9341	1.96434	5.9313	0.014875	0.515394	0	0	7.5842	1.9055	0.24589	0	70.9392	0	10.54	0	0.64529	0	0	0	31.883	16.288	0.69399	1.0792	0	3.91	0	0	0.46943	0	ENSG00000274920	3811	killer cell immunoglobulin-like receptor, three domains, long cytoplasmic tail, 1 [Source:HGNC Symbol;Acc:HGNC:6338]
LY96	1.0976	7.37012	5.9255	0.014923	0.515394	0	123.49	162.06	88.608	78.685	155.63	11.8232	106.1	22.939	167.42	67.54	136.523	215.49	142.17	139.53	25.409	206.11	98.391	257.72	241.58	654.49	80.981	382.12	188.19	ENSG00000154589	23643	lymphocyte antigen 96 [Source:HGNC Symbol;Acc:HGNC:17156]
OSBPL1A	1.994	3.21848	5.9186	0.014982	0.515394	0	0.45316	0	8.8925	7.3767	0.36193	0	8.0962	2.4799	0	4.517	0	6.4043	6.4624	9.786	0.65152	35.74	0.89937	18.849	9.2164	15.711	37.742	5.1637	3.9207	ENSG00000141447	114876	oxysterol binding protein-like 1A [Source:HGNC Symbol;Acc:HGNC:16398]
EBAG9	1.8059	5.18877	5.9181	0.014986	0.515394	0	37.159	19.559	8.1515	12.909	0	0	9.8006	9.9197	2.3918	48.827	0	4.5207	29.081	27.779	14.333	108.26	6.4755	47.915	88.254	103.84	21.619	194.81	8.5953	ENSG00000147654	9166	estrogen receptor binding site associated, antigen, 9 [Source:HGNC Symbol;Acc:HGNC:3123]
ZNF845	-3.746	2.23325	5.9027	0.015117	0.517081	0	0.90632	0.39917	0.95277	0.61473	0	23.6464	0	0.61998	0	20.434	0	0	0	4.1038	6.5152	0	9.5333	8.8078	10.892	0	0	1.8777	11.31	ENSG00000213799	91664	zinc finger protein 845 [Source:HGNC Symbol;Acc:HGNC:25112]
TNFRSF17	1.9765	5.67613	5.9026	0.015119	0.517081	0	52.34	130.13	7.728	0	0	8.8674	2.1306	16.74	19.134	11.615	0	26.182	24.234	18.309	54.728	58.816	16.369	9.1602	45.244	474.77	15.024	95.764	64.238	ENSG00000048462	608	tumor necrosis factor receptor superfamily, member 17 [Source:HGNC Symbol;Acc:HGNC:11913]
CHD8	-2.0665	3.00667	5.8808	0.015307	0.520886	0	23.791	3.9917	7.6222	0.61473	1.0858	29.558	4.2611	4.3399	7.1753	1.0755	51.9717	1.1302	7.2702	7.2605	11.076	3.9904	4.6767	4.0516	2.5136	2.6823	4.0307	3.286	19	ENSG00000100888	57680	chromodomain helicase DNA binding protein 8 [Source:HGNC Symbol;Acc:HGNC:20153]
ZNF687	-3.5326	0.46619	5.88	0.015314	0.520886	0	4.7582	1.1975	1.1645	0.24589	0.36193	11.8232	0.42611	2.4799	0.47836	0	0	0.18836	0	0	0.65152	0	0	3.6993	0	0	0	0	0.15079	ENSG00000143373	57592	zinc finger protein 687 [Source:HGNC Symbol;Acc:HGNC:29277]
SNIP1	1.7606	4.98906	5.8721	0.015382	0.520886	0	2.9456	38.719	4.7639	40.695	87.226	44.337	6.8178	3.0999	0	19.359	0	78.17	0.8078	3.4724	9.7728	8.1544	17.088	23.957	43.289	62.843	152.8	46.004	20.357	ENSG00000163877	79753	Smad nuclear interacting protein 1 [Source:HGNC Symbol;Acc:HGNC:30587]
MFSD6	-2.2567	4.70253	5.8704	0.015398	0.520886	0	15.181	10.778	7.6222	0.36884	230.55	44.337	4.2611	3.7199	57.403	18.068	17.841	20.908	0	9.786	15.637	1.735	25.542	5.4609	29.883	0.76638	12.825	4.2249	59.564	ENSG00000151690	54842	major facilitator superfamily domain containing 6 [Source:HGNC Symbol;Acc:HGNC:24711]
SNHG7	1.8163	1.76432	5.8565	0.01552	0.522745	0	0	2.395	4.1287	2.336	0	2.9558	3.4089	3.0999	0	3.2264	2.3271	4.7091	2.4234	0.31568	2.6061	4.1639	1.0792	0.70463	0.83785	16.477	2.565	7.5109	1.2064	ENSG00000233016	84973	small nucleolar RNA host gene 7 (non-protein coding) [Source:HGNC Symbol;Acc:HGNC:28254]
CD14	-1.437	9.27021	5.8501	0.015576	0.522745	0	429.82	157.27	1007.5	353.47	182.41	47.2928	1667	1492.9	691.7	260.05	1032.45	266.53	1550.2	1098.9	244.97	227.8	875.45	1089.9	29.883	125.69	225.72	435.16	678.57	ENSG00000170458	929	CD14 molecule [Source:HGNC Symbol;Acc:HGNC:1628]
TNFAIP8L2	-2.8322	3.85816	5.8498	0.015579	0.522745	0	20.845	0.39917	53.567	12.786	16.649	0	3.835	36.579	0	4.517	49.6446	0	25.85	29.989	7.1667	0.86749	0.71949	17.792	4.4686	0.76638	0	0	29.405	ENSG00000163154	79626	tumor necrosis factor, alpha-induced protein 8-like 2 [Source:HGNC Symbol;Acc:HGNC:26277]
CENPO	-2.754	2.59806	5.8286	0.015767	0.527398	0	13.821	9.9792	8.5749	2.213	0	14.779	1.2783	3.0999	2.8701	7.0981	0	0.37673	0	9.786	7.1667	0	0.53962	5.1085	0.27928	1.9159	0.36643	0.93886	30.46	ENSG00000138092	79172	centromere protein O [Source:HGNC Symbol;Acc:HGNC:28152]
ZBED5	1.9478	3.59425	5.8247	0.015803	0.527398	0	4.0785	4.3908	4.5521	1.8442	0	2.9558	0.85223	0	0	16.562	0	64.985	3.2312	6.6292	1.9546	33.485	5.5761	12.507	11.171	7.2806	16.123	12.205	23.072	ENSG00000236287	58486	zinc finger, BED-type containing 5 [Source:HGNC Symbol;Acc:HGNC:30803]
TBC1D31	-2.9069	3.14121	5.8111	0.015925	0.529959	0	29.682	1.9958	12.492	2.336	0	2.9558	1.2783	0	31.572	7.5283	7.757	0	0	3.4724	0.65152	0.1735	14.93	3.8755	36.586	3.0655	0	2.3471	13.571	ENSG00000156787	93594	TBC1 domain family, member 31 [Source:HGNC Symbol;Acc:HGNC:30888]
EFNA1	1.9658	4.20155	5.8067	0.015965	0.529959	0	7.9303	46.703	15.138	80.283	0	11.8232	12.783	11.78	0.95671	29.683	0	0	4.8468	3.1568	6.5152	49.62	3.2377	2.1139	6.9821	20.692	36.276	39.432	0.15079	ENSG00000169242	1942	ephrin-A1 [Source:HGNC Symbol;Acc:HGNC:3221]
FOSB	1.1092	6.20719	5.7986	0.016039	0.530552	0	15.861	69.056	12.915	200.77	180.97	35.4696	119.74	55.179	76.059	38.502	23.2709	202.11	64.624	47.351	59.94	71.307	50.005	23.429	19.271	37.553	66.69	142.24	54.437	ENSG00000125740	2354	FBJ murine osteosarcoma viral oncogene homolog B [Source:HGNC Symbol;Acc:HGNC:3797]
TCP11L1	1.4189	4.8901	5.7935	0.016086	0.530552	0	6.1177	2.7942	13.445	70.079	61.166	5.9116	11.079	20.459	4.7836	26.887	31.8036	26.559	62.2	2.8411	8.4698	130.99	9.3534	6.8701	9.775	42.534	28.215	15.961	48.556	ENSG00000176148	55346	t-complex 11, testis-specific-like 1 [Source:HGNC Symbol;Acc:HGNC:25655]
HSPB1	1.1867	7.78222	5.7794	0.016215	0.530552	0	189.2	201.98	261.59	605.38	292.8	62.0718	179.39	296.35	30.136	47.321	322.69	281.41	16.156	115.22	465.19	188.24	35.795	148.68	47.199	805.08	207.4	151.63	74.04	ENSG00000106211	3315	heat shock 27kDa protein 1 [Source:HGNC Symbol;Acc:HGNC:5246]
ASGR2	-2.9423	4.21907	5.7752	0.016254	0.530552	0	0.45316	0	36.735	0.49178	0	2.9558	72.013	63.858	63.621	4.0868	22.4952	10.737	0	18.309	13.682	0.34699	42.09	54.785	0.83785	0	3.6643	2.8166	1.2064	ENSG00000161944	433	asialoglycoprotein receptor 2 [Source:HGNC Symbol;Acc:HGNC:743]
PLA2G7	1.4053	6.40674	5.7707	0.016296	0.530552	0	0.90632	10.778	106.71	163.52	108.94	11.8232	55.821	12.4	6.697	42.804	67.4856	450.94	49.276	78.919	22.152	29.495	74.648	180.38	50.271	65.142	46.903	155.38	91.08	ENSG00000146070	7941	phospholipase A2, group VII (platelet-activating factor acetylhydrolase, plasma) [Source:HGNC Symbol;Acc:HGNC:9040]
CCRN4L	2.005	2.51203	5.766	0.016339	0.530552	0	0	1.9958	0.52932	10.327	2.8955	0	3.835	10.54	0	2.5811	14.7382	11.867	0	3.1568	2.6061	0.86749	1.0792	3.347	0.27928	5.3646	35.91	7.5109	2.8651	ENSG00000151014	25819	CCR4 carbon catabolite repression 4-like (S. cerevisiae) [Source:HGNC Symbol;Acc:HGNC:14254]
ZFYVE16	1.8526	3.49118	5.7658	0.016341	0.530552	0	3.3987	2.7942	2.1173	2.7048	7.9625	2.9558	12.783	0	0	15.272	0	46.714	0	5.9978	3.9091	34.699	3.0579	20.258	12.847	23.375	6.5957	11.736	3.3175	ENSG00000039319	9765	zinc finger, FYVE domain containing 16 [Source:HGNC Symbol;Acc:HGNC:20756]
SIPA1L1	-1.399	5.17598	5.7559	0.016433	0.530552	0	36.706	20.358	40.757	20.901	53.566	124.144	74.57	67.578	87.061	21.51	21.7195	40.498	6.4624	62.504	34.531	7.4604	41.551	26.247	25.973	1.9159	19.054	11.736	24.278	ENSG00000197555	26037	signal-induced proliferation-associated 1 like 1 [Source:HGNC Symbol;Acc:HGNC:20284]
ZCCHC6	1.2562	5.71933	5.7558	0.016434	0.530552	0	18.58	17.563	21.702	172.98	90.845	38.4254	107.38	3.0999	7.6537	43.234	115.579	69.506	25.042	25.57	36.485	53.611	11.692	17.616	17.036	30.272	130.08	88.253	49.762	ENSG00000083223	79670	zinc finger, CCHC domain containing 6 [Source:HGNC Symbol;Acc:HGNC:25817]
FAM220A	2.4105	3.26515	5.7518	0.016471	0.530552	0	0.90632	1.1975	4.0228	5.1637	0	0	4.2611	1.24	0	10.54	0	42.758	0	4.7351	0.65152	48.926	2.5182	9.5125	20.946	19.926	0.36643	0	0	ENSG00000178397	84792	family with sequence similarity 220, member A [Source:HGNC Symbol;Acc:HGNC:22422]
BCL2A1	1.2151	8.44464	5.7499	0.01649	0.530552	0	44.636	52.69	131.59	538.62	313.07	212.818	619.57	84.318	163.6	80.446	726.828	1584.1	354.62	159.73	626.76	498.98	62.776	293.83	34.631	270.53	466.1	238	429.31	ENSG00000140379	597	BCL2-related protein A1 [Source:HGNC Symbol;Acc:HGNC:991]
USP32	-2.1577	4.10988	5.7407	0.016576	0.530552	0	24.924	15.967	9.5277	5.2867	0	11.8232	4.6873	29.759	74.145	10.109	113.252	1.8836	15.348	4.4195	10.424	0.69399	8.9937	25.014	21.784	0	11.359	11.736	10.254	ENSG00000170832	84669	ubiquitin specific peptidase 32 [Source:HGNC Symbol;Acc:HGNC:19143]
SNAI3	-3.2639	1.97629	5.738	0.016601	0.530552	0	4.305	6.7858	8.9984	0	0	5.9116	0.85223	0	0.47836	3.0113	2.3271	0	9.6936	0	0.65152	0.1735	11.152	1.4093	0	0	1.4657	0.93886	13.873	ENSG00000185669	333929	snail family zinc finger 3 [Source:HGNC Symbol;Acc:HGNC:18411]
TNFAIP8	0.97759	8.11765	5.7361	0.01662	0.530552	0	73.412	205.97	56.213	314.62	191.1	156.657	278.25	36.579	357.81	262.42	196.251	1075.7	325.54	164.78	195.46	353.24	150.55	489.89	453.28	200.79	350.67	307.48	149.29	ENSG00000145779	25816	tumor necrosis factor, alpha-induced protein 8 [Source:HGNC Symbol;Acc:HGNC:17260]
RASGRP1	1.4911	4.79962	5.7284	0.016692	0.530552	0	33.081	15.568	8.6808	29.507	38.365	29.558	4.2611	2.4799	4.3052	43.019	0	68.376	4.039	7.8919	18.243	84.493	6.1157	17.44	37.424	99.246	12.092	7.5109	33.024	ENSG00000172575	10125	RAS guanyl releasing protein 1 (calcium and DAG-regulated) [Source:HGNC Symbol;Acc:HGNC:9878]
ZCCHC8	1.3302	4.00929	5.7278	0.016699	0.530552	0	21.072	7.185	7.0928	33.564	7.2386	5.9116	6.3917	3.7199	3.8269	5.5925	17.841	39.179	1.6156	10.417	5.8637	43.548	21.045	9.6886	29.325	7.6638	7.3286	25.819	11.159	ENSG00000033030	55596	zinc finger, CCHC domain containing 8 [Source:HGNC Symbol;Acc:HGNC:25265]
COX7A1	-3.1299	3.35524	5.7267	0.016709	0.530552	0	0	10.778	8.0456	2.0901	104.96	2.9558	16.618	8.0598	1.4351	21.94	0	0	21.811	10.733	3.9091	0.34699	5.3962	4.4039	0	1.1496	4.7636	0.46943	0	ENSG00000161281	1346	cytochrome c oxidase subunit VIIa polypeptide 1 (muscle) [Source:HGNC Symbol;Acc:HGNC:2287]
FAS	1.7625	6.68647	5.7176	0.016796	0.531935	0	84.968	64.266	15.138	126.26	112.92	162.569	40.481	0	136.33	37.211	0	450.19	4.8468	47.983	132.91	594.05	36.694	60.069	93.56	16.477	0.36643	86.844	36.794	ENSG00000026103	355	Fas cell surface death receptor [Source:HGNC Symbol;Acc:HGNC:11920]
NMD3	0.96107	5.59563	5.6909	0.017053	0.538715	0	43.05	43.509	22.125	85.816	43.432	65.0276	35.367	8.0598	11.002	44.095	37.2334	52.176	21.811	34.093	33.228	98.893	37.953	42.63	66.191	57.095	80.614	69.476	59.865	ENSG00000169251	51068	NMD3 ribosome export adaptor [Source:HGNC Symbol;Acc:HGNC:24250]
TSPYL1	1.1978	7.59986	5.6779	0.01718	0.540373	0	53.473	71.052	28.054	108.56	74.196	70.9392	46.873	27.899	115.28	145.4	62.0557	641.56	71.894	90.915	65.804	409.63	150.01	287.14	668.05	250.61	366.79	190.12	396.14	ENSG00000189241	7259	TSPY-like 1 [Source:HGNC Symbol;Acc:HGNC:12382]
TRIM13	1.2231	6.12688	5.6746	0.017212	0.540373	0	81.569	31.135	18.42	67.989	3.2574	38.4254	26.845	23.559	86.582	39.147	13.1868	240.73	19.387	16.099	46.258	56.04	67.812	102.7	203.6	83.918	141.44	117.36	37.849	ENSG00000204977	10206	tripartite motif containing 13 [Source:HGNC Symbol;Acc:HGNC:9976]
ZBTB34	2.2713	2.39844	5.6672	0.017285	0.540373	0	1.8126	0.39917	1.0586	5.5325	0	5.9116	4.6873	0.61998	0	0.64529	0	1.3185	10.501	2.8411	0.65152	49.1	2.5182	1.7616	3.6307	2.6823	0	1.8777	0	ENSG00000177125	403341	zinc finger and BTB domain containing 34 [Source:HGNC Symbol;Acc:HGNC:31446]
RNF26	-1.7107	4.38339	5.6622	0.017334	0.540373	0	53.02	28.341	31.759	8.2373	1.0858	5.9116	34.089	22.939	66.492	17.423	6.2056	9.0414	7.2702	34.093	46.91	6.7664	11.872	19.025	9.4957	15.328	0	5.6332	21.111	ENSG00000173456	79102	ring finger protein 26 [Source:HGNC Symbol;Acc:HGNC:14646]
FBXL17	2.1344	0.904851	5.662	0.017336	0.540373	0	0	0.39917	3.2818	0.24589	1.4477	0	0	0	0.47836	0.43019	0	2.4487	0	0.63135	1.303	2.429	0.35975	0.17616	0	10.729	1.4657	0.46943	1.3571	ENSG00000145743	64839	F-box and leucine-rich repeat protein 17 [Source:HGNC Symbol;Acc:HGNC:13615]
SNX3	1.0386	8.43599	5.6589	0.017367	0.540373	0	222.5	293.79	214.16	90.857	304.02	59.116	216.89	44.639	139.68	266.29	286.232	448.49	305.35	155.31	259.96	1677.4	223.04	655.66	448.53	519.6	307.43	276.49	478.92	ENSG00000112335	8724	sorting nexin 3 [Source:HGNC Symbol;Acc:HGNC:11174]
ARHGAP12	-3.3961	1.72635	5.6527	0.017428	0.540924	0	1.8126	4.3908	3.9169	0.12295	18.097	0	0.85223	0	0.47836	4.517	0	1.5069	2.4234	7.5762	0.65152	0	0	0	3.0721	0	0	0	9.0477	ENSG00000165322	94134	Rho GTPase activating protein 12 [Source:HGNC Symbol;Acc:HGNC:16348]
SIGLEC12	-3.9671	3.0455	5.6387	0.017568	0.541612	0	0	0	5.8225	0.73767	0	0	0	32.239	15.786	0	0	0.18836	28.273	4.4195	13.682	0	18.707	15.326	0	1.5328	0	1.4083	40.413	ENSG00000254521	89858	sialic acid binding Ig-like lectin 12 (gene/pseudogene) [Source:HGNC Symbol;Acc:HGNC:15482]
PTDSS1	-1.2239	5.82309	5.6382	0.017573	0.541612	0	51.66	34.728	68.176	20.532	124.5	47.2928	19.175	48.979	186.08	63.238	78.3454	22.038	46.044	33.777	52.773	48.926	133.11	31.532	12.568	14.944	16.489	46.474	88.064	ENSG00000156471	9791	phosphatidylserine synthase 1 [Source:HGNC Symbol;Acc:HGNC:9587]
DDX3X	1.0611	8.09731	5.6274	0.017682	0.543358	0	148.18	182.82	68.599	297.16	418.76	195.083	100.99	22.319	281.75	357.06	102.392	1277.9	135.71	103.86	139.43	281.59	255.24	198.88	688.72	213.05	341.51	239.41	197.84	ENSG00000215301	1654	DEAD (Asp-Glu-Ala-Asp) box helicase 3, X-linked [Source:HGNC Symbol;Acc:HGNC:2745]
AUNIP	-4.4873	1.50729	5.6168	0.017789	0.545307	0	0	0	4.658	0	0	0	0	9.9197	0	0.43019	1.5514	0	0	0.31568	1.9546	0.1735	25.002	0.17616	0.55857	0	0.36643	0	0	ENSG00000127423	79000	aurora kinase A and ninein interacting protein [Source:HGNC Symbol;Acc:HGNC:28363]
MAFIP	-3.0779	3.48375	5.6108	0.01785	0.545748	0	1.5861	8.3825	2.6466	2.9507	44.156	0	2.9828	3.0999	125.33	7.5283	0	0	0	4.4195	1.303	3.123	1.7987	0.35231	41.055	1.5328	1.4657	0.93886	0.30159	ENSG00000278212	NA	MAFF interacting protein (pseudogene) [Source:HGNC Symbol;Acc:HGNC:31102]
ARL1	1.3099	6.21328	5.6052	0.017907	0.545748	0	43.73	65.064	38.852	48.809	0	23.6464	18.749	7.4398	111.46	73.347	48.8689	42.005	76.741	38.197	29.97	121.97	68.892	73.457	125.96	339.51	43.605	187.3	47.651	ENSG00000120805	400	ADP-ribosylation factor-like 1 [Source:HGNC Symbol;Acc:HGNC:692]
RSAD1	-2.5603	3.4034	5.6025	0.017935	0.545748	0	52.567	5.9875	8.5749	0.36884	39.812	26.6022	14.914	16.12	26.788	1.5057	0	0.18836	0.8078	14.521	1.303	0	0.71949	5.8132	4.4686	8.8133	0.36643	4.2249	10.254	ENSG00000136444	55316	radical S-adenosyl methionine domain containing 1 [Source:HGNC Symbol;Acc:HGNC:25634]
ZFAND1	1.5162	4.70147	5.5939	0.018024	0.547096	0	20.619	20.358	8.6808	2.9507	2.8955	29.558	11.505	9.2998	0.95671	11.4	0	64.043	2.4234	11.68	17.591	108.96	10.253	63.769	31.001	50.581	28.948	27.696	28.5	ENSG00000104231	79752	zinc finger, AN1-type domain 1 [Source:HGNC Symbol;Acc:HGNC:25858]
TNFSF9	1.7644	3.85904	5.584	0.018125	0.548836	0	2.2658	7.185	7.8339	115.81	18.459	5.9116	9.8006	0.61998	19.613	2.366	14.7382	16.199	0	8.5232	12.379	18.391	0.17987	5.9893	11.171	4.2151	0.73286	2.8166	4.9762	ENSG00000125657	8744	tumor necrosis factor (ligand) superfamily, member 9 [Source:HGNC Symbol;Acc:HGNC:11939]
RORA	2.2472	4.70747	5.5729	0.01824	0.550976	0	4.9848	5.9875	3.07	30.613	11.944	62.0718	0	1.24	0	5.5925	0	149.94	12.117	2.5254	54.728	157.71	3.5975	0	49.433	7.2806	0	17.838	3.6191	ENSG00000069667	6095	RAR-related orphan receptor A [Source:HGNC Symbol;Acc:HGNC:10258]
AMZ2P1	1.4383	5.63587	5.5637	0.018336	0.55254	0	16.087	29.538	10.586	73.398	88.673	29.558	51.56	11.78	2.8701	4.517	5.4299	217.37	0.8078	19.572	41.046	97.505	50.005	79.975	55.578	4.5983	61.194	81.211	60.469	ENSG00000214174	201283	archaelysin family metallopeptidase 2 pseudogene 1 [Source:HGNC Symbol;Acc:HGNC:26491]
ARFIP1	-2.282	4.90211	5.5581	0.018395	0.55282	0	3.3987	53.888	7.5163	4.7949	56.823	0	2.9828	3.0999	11.481	47.321	12.4111	6.216	0	11.364	2.6061	3.4699	13.131	45.096	294.37	9.9629	3.6643	15.491	31.818	ENSG00000164144	27236	ADP-ribosylation factor interacting protein 1 [Source:HGNC Symbol;Acc:HGNC:21496]
CDH23	-3.575	1.54374	5.5502	0.018478	0.55282	0	0	0	7.3046	0.12295	0	0	8.0962	10.54	0	0	0.7757	0	8.078	8.8389	3.2576	0	1.7987	4.2278	1.1171	0	1.4657	0	2.1111	ENSG00000107736	64072	cadherin-related 23 [Source:HGNC Symbol;Acc:HGNC:13733]
MLLT4	-2.4172	2.15973	5.5489	0.018492	0.55282	0	1.1329	11.975	1.6938	2.5819	6.8767	8.8674	2.5567	1.24	0	12.045	0	0	0.8078	5.0508	2.6061	0.86749	3.7773	11.098	10.613	0	0.36643	1.4083	3.4683	ENSG00000130396	4301	myeloid/lymphoid or mixed-lineage leukemia (trithorax homolog, Drosophila); translocated to, 4 [Source:HGNC Symbol;Acc:HGNC:7137]
ZNF577	-3.0499	3.28607	5.5459	0.018524	0.55282	0	15.181	0	4.7639	0	0	17.7348	19.601	22.319	0	0.86038	0	0.56509	8.8858	2.5254	6.5152	0.34699	3.5975	22.548	67.866	5.3646	2.565	0	15.23	ENSG00000161551	84765	zinc finger protein 577 [Source:HGNC Symbol;Acc:HGNC:28673]
GLOD4	-1.1157	6.07697	5.5389	0.018598	0.553716	0	97.883	75.443	81.303	45.613	195.08	32.5138	29.402	99.197	114.81	104.11	94.635	19.401	17.772	57.137	34.531	27.76	115.66	57.779	76.803	23.375	53.132	45.065	27.445	ENSG00000167699	51031	glyoxalase domain containing 4 [Source:HGNC Symbol;Acc:HGNC:14111]
VWF	-4.9596	3.05359	5.5169	0.018833	0.558092	0	0	17.164	0.10586	0	0	2.9558	0	14.88	154.03	0.86038	0	0	0	0	5.8637	0	10.073	0.35231	0.83785	1.1496	1.0993	0	0	ENSG00000110799	7450	von Willebrand factor [Source:HGNC Symbol;Acc:HGNC:12726]
PPP1R15A	1.1149	7.95499	5.5167	0.018835	0.558092	0	70.693	169.25	169.06	1050.3	112.2	233.508	517.73	247.37	68.405	46.03	155.139	309.48	41.198	79.235	742.73	153.55	148.58	109.39	64.515	365.18	377.42	207.49	250.77	ENSG00000087074	23645	protein phosphatase 1, regulatory subunit 15A [Source:HGNC Symbol;Acc:HGNC:14375]
ADNP2	1.686	4.94621	5.5073	0.018937	0.558698	0	7.024	27.543	3.7052	29.015	57.185	26.6022	7.67	9.2998	0	23.876	31.0279	197.78	16.156	6.9449	48.213	39.904	0.71949	12.331	39.1	56.329	0	41.779	5.127	ENSG00000101544	22850	ADNP homeobox 2 [Source:HGNC Symbol;Acc:HGNC:23803]
ARPP19	1.0628	8.30088	5.5065	0.018946	0.558698	0	206.87	241.5	79.08	207.53	468.34	307.403	120.16	31.619	138.72	280.7	234.26	768.71	132.48	218.13	175.91	1400.6	167.82	331.35	763.57	324.56	96.371	262.88	254.09	ENSG00000128989	10776	cAMP-regulated phosphoprotein, 19kDa [Source:HGNC Symbol;Acc:HGNC:16967]
LTV1	1.4983	5.32267	5.4936	0.019086	0.559229	0	7.7037	4.3908	39.275	15.614	0	8.8674	17.471	3.0999	10.045	39.793	96.9621	106.99	9.6936	11.68	22.152	171.76	55.401	67.997	12.847	49.431	73.652	19.716	29.254	ENSG00000135521	84946	LTV1 ribosome biogenesis factor [Source:HGNC Symbol;Acc:HGNC:21173]
TTLL13	2.6667	0.276637	5.4933	0.019089	0.559229	0	0	1.9958	0	0	0	0	0.85223	0	0	0.43019	0	0.37673	1.6156	0	0	0.1735	0	0.17616	0.83785	4.2151	4.7636	4.6943	0	ENSG00000213471	440307	tubulin tyrosine ligase-like family, member 13 [Source:HGNC Symbol;Acc:HGNC:32484]
ZNF429	1.7926	4.02179	5.4828	0.019204	0.559229	0	4.5316	3.1933	6.1401	15.86	25.697	2.9558	5.1134	1.86	18.178	10.755	0	18.46	5.6546	19.256	4.5606	138.8	1.9786	4.0516	27.37	2.6823	0	4.2249	4.5238	ENSG00000197013	353088	zinc finger protein 429 [Source:HGNC Symbol;Acc:HGNC:20817]
SSR3	1.1509	7.72344	5.4818	0.019216	0.559229	0	304.52	397.97	89.984	64.3	73.834	26.6022	38.35	29.759	278.88	103.46	36.4577	151.82	195.49	125.01	126.4	289.22	123.21	173.69	177.63	894.75	155	560.97	392.82	ENSG00000114850	6747	signal sequence receptor, gamma (translocon-associated protein gamma) [Source:HGNC Symbol;Acc:HGNC:11325]
GPHN	-3.7806	3.81842	5.4815	0.019218	0.559229	0	0	2.7942	0.10586	1.7212	0	2.9558	4.2611	0.61998	267.4	3.4415	0	0.18836	0	10.102	1.303	5.3784	2.1585	1.5854	18.154	0.76638	0	0	11.913	ENSG00000171723	10243	gephyrin [Source:HGNC Symbol;Acc:HGNC:15465]
CX3CL1	2.8291	0.674026	5.4762	0.019277	0.559229	0	0	0.39917	0	0.61473	0.36193	0	0	0	0	1.9359	0	2.072	0	0	0	0	3.0579	0	0.27928	1.1496	12.092	2.3471	0	ENSG00000006210	6376	chemokine (C-X3-C motif) ligand 1 [Source:HGNC Symbol;Acc:HGNC:10647]
FZD2	-3.6249	2.56914	5.4715	0.019329	0.559229	0	7.4772	0.39917	5.1873	0.49178	32.574	0	0	8.6798	1.4351	0.64529	57.4015	0	4.8468	0	0	0	1.7987	12.683	0	3.0655	0.36643	0	6.6349	ENSG00000180340	2535	frizzled class receptor 2 [Source:HGNC Symbol;Acc:HGNC:4040]
CCNG1	1.2962	6.59354	5.4638	0.019415	0.559229	0	74.319	64.266	32.924	41.678	82.159	38.4254	15.766	1.86	3.8269	90.985	173.756	380.12	59.777	53.981	68.41	355.67	33.456	63.064	235.16	102.31	57.163	72.292	71.175	ENSG00000113328	900	cyclin G1 [Source:HGNC Symbol;Acc:HGNC:1592]
PPM1A	1.4352	6.13567	5.4603	0.019453	0.559229	0	7.024	35.127	21.173	18.073	19.544	59.116	20.453	11.78	174.12	117.23	1.5514	209.46	47.66	5.0508	34.531	307.61	10.613	34.174	157.8	92.732	31.879	112.66	52.476	ENSG00000100614	5494	protein phosphatase, Mg2+/Mn2+ dependent, 1A [Source:HGNC Symbol;Acc:HGNC:9275]
THOC7	1.3745	5.30104	5.4584	0.019475	0.559229	0	8.8367	30.337	26.254	34.056	1.0858	8.8674	15.766	1.86	54.054	20.219	34.1307	67.999	21.003	2.5254	63.198	147.13	20.326	52.847	16.757	115.72	15.756	34.268	73.286	ENSG00000163634	80145	THO complex 7 homolog (Drosophila) [Source:HGNC Symbol;Acc:HGNC:29874]
GREM1	-3.8084	0.941774	5.4561	0.0195	0.559229	0	0	3.9917	0	0	0	0	7.67	2.4799	0	8.6038	0	0.37673	3.2312	0.63135	9.7728	0	0.53962	0.35231	1.3964	0	0	0.46943	0	ENSG00000276886	26585	gremlin 1, DAN family BMP antagonist [Source:HGNC Symbol;Acc:HGNC:2001]
MRC2	-2.5314	1.7959	5.4557	0.019504	0.559229	0	4.5316	2.7942	9.1042	0.36884	0	0	1.2783	12.4	1.9134	2.7962	14.7382	0	4.8468	11.364	1.303	0.1735	1.0792	1.2331	0.27928	0.76638	2.565	0.46943	0.60318	ENSG00000011028	9902	mannose receptor, C type 2 [Source:HGNC Symbol;Acc:HGNC:16875]
FADS1	-1.3076	6.10736	5.4451	0.019623	0.561349	0	33.987	32.333	47.956	40.572	201.6	17.7348	138.91	55.179	111.94	31.189	156.691	53.495	84.819	57.453	12.379	4.1639	59.358	98.824	44.965	32.571	45.071	19.247	181.56	ENSG00000149485	3992	fatty acid desaturase 1 [Source:HGNC Symbol;Acc:HGNC:3574]
MRPL42	1.0339	8.42898	5.4258	0.019841	0.566265	0	296.59	300.17	61.189	187.37	92.293	94.5857	109.09	62.618	382.21	386.74	292.438	670.76	296.46	330.83	83.395	1228.9	275.03	350.02	802.39	536.46	173.32	504.17	347.28	ENSG00000198015	28977	mitochondrial ribosomal protein L42 [Source:HGNC Symbol;Acc:HGNC:14493]
IGLL5	1.8196	15.9757	5.4214	0.019892	0.566418	0	18907	148670	3268.1	13382	5460.5	11406.4	29968	66470	28088	6943.3	100.841	8049.5	137120	81577	25766	57073	36929	18364	16481	603420	9479.5	130770	24428	ENSG00000254709	100423062	immunoglobulin lambda-like polypeptide 5 [Source:HGNC Symbol;Acc:HGNC:38476]
EIF4B	0.86294	8.12064	5.4127	0.019991	0.567497	0	187.61	220.34	93.16	240.73	170.11	260.111	147.44	168.64	114.33	228	238.139	596.17	100.97	123.11	203.27	264.93	366.4	183.56	647.94	432.24	744.58	213.12	427.35	ENSG00000063046	1975	eukaryotic translation initiation factor 4B [Source:HGNC Symbol;Acc:HGNC:3285]
KLF10	1.1705	7.58758	5.41	0.020021	0.567497	0	28.776	127.33	52.826	565.92	317.41	165.525	401.83	48.359	74.145	164.33	76.0183	189.12	11.309	17.362	155.71	520.67	318.56	198.18	94.678	78.171	433.12	151.63	187.59	ENSG00000155090	7071	Kruppel-like factor 10 [Source:HGNC Symbol;Acc:HGNC:11810]
ETF1	0.91705	7.12014	5.3936	0.020211	0.571393	0	93.578	95.002	58.86	221.18	135	224.641	52.412	18.6	189.43	115.51	121.784	359.4	46.044	37.881	126.4	300.67	170.16	146.39	144.39	121.09	184.68	85.906	140.39	ENSG00000120705	2107	eukaryotic translation termination factor 1 [Source:HGNC Symbol;Acc:HGNC:3477]
SBDSP1	1.5581	4.58198	5.3901	0.020251	0.571393	0	9.5164	12.374	12.28	41.556	18.82	14.779	3.835	0	22.961	1.5057	1.5514	69.129	29.081	1.8941	58.637	107.57	12.951	5.637	24.298	3.0655	10.26	33.33	25.484	ENSG00000225648	155370	Shwachman-Bodian-Diamond syndrome pseudogene 1 [Source:HGNC Symbol;Acc:HGNC:21646]
GPAT2	-3.8039	1.29058	5.3754	0.020423	0.574538	0	3.6253	1.1975	1.588	0	1.8097	0	5.1134	20.459	0	1.7208	0	0.37673	0	0	13.03	0	3.9572	0	2.2343	0	0	0.93886	0	ENSG00000186281	150763	glycerol-3-phosphate acyltransferase 2, mitochondrial [Source:HGNC Symbol;Acc:HGNC:27168]
EIF1B	1.3696	4.89634	5.3673	0.020518	0.574538	0	13.595	35.925	20.855	41.678	16.287	32.5138	19.601	12.4	0	34.2	69.8127	126.96	3.2312	4.7351	25.409	27.76	2.3384	11.45	22.901	59.394	42.506	19.716	25.635	ENSG00000114784	10289	eukaryotic translation initiation factor 1B [Source:HGNC Symbol;Acc:HGNC:30792]
EFNA4	-3.34	1.58925	5.3647	0.020548	0.574538	0	9.5164	1.9958	1.4821	0.49178	0	8.8674	0	0	6.697	7.7434	0	0	10.501	4.7351	1.303	0	8.0943	1.0569	0	0.76638	0.73286	0	0	ENSG00000243364	1945	ephrin-A4 [Source:HGNC Symbol;Acc:HGNC:3224]
COL6A3	-2.8959	5.53549	5.363	0.020569	0.574538	0	21.525	48.698	9.6336	11.926	606.6	0	13.636	3.0999	0	59.796	0	19.59	55.738	10.733	14.333	0	106.84	15.678	17.874	12.262	0.36643	2.3471	1.0556	ENSG00000163359	102723826	collagen, type VI, alpha 3 [Source:HGNC Symbol;Acc:HGNC:2213]
TOP3B	-2.8442	2.83847	5.3609	0.020594	0.574538	0	1.3595	2.7942	8.6808	2.8277	7.6006	17.7348	25.993	0	3.3485	4.0868	10.8598	0	4.8468	0	9.1213	0.86749	0	0.35231	1.955	0	1.4657	1.8777	49.461	ENSG00000100038	8940	topoisomerase (DNA) III beta [Source:HGNC Symbol;Acc:HGNC:11993]
C11orf49	-1.219	5.78212	5.3388	0.020856	0.579716	0	54.379	29.538	70.082	46.105	220.78	20.6906	36.646	106.02	17.699	45.815	107.822	21.662	41.198	47.351	35.834	3.6434	74.648	49.676	54.181	36.786	29.314	26.757	68.31	ENSG00000149179	79096	chromosome 11 open reading frame 49 [Source:HGNC Symbol;Acc:HGNC:28720]
SEC61A2	1.862	3.10683	5.3374	0.020873	0.579716	0	0.45316	12.374	0.84691	34.916	2.5335	2.9558	0	16.12	0.47836	4.3019	1.5514	4.5207	8.078	2.2097	2.6061	34.352	6.8352	10.922	0.55857	0	10.993	10.327	1.2064	ENSG00000065665	55176	Sec61 alpha 2 subunit (S. cerevisiae) [Source:HGNC Symbol;Acc:HGNC:17702]
MRPL33	0.97028	6.42188	5.3256	0.021014	0.581331	0	56.645	104.58	47.639	34.302	44.156	11.8232	49.003	40.299	39.225	124.54	66.7099	202.68	104.21	82.391	45.606	114.33	74.468	82.97	49.154	287.77	34.444	116.89	113.7	ENSG00000243147	9553	mitochondrial ribosomal protein L33 [Source:HGNC Symbol;Acc:HGNC:14487]
B3GNT5	1.5472	4.95578	5.3236	0.021039	0.581331	0	20.845	41.513	12.174	35.654	10.496	2.9558	31.106	3.7199	0	54.419	31.0279	116.03	4.039	9.1546	8.4698	0.86749	10.792	51.614	22.901	13.412	149.14	27.227	13.722	ENSG00000176597	84002	UDP-GlcNAc:betaGal beta-1,3-N-acetylglucosaminyltransferase 5 [Source:HGNC Symbol;Acc:HGNC:15684]
TAGAP	1.1771	8.06593	5.3209	0.021071	0.581331	0	101.51	178.43	92.313	1751.1	329.36	215.774	548.41	75.018	134.9	102.17	408.792	272.37	50.083	141.74	502.97	394.01	80.224	79.799	92.723	76.255	131.91	91.539	273.39	ENSG00000164691	117289	T-cell activation RhoGTPase activating protein [Source:HGNC Symbol;Acc:HGNC:15669]
PINLYP	-3.2176	2.62387	5.3104	0.021199	0.583557	0	2.719	0.39917	7.5163	2.7048	0	0	0.85223	27.899	47.357	16.993	0	0.37673	11.309	8.2076	1.303	0	2.1585	2.4662	7.2614	0	0	1.8777	0	ENSG00000234465	390940	phospholipase A2 inhibitor and LY6/PLAUR domain containing [Source:HGNC Symbol;Acc:HGNC:44206]
HIBCH	1.4263	6.12567	5.2806	0.021565	0.589547	0	18.58	38.32	22.761	29.507	224.4	20.6906	17.897	14.26	0	55.925	18.6167	270.87	30.696	30.936	1.9546	119.37	92.095	32.941	130.71	70.507	150.6	116.42	44.635	ENSG00000198130	26275	3-hydroxyisobutyryl-CoA hydrolase [Source:HGNC Symbol;Acc:HGNC:4908]
SORBS1	2.5749	2.4979	5.2797	0.021576	0.589547	0	0.90632	14.37	0	25.941	10.134	0	1.7045	1.86	0	0.2151	0	21.285	0	0	1.9546	2.082	0	0.52847	0.27928	0	20.154	0.46943	0.45238	ENSG00000095637	10580	sorbin and SH3 domain containing 1 [Source:HGNC Symbol;Acc:HGNC:14565]
ZNF564	-3.0374	3.52804	5.2783	0.021593	0.589547	0	48.035	4.79	2.9642	0	0	17.7348	12.357	0.61998	0	0.64529	45.7661	0	10.501	10.733	7.1667	0.34699	0	2.8185	55.298	6.5142	0.36643	3.7554	33.929	ENSG00000249709	163050	zinc finger protein 564 [Source:HGNC Symbol;Acc:HGNC:31106]
IFT140	-3.1164	0.883024	5.272	0.021671	0.589547	0	0.67974	1.5967	3.07	0.12295	0	2.9558	6.3917	1.86	0	0	0	0.75345	0	0	0.65152	0	3.0579	0.35231	6.4236	0	0	0	1.6587	ENSG00000187535	9742	intraflagellar transport 140 [Source:HGNC Symbol;Acc:HGNC:29077]
LINC00987	-2.1462	3.5176	5.2698	0.021698	0.589547	0	1.3595	6.3867	8.0456	3.5654	107.13	2.9558	8.5223	0.61998	5.7403	5.5925	4.6542	2.2604	2.4234	4.1038	7.1667	2.2555	3.7773	3.5231	55.019	4.2151	3.6643	2.3471	2.5635	ENSG00000237248	100499405	long intergenic non-protein coding RNA 987 [Source:HGNC Symbol;Acc:HGNC:48911]
PRKRA	0.99963	6.93397	5.2696	0.021701	0.589547	0	85.421	81.031	32.288	50.899	44.88	91.6299	46.446	29.139	247.79	102.6	37.2334	197.59	161.56	36.618	68.41	483.54	162.43	132.82	170.08	141.4	100.03	176.51	98.77	ENSG00000180228	8575	protein kinase, interferon-inducible double stranded RNA dependent activator [Source:HGNC Symbol;Acc:HGNC:9438]
CST3	-1.222	7.76687	5.2556	0.021876	0.592998	0	195.09	65.863	589.45	183.07	184.59	124.144	778.51	288.29	125.33	80.015	386.297	140.33	95.32	289.16	664.55	144.52	105.41	145.86	32.676	58.245	86.111	43.657	188.34	ENSG00000101439	1471	cystatin C [Source:HGNC Symbol;Acc:HGNC:2475]
COL12A1	-4.1873	2.0684	5.2486	0.021964	0.593885	0	0	19.559	0	0	35.107	5.9116	0.42611	0	1.9134	1.5057	0	0.75345	33.928	0	1.303	0	5.9358	0.52847	0	1.1496	0	0	0.90477	ENSG00000111799	1303	collagen, type XII, alpha 1 [Source:HGNC Symbol;Acc:HGNC:2188]
RAD17	1.7877	5.52742	5.2454	0.022005	0.593885	0	14.728	46.303	2.5407	6.5161	136.45	2.9558	16.192	3.0999	21.526	21.079	0	7.5345	0	4.7351	7.8183	34.352	26.262	84.555	29.046	367.48	11.726	138.01	43.73	ENSG00000152942	5884	RAD17 homolog (S. pombe) [Source:HGNC Symbol;Acc:HGNC:9807]
RRAD	2.1846	2.92551	5.2361	0.022122	0.595006	0	0.45316	0.79833	4.3404	7.4997	0	2.9558	14.914	17.36	0.47836	1.7208	3.1028	8.853	0	5.0508	11.727	0	0.89937	0.17616	2.7928	5.7478	66.324	18.777	0	ENSG00000166592	6236	Ras-related associated with diabetes [Source:HGNC Symbol;Acc:HGNC:10446]
NR4A2	0.95433	6.48219	5.2346	0.022142	0.595006	0	55.286	79.833	18.738	202.74	46.327	127.1	99.285	96.717	28.223	67.54	48.8689	97.195	48.468	90.283	117.93	170.37	15.289	85.26	64.236	36.02	224.25	99.519	129.53	ENSG00000153234	4929	nuclear receptor subfamily 4, group A, member 2 [Source:HGNC Symbol;Acc:HGNC:7981]
TIMM44	1.6291	2.70071	5.2281	0.022225	0.595937	0	2.4924	8.3825	7.3046	22.745	0.72386	5.9116	8.9484	2.4799	0	1.5057	1.5514	3.0138	0.8078	1.5784	1.9546	14.574	0.17987	5.8132	2.2343	12.262	4.0307	7.9803	7.2381	ENSG00000104980	10469	translocase of inner mitochondrial membrane 44 homolog (yeast) [Source:HGNC Symbol;Acc:HGNC:17316]
CKS2	0.95679	6.9143	5.2146	0.022398	0.598021	0	97.43	150.89	42.981	109.18	135	35.4696	77.127	13.64	40.182	128.2	240.466	174.99	99.359	40.722	123.14	228.5	30.579	88.431	79.317	240.64	152.8	209.37	202.22	ENSG00000123975	1164	CDC28 protein kinase regulatory subunit 2 [Source:HGNC Symbol;Acc:HGNC:2000]
PYROXD1	1.8201	4.29026	5.2137	0.022409	0.598021	0	3.8519	3.5925	4.4463	2.0901	3.9812	5.9116	4.2611	0.61998	0	35.706	21.7195	195.14	21.811	10.417	20.197	4.8579	5.3962	7.5747	26.532	0	16.856	10.327	7.5397	ENSG00000121350	79912	pyridine nucleotide-disulphide oxidoreductase domain 1 [Source:HGNC Symbol;Acc:HGNC:26162]
UNC119B	-4.193	1.31473	5.2046	0.022527	0.598021	0	0	0.39917	0.10586	0.12295	0	0	0	0	1.4351	15.272	0	0	0	7.8919	12.379	0.1735	0	4.2278	2.7928	0.38319	0	0	0	ENSG00000175970	84747	unc-119 homolog B (C. elegans) [Source:HGNC Symbol;Acc:HGNC:16488]
ARL5B	1.9625	4.16921	5.2034	0.022543	0.598021	0	7.024	6.3867	1.0586	1.3524	2.8955	0	2.1306	0.61998	9.5671	0	44.2147	24.299	0	9.1546	5.8637	129.78	0.17987	32.413	16.199	4.2151	51.666	6.572	19.452	ENSG00000165997	221079	ADP-ribosylation factor-like 5B [Source:HGNC Symbol;Acc:HGNC:23052]
PELI1	1.6701	6.57261	5.1839	0.022797	0.602746	0	41.691	40.715	3.5994	213.8	15.563	514.309	103.12	2.4799	2.8701	46.03	19.3924	191.56	20.195	15.784	102.29	742.57	18.347	20.787	68.425	19.543	5.4964	26.288	45.841	ENSG00000197329	57162	pellino E3 ubiquitin protein ligase 1 [Source:HGNC Symbol;Acc:HGNC:8827]
MBTPS2	-3.7089	2.78875	5.1795	0.022855	0.602746	0	41.917	17.963	8.6808	0	0	2.9558	0	6.1998	0	4.517	0	0	0	1.5784	1.303	0.69399	10.613	7.7509	25.694	0	0	2.8166	0	ENSG00000012174	51360	membrane-bound transcription factor peptidase, site 2 [Source:HGNC Symbol;Acc:HGNC:15455]
ENG	-1.2924	6.10461	5.1786	0.022867	0.602746	0	54.153	59.476	164.41	48.195	73.11	23.6464	145.3	178.56	17.699	19.789	59.7286	57.262	76.741	131.64	15.637	21.34	87.778	164.53	8.9371	18.01	13.191	37.085	72.08	ENSG00000106991	2022	endoglin [Source:HGNC Symbol;Acc:HGNC:3349]
CCDC73	1.7243	1.87652	5.1707	0.022971	0.604117	0	3.6253	0.39917	1.3762	1.4753	0.36193	0	1.2783	0	2.8701	1.9359	2.3271	21.097	0	1.5784	2.6061	2.082	0.35975	2.29	1.1171	3.8319	4.7636	0.93886	5.5794	ENSG00000186714	493860	coiled-coil domain containing 73 [Source:HGNC Symbol;Acc:HGNC:23261]
ANXA3	-3.0027	3.69075	5.1648	0.02305	0.604117	0	6.1177	10.778	4.0228	0	18.459	11.8232	0.85223	0.61998	4.3052	10.54	107.046	0.18836	36.351	0	9.1213	1.2145	29.14	52.142	4.1893	0	0	12.205	0	ENSG00000138772	306	annexin A3 [Source:HGNC Symbol;Acc:HGNC:541]
KHDRBS1	1.0182	6.59195	5.1584	0.023134	0.604117	0	81.343	119.35	82.997	60.489	121.97	65.0276	52.838	25.419	16.742	142.61	9.3084	345.08	44.429	113.64	52.773	43.201	40.651	94.068	98.308	207.31	90.508	161.95	105.86	ENSG00000121774	10657	KH domain containing, RNA binding, signal transduction associated 1 [Source:HGNC Symbol;Acc:HGNC:18116]
ERP44	0.71845	8.30596	5.1489	0.02326	0.604117	0	239.04	362.84	230.15	273.92	353.25	174.392	306.38	79.358	191.82	259.62	284.681	460.17	264.96	204.24	125.74	598.39	338.88	426.48	375.36	507.73	362.76	457.22	357.08	ENSG00000023318	23071	endoplasmic reticulum protein 44 [Source:HGNC Symbol;Acc:HGNC:18311]
IL21R-AS1	1.8994	1.21284	5.1457	0.023304	0.604117	0	0.22658	2.7942	0.63518	2.7048	1.0858	5.9116	0	1.86	0	0.86038	0	4.3323	0	3.7881	0.65152	0.52049	0.53962	0.88078	1.1171	10.729	6.2293	0	0.30159	ENSG00000259954	283888	IL21R antisense RNA 1 [Source:HGNC Symbol;Acc:HGNC:27551]
BNIP3	2.0051	4.19403	5.1456	0.023306	0.604117	0	10.423	17.963	21.914	16.229	0.36193	0	11.079	0	10.045	1.0755	0	117.54	56.546	5.0508	11.727	0.34699	4.1371	11.803	2.7928	15.711	0.36643	84.967	0.30159	ENSG00000176171	664	BCL2/adenovirus E1B 19kDa interacting protein 3 [Source:HGNC Symbol;Acc:HGNC:1084]
LTBP1	-4.9368	2.48385	5.1454	0.023308	0.604117	0	0	31.135	3.9169	0	68.767	0	1.2783	0	0	0	0	0.37673	0	0	2.6061	0	9.3534	0	0	0.38319	0	0.46943	1.0556	ENSG00000049323	4052	latent transforming growth factor beta binding protein 1 [Source:HGNC Symbol;Acc:HGNC:6714]
SPPL3	-1.8292	3.8512	5.1349	0.023449	0.605256	0	13.595	36.723	11.327	0.36884	0	29.558	6.8178	32.859	6.697	22.8	59.7286	8.853	13.733	20.519	18.243	0.69399	9.3534	10.922	8.6578	15.328	1.4657	5.1637	20.357	ENSG00000157837	121665	signal peptide peptidase like 3 [Source:HGNC Symbol;Acc:HGNC:30424]
LTA4H	1.2206	6.66275	5.1297	0.02352	0.605256	0	33.761	98.993	212.79	314	0.36193	50.2486	124.43	36.579	38.269	21.079	164.448	39.368	45.237	66.608	32.576	132.9	56.48	65.178	30.721	219.57	253.57	72.762	175.22	ENSG00000111144	4048	leukotriene A4 hydrolase [Source:HGNC Symbol;Acc:HGNC:6710]
RAP1GAP2	-4.005	1.86081	5.1282	0.02354	0.605256	0	3.1721	0.39917	4.0228	0.36884	0	0	0	11.16	0	0.2151	0	0	0	6.9449	0	0	21.225	10.569	0	0.76638	0	0	0.90477	ENSG00000132359	23108	RAP1 GTPase activating protein 2 [Source:HGNC Symbol;Acc:HGNC:29176]
GOLGA2P5	-5.1311	2.10271	5.1277	0.023547	0.605256	0	6.7974	0	0.10586	0.12295	72.748	2.9558	0	1.24	0	3.4415	0	0	0	0	0	0.1735	0	0	4.4686	0	0	0.46943	0	ENSG00000238105	55592	golgin A2 pseudogene 5 [Source:HGNC Symbol;Acc:HGNC:25315]
OTUB1	-0.77691	7.53044	5.1082	0.023813	0.608082	0	160.42	146.89	322.67	171.14	288.82	248.287	238.62	249.85	173.16	180.68	124.112	62.348	152.67	278.11	274.29	129.78	233.48	237.28	75.966	118.41	85.378	159.14	141.75	ENSG00000167770	55611	OTU deubiquitinase, ubiquitin aldehyde binding 1 [Source:HGNC Symbol;Acc:HGNC:23077]
CTIF	-4.1206	0.415964	5.1021	0.023897	0.608082	0	0	2.7942	0.42345	0	0	0	0.42611	1.24	17.699	1.2906	0	0	0	0	0.65152	0	0.17987	0	0.27928	0.38319	0	0	0	ENSG00000134030	9811	CBP80/20-dependent translation initiation factor [Source:HGNC Symbol;Acc:HGNC:23925]
EOGT	1.5836	4.16434	5.0986	0.023945	0.608082	0	14.954	7.9833	18.526	5.6555	34.745	8.8674	25.141	0.61998	0.47836	8.6038	0	40.498	12.925	0.94703	2.6061	94.209	1.9786	14.973	21.505	9.9629	19.787	23.002	6.4842	ENSG00000163378	285203	EGF domain-specific O-linked N-acetylglucosamine (GlcNAc) transferase [Source:HGNC Symbol;Acc:HGNC:28526]
MMS19	-2.0118	4.10648	5.0985	0.023947	0.608082	0	30.362	16.366	11.857	9.9586	128.49	20.6906	25.993	23.559	0	13.121	0	1.6953	4.8468	20.203	8.4698	0.52049	14.21	19.025	15.361	10.729	6.2293	1.8777	2.8651	ENSG00000155229	64210	MMS19 nucleotide excision repair homolog (S. cerevisiae) [Source:HGNC Symbol;Acc:HGNC:13824]
BTN2A2	1.5885	4.28216	5.098	0.023953	0.608082	0	3.6253	12.374	28.477	58.03	0	23.6464	23.436	37.819	0	13.336	3.1028	8.4763	0	5.6822	8.4698	41.292	17.628	14.445	12.009	21.842	49.101	39.902	2.8651	ENSG00000124508	10385	butyrophilin, subfamily 2, member A2 [Source:HGNC Symbol;Acc:HGNC:1137]
CASK	1.7824	2.94325	5.0946	0.024	0.608082	0	9.9696	7.185	5.5049	4.1801	0	0	5.5395	0.61998	0.47836	0.2151	0.7757	4.5207	9.6936	7.2605	9.7728	15.094	1.7987	4.0516	9.775	11.112	45.437	9.858	0.15079	ENSG00000147044	8573	calcium/calmodulin-dependent serine protein kinase (MAGUK family) [Source:HGNC Symbol;Acc:HGNC:1497]
KNTC1	1.7324	4.70284	5.0878	0.024095	0.609251	0	29.682	12.374	1.588	30.245	10.496	17.7348	1.7045	0	0	35.491	0	55.567	1.6156	6.9449	10.424	22.034	11.152	27.48	64.794	170.14	10.993	15.961	26.992	ENSG00000184445	9735	kinetochore associated 1 [Source:HGNC Symbol;Acc:HGNC:17255]
TMEM67	-3.8591	0.508368	5.0825	0.024169	0.609875	0	0.22658	5.1892	0.74104	0.12295	0	2.9558	7.2439	0	0	5.8076	0	0.18836	0	0.94703	0	0	0	0	0	0	0	0	0.15079	ENSG00000164953	91147	transmembrane protein 67 [Source:HGNC Symbol;Acc:HGNC:28396]
CXCL3	2.0339	4.8585	5.0724	0.02431	0.612186	0	0.45316	3.1933	0.84691	15.491	17.735	23.6464	10.227	0.61998	0	7.7434	3.1028	339.43	124.4	9.1546	7.1667	10.41	9.5333	17.792	0	1.9159	5.13	5.1637	27.294	ENSG00000163734	2921	chemokine (C-X-C motif) ligand 3 [Source:HGNC Symbol;Acc:HGNC:4604]
DKC1	-1.0131	5.96445	5.0662	0.024396	0.613115	0	102.64	32.333	49.756	39.834	161.42	79.8066	39.202	173.6	29.18	47.536	90.7565	28.819	84.011	50.824	54.076	36.087	87.958	58.836	53.064	54.03	37.742	18.308	36.643	ENSG00000130826	677835	dyskeratosis congenita 1, dyskerin [Source:HGNC Symbol;Acc:HGNC:2890]
STAM	1.525	5.36734	5.0618	0.024459	0.613456	0	43.05	17.563	12.492	74.136	2.5335	94.5857	3.835	0.61998	3.8269	45.385	17.0653	255.23	6.4624	23.991	41.046	82.585	39.212	23.957	77.362	12.262	1.0993	41.779	11.46	ENSG00000136738	8027	signal transducing adaptor molecule (SH3 domain and ITAM motif) 1 [Source:HGNC Symbol;Acc:HGNC:11357]
PPP1R2	1.1553	7.61676	5.0514	0.024606	0.615504	0	153.85	156.47	43.722	161.8	278.33	189.171	118.89	9.9197	32.528	261.77	10.8598	649.29	73.51	53.349	189.59	625.11	90.117	180.91	507.46	104.99	200.8	225.8	152.6	ENSG00000184203	5504	protein phosphatase 1, regulatory (inhibitor) subunit 2 [Source:HGNC Symbol;Acc:HGNC:9288]
KIF27	2.0906	3.54924	5.049	0.02464	0.615504	0	2.2658	2.395	2.7524	21.515	0	0	0.42611	5.5799	0	6.2378	0	3.5789	33.12	1.8941	6.5152	90.739	0.89937	5.9893	0	4.5983	17.955	1.4083	24.278	ENSG00000165115	55582	kinesin family member 27 [Source:HGNC Symbol;Acc:HGNC:18632]
PAIP2B	2.1757	5.35608	5.0338	0.024857	0.61737	0	11.329	28.74	0.21173	0	1.4477	0	2.5567	8.6798	33.485	11.4	0	31.457	0	17.362	3.9091	0.1735	12.052	37.874	163.94	371.31	16.856	142.71	17.492	ENSG00000124374	400961	poly(A) binding protein interacting protein 2B [Source:HGNC Symbol;Acc:HGNC:29200]
CYC1	-1.3968	6.9008	5.0319	0.024885	0.61737	0	255.58	211.96	343.63	162.9	216.8	203.95	212.63	125.86	3.3485	40.223	63.6071	11.49	41.198	58.716	276.24	53.09	30.399	56.194	113.95	55.179	14.291	27.696	173.87	ENSG00000179091	1537	cytochrome c-1 [Source:HGNC Symbol;Acc:HGNC:2579]
INHBA	1.5351	5.88248	5.0299	0.024914	0.61737	0	7.2506	15.967	10.057	217	66.595	62.0718	13.21	13.64	0.47836	67.11	80.6724	252.97	99.359	69.133	76.879	112.77	0.35975	59.189	8.3785	3.8319	18.321	69.006	11.159	ENSG00000122641	3624	inhibin, beta A [Source:HGNC Symbol;Acc:HGNC:6066]
MUT	-2.1998	4.11653	5.0225	0.02502	0.617538	0	38.745	59.077	11.327	4.7949	83.244	2.9558	10.227	17.98	0	16.132	0	0	17.772	19.888	7.8183	0	21.225	18.496	20.946	6.5142	10.26	5.6332	5.4286	ENSG00000146085	4594	methylmalonyl CoA mutase [Source:HGNC Symbol;Acc:HGNC:7526]
ARL4D	1.5019	4.33242	5.0152	0.025126	0.618831	0	10.196	12.773	14.186	0.12295	0	5.9116	5.1134	8.0598	40.66	23.66	16.2896	11.867	18.579	19.888	8.4698	10.063	7.0151	8.6317	6.9821	38.319	90.874	77.456	20.508	ENSG00000175906	379	ADP-ribosylation factor-like 4D [Source:HGNC Symbol;Acc:HGNC:656]
IRS2	1.8009	3.58953	5.012	0.025172	0.618831	0	4.305	1.9958	1.4821	13.77	0	17.7348	6.8178	2.4799	0.95671	7.3132	0	68.376	26.657	0	12.379	1.041	4.1371	23.253	6.9821	15.328	31.146	15.022	3.3175	ENSG00000185950	8660	insulin receptor substrate 2 [Source:HGNC Symbol;Acc:HGNC:6126]
TANGO2	-1.802	5.77007	4.9931	0.025449	0.623388	0	31.948	42.711	84.902	0.86062	399.21	73.895	32.811	60.758	83.712	14.842	0	25.241	24.234	52.402	15.637	0.52049	60.617	60.069	13.126	26.823	40.674	20.655	80.675	ENSG00000183597	128989	transport and golgi organization 2 homolog (Drosophila) [Source:HGNC Symbol;Acc:HGNC:25439]
DUSP2	0.9515	7.115	4.9925	0.025458	0.623388	0	78.85	122.15	124.28	732.51	44.88	121.188	230.1	143.84	75.58	80.015	219.522	152.01	84.011	148.05	183.08	106.35	48.386	79.799	40.217	83.535	83.179	124.4	58.508	ENSG00000158050	1844	dual specificity phosphatase 2 [Source:HGNC Symbol;Acc:HGNC:3068]
UHRF1BP1	1.8759	3.19304	4.986	0.025553	0.623541	0	4.7582	0	1.6938	11.434	2.8955	5.9116	4.2611	0.61998	0	19.143	0	12.244	0.8078	11.364	6.5152	5.7254	2.878	7.9271	10.613	13.412	0	68.537	5.2778	ENSG00000065060	54887	UHRF1 binding protein 1 [Source:HGNC Symbol;Acc:HGNC:21216]
ABCC9	2.9308	2.13271	4.9852	0.025564	0.623541	0	0.45316	0	0	0	2.8955	0	7.2439	1.86	0	6.4529	0	44.83	0	0	0	0	0.53962	0.52847	0	4.5983	2.1986	4.6943	0	ENSG00000069431	10060	ATP-binding cassette, sub-family C (CFTR/MRP), member 9 [Source:HGNC Symbol;Acc:HGNC:60]
SSR1	1.0929	10.0181	4.9809	0.025629	0.623882	0	512.07	797.54	305.84	359.98	895.42	230.553	356.66	277.75	1141.8	604.2	364.577	1121.9	613.93	501.92	175.26	752.63	734.06	1983.5	2576.7	4857.3	1255.4	1872.6	1496.8	ENSG00000124783	6745	signal sequence receptor, alpha [Source:HGNC Symbol;Acc:HGNC:11323]
KLRC2	2.1378	3.84923	4.9677	0.025824	0.626973	0	3.6253	1.1975	13.233	6.6391	0	20.6906	0	0	3.8269	21.079	0	34.47	8.078	0.94703	9.7728	122.84	21.045	1.0569	10.892	1.5328	0	12.205	0.15079	ENSG00000205809	3822	killer cell lectin-like receptor subfamily C, member 2 [Source:HGNC Symbol;Acc:HGNC:6375]
GTF3C6	0.85214	7.63201	4.9627	0.0259	0.626973	0	157.93	122.15	82.468	122.33	212.09	65.0276	79.257	35.339	210.96	236.82	139.625	596.73	326.35	123.74	94.471	335.37	140.66	194.3	294.09	266.32	136.68	301.37	240.82	ENSG00000155115	112495	general transcription factor IIIC, polypeptide 6, alpha 35kDa [Source:HGNC Symbol;Acc:HGNC:20872]
LRRC2	2.5947	2.39068	4.96	0.02594	0.626973	0	3.1721	0	0.31759	0	4.7051	0	0	0.61998	0	0	0	0	0	9.4703	3.9091	37.302	1.0792	0	1.3964	4.5983	18.321	6.572	5.4286	ENSG00000163827	79442	leucine rich repeat containing 2 [Source:HGNC Symbol;Acc:HGNC:14676]
C4orf33	1.9126	4.38301	4.9576	0.025976	0.626973	0	12.235	8.7817	9.6336	4.6719	0	17.7348	5.5395	0	22.483	33.34	13.1868	54.437	0	9.1546	13.682	151.12	11.512	30.827	0	14.561	19.421	5.6332	0	ENSG00000151470	132321	chromosome 4 open reading frame 33 [Source:HGNC Symbol;Acc:HGNC:27025]
ZBED3	-3.6017	0.867977	4.9543	0.026026	0.626973	0	4.5316	0	1.7997	0	0	0	4.6873	0.61998	0	6.883	10.0841	0	0	0.94703	0	0.34699	0.89937	0	0.55857	0.38319	0	0	0	ENSG00000132846	84327	zinc finger, BED-type containing 3 [Source:HGNC Symbol;Acc:HGNC:20711]
PTGER4	1.2336	5.87348	4.9507	0.02608	0.626973	0	32.854	47.501	24.137	394.65	21.354	97.5415	119.74	11.16	5.2619	42.159	21.7195	84.575	7.2702	53.665	58.637	39.384	36.874	30.475	29.046	22.225	35.177	19.716	82.635	ENSG00000171522	5734	prostaglandin E receptor 4 (subtype EP4) [Source:HGNC Symbol;Acc:HGNC:9596]
PCM1	1.4596	5.14954	4.9488	0.026109	0.626973	0	11.329	7.9833	17.891	18.196	17.735	47.2928	32.385	0	0	63.883	10.8598	194.96	3.2312	15.468	24.758	54.652	9.5333	29.594	31.28	24.907	38.109	53.984	73.889	ENSG00000078674	5108	pericentriolar material 1 [Source:HGNC Symbol;Acc:HGNC:8727]
FAM188A	2.0439	3.96131	4.9371	0.026286	0.628842	0	3.1721	13.173	5.0814	10.819	0	2.9558	2.1306	3.0999	0	30.759	0	16.576	18.579	6.9449	7.8183	100.8	0	11.626	24.856	49.048	0	14.083	0.15079	ENSG00000148481	80013	family with sequence similarity 188, member A [Source:HGNC Symbol;Acc:HGNC:23578]
SOWAHC	2.3318	1.50946	4.9334	0.026342	0.628842	0	0	2.395	0.21173	0.12295	0.36193	0	0.42611	0	0	1.5057	0	1.1302	9.6936	0.63135	0.65152	13.88	0.35975	3.6993	0	2.2991	1.4657	16.899	0	ENSG00000198142	65124	sosondowah ankyrin repeat domain family member C [Source:HGNC Symbol;Acc:HGNC:26149]
CASP3	1.5401	4.85201	4.933	0.026349	0.628842	0	20.619	10.778	16.832	22.745	0	11.8232	7.67	1.86	0	41.944	33.355	49.916	7.2702	15.784	19.546	0.69399	19.246	47.739	35.19	126.07	63.392	61.026	23.675	ENSG00000164305	836	caspase 3, apoptosis-related cysteine peptidase [Source:HGNC Symbol;Acc:HGNC:1504]
SIAH2	1.3646	4.53625	4.9276	0.026432	0.628842	0	10.196	41.114	1.9055	36.146	1.4477	17.7348	5.9656	12.4	3.3485	9.6793	1.5514	107.93	5.6546	14.521	32.576	18.044	54.322	18.496	13.406	9.5797	23.085	44.126	18.095	ENSG00000181788	6478	siah E3 ubiquitin protein ligase 2 [Source:HGNC Symbol;Acc:HGNC:10858]
HERC6	-2.2269	3.84294	4.927	0.02644	0.628842	0	41.917	6.3867	26.678	13.524	0	11.8232	6.8178	8.6798	0.95671	0.64529	20.9438	0.18836	0	24.938	8.4698	1.2145	10.253	16.735	71.776	2.6823	0.36643	2.8166	23.072	ENSG00000138642	55008	HECT and RLD domain containing E3 ubiquitin protein ligase family member 6 [Source:HGNC Symbol;Acc:HGNC:26072]
UBE2D3	0.93447	9.29708	4.9145	0.026632	0.630713	0	366.61	372.02	216.28	253.88	702.15	591.16	586.33	115.32	428.61	348.02	297.092	1811.5	531.53	279.69	638.49	2438.9	509.94	902.28	1130.5	440.28	436.05	432.34	602.72	ENSG00000109332	7323	ubiquitin-conjugating enzyme E2D 3 [Source:HGNC Symbol;Acc:HGNC:12476]
EIF3E	0.82811	7.64014	4.9124	0.026664	0.630713	0	83.155	208.37	85.22	159.71	299.68	133.011	134.23	45.879	69.84	177.67	60.5043	361.66	256.07	114.27	127.05	409.97	170.16	249.61	333.75	306.55	158.66	357.71	248.06	ENSG00000104408	3646	eukaryotic translation initiation factor 3, subunit E [Source:HGNC Symbol;Acc:HGNC:3277]
EBPL	2.1081	2.72762	4.9045	0.026787	0.630713	0	4.9848	1.5967	5.2932	4.0572	1.0858	0	0.85223	0	0	0.43019	0	14.881	6.4624	0	5.8637	0.1735	3.4176	9.8648	13.964	21.842	8.7943	34.738	0	ENSG00000123179	84650	emopamil binding protein-like [Source:HGNC Symbol;Acc:HGNC:18061]
DHX32	2.1158	2.97163	4.9028	0.026814	0.630713	0	0.67974	3.5925	1.0586	12.663	0	0	12.783	12.4	0	2.7962	0	16.764	0	5.0508	3.9091	0.52049	3.2377	2.29	17.874	7.6638	0	66.659	1.0556	ENSG00000089876	55760	DEAH (Asp-Glu-Ala-His) box polypeptide 32 [Source:HGNC Symbol;Acc:HGNC:16717]
B9D2	-2.4826	3.06857	4.8932	0.026962	0.630713	0	12.689	7.9833	18.95	6.6391	0	29.558	14.062	9.9197	0	0	34.1307	0.75345	21.811	9.4703	7.8183	0	1.439	5.637	4.4686	2.2991	0	2.3471	19.603	ENSG00000123810	80776	B9 protein domain 2 [Source:HGNC Symbol;Acc:HGNC:28636]
MCL1	0.88059	7.87411	4.8924	0.026975	0.630713	0	99.696	111.77	70.928	189.46	160.7	138.923	224.99	128.34	168.86	357.27	341.307	1082.7	166.41	226.34	145.29	264.93	122.49	246.97	343.24	259.04	59.728	253.96	192.56	ENSG00000143384	4170	myeloid cell leukemia 1 [Source:HGNC Symbol;Acc:HGNC:6943]
ATG3	0.90373	7.70106	4.8877	0.027049	0.630713	0	98.336	99.393	135.19	123.68	97.36	62.0718	140.19	68.198	220.52	121.74	268.391	545.31	129.25	134.16	102.94	759.22	197.68	401.81	187.12	185.85	156.1	109.38	377.74	ENSG00000144848	64422	autophagy related 3 [Source:HGNC Symbol;Acc:HGNC:20962]
SLAMF7	1.1239	7.9177	4.8858	0.027078	0.630713	0	293.42	447.47	145.99	240.85	110.03	133.011	85.649	94.238	217.17	145.83	0	162.93	124.4	122.48	258	417.09	69.071	217.38	345.75	943.03	102.97	535.15	309.88	ENSG00000026751	57823	SLAM family member 7 [Source:HGNC Symbol;Acc:HGNC:21394]
WDR11	-1.8679	3.68258	4.8826	0.027129	0.630713	0	7.7037	16.366	15.774	5.9014	0	8.8674	14.488	12.4	5.2619	8.6038	38.7848	0.56509	6.4624	32.199	1.9546	0.1735	20.506	18.849	25.415	4.2151	0.73286	13.613	23.675	ENSG00000120008	55717	WD repeat domain 11 [Source:HGNC Symbol;Acc:HGNC:13831]
VPS26A	1.2264	7.63217	4.881	0.027153	0.630713	0	93.125	146.49	58.966	54.219	87.226	62.0718	56.673	15.5	140.16	223.05	3.1028	503.3	123.59	103.54	26.061	873.73	332.77	427.53	404.13	109.59	235.25	254.43	150.79	ENSG00000122958	9559	vacuolar protein sorting 26 homolog A (S. pombe) [Source:HGNC Symbol;Acc:HGNC:12711]
NOL10	1.5445	4.34541	4.8779	0.027202	0.630713	0	6.3443	21.555	18.632	25.204	14.115	35.4696	5.9656	21.079	0	6.0227	0	26.371	0.8078	1.2627	7.1667	70.266	10.073	25.543	41.893	24.907	4.3971	76.986	7.5397	ENSG00000115761	79954	nucleolar protein 10 [Source:HGNC Symbol;Acc:HGNC:25862]
YWHAG	1.3652	6.39255	4.8775	0.02721	0.630713	0	15.634	34.328	13.021	13.032	3.9812	2.9558	5.9656	8.6798	171.73	76.789	51.9717	186.86	50.891	47.036	8.4698	251.05	123.57	148.68	149.14	202.71	50.567	190.59	67.405	ENSG00000170027	7532	tyrosine 3-monooxygenase/tryptophan 5-monooxygenase activation protein, gamma [Source:HGNC Symbol;Acc:HGNC:12852]
SUMF1	-1.2136	5.50589	4.8765	0.027225	0.630713	0	54.833	35.925	61.401	32.212	3.6193	2.9558	64.343	39.059	75.102	27.317	160.569	22.227	33.928	42.301	30.621	19.432	87.239	71.344	57.253	13.795	29.314	18.308	39.81	ENSG00000144455	285362	sulfatase modifying factor 1 [Source:HGNC Symbol;Acc:HGNC:20376]
KDM4B	1.7595	2.17466	4.8762	0.02723	0.630713	0	3.3987	1.9958	3.1759	15.983	0	0	0.42611	4.9599	2.8701	5.1623	0	9.2298	0	0.63135	6.5152	9.3689	1.2591	1.9377	0.27928	0.76638	0.73286	6.572	1.9603	ENSG00000127663	23030	lysine (K)-specific demethylase 4B [Source:HGNC Symbol;Acc:HGNC:29136]
JAZF1	-1.8406	3.41473	4.8669	0.027377	0.632185	0	0.22658	3.1933	2.8583	2.4589	4.7051	5.9116	11.931	0.61998	4.3052	18.713	29.4765	2.2604	50.891	8.2076	9.7728	5.2049	24.103	30.651	14.802	3.4487	2.1986	6.572	4.6746	ENSG00000153814	221895	JAZF zinc finger 1 [Source:HGNC Symbol;Acc:HGNC:28917]
NKRF	1.6042	5.77869	4.8631	0.027437	0.632185	0	26.283	99.393	27.101	92.209	153.46	35.4696	25.141	11.16	0	21.079	49.6446	11.867	0	5.9978	11.076	8.3279	36.694	7.9271	80.993	79.703	402.34	48.351	6.7857	ENSG00000186416	55922	NFKB repressing factor [Source:HGNC Symbol;Acc:HGNC:19374]
LINC00515	2.2918	2.73871	4.8572	0.02753	0.632185	0	6.7974	2.395	0.74104	56.801	5.7909	11.8232	2.5567	0	0	2.366	0.7757	13.75	0	0	0.65152	0	1.2591	1.5854	6.7028	0	0	3.7554	1.3571	ENSG00000260583	282566	long intergenic non-protein coding RNA 515 [Source:HGNC Symbol;Acc:HGNC:16019]
DCUN1D5	1.4448	4.53653	4.8552	0.027563	0.632185	0	19.033	10.378	8.1515	8.6062	17.011	0	0.42611	9.2998	1.9134	9.034	7.757	37.484	10.501	19.256	22.152	12.665	1.0792	27.128	51.109	26.44	35.177	130.5	42.976	ENSG00000137692	84259	DCN1, defective in cullin neddylation 1, domain containing 5 [Source:HGNC Symbol;Acc:HGNC:28409]
GPC1	-4.0773	1.77694	4.8521	0.027612	0.632185	0	0	1.5967	0.74104	0.12295	0	0	0	1.86	0	1.2906	0	0	7.2702	0	1.9546	0	12.052	0.17616	0	0	0	0.93886	25.937	ENSG00000063660	2817	glypican 1 [Source:HGNC Symbol;Acc:HGNC:4449]
PLAC8	-1.4591	5.58982	4.8517	0.027619	0.632185	0	53.02	55.484	105.76	26.31	0	26.6022	77.127	22.939	38.747	28.177	13.9625	10.737	90.473	122.48	26.061	33.138	36.514	47.21	14.523	19.159	23.085	9.3886	189.7	ENSG00000145287	51316	placenta-specific 8 [Source:HGNC Symbol;Acc:HGNC:19254]
ZCCHC2	2.2078	3.43351	4.8486	0.027668	0.632185	0	0	0	2.2231	28.646	1.4477	26.6022	4.6873	1.86	0	3.0113	0	98.702	27.465	1.5784	10.424	0.86749	0	4.9324	0.27928	1.5328	10.626	1.8777	6.7857	ENSG00000141664	54877	zinc finger, CCHC domain containing 2 [Source:HGNC Symbol;Acc:HGNC:22916]
ZNF354A	-3.3415	2.84542	4.8435	0.027751	0.632185	0	1.3595	29.139	0.84691	0	77.091	2.9558	0	2.4799	0	3.4415	0	0	0	5.9978	3.9091	1.041	9.8931	0	3.91	0	1.8321	2.3471	9.0477	ENSG00000169131	6940	zinc finger protein 354A [Source:HGNC Symbol;Acc:HGNC:11628]
FAM175A	1.4446	4.30601	4.8434	0.027752	0.632185	0	18.806	25.946	3.07	1.3524	14.115	2.9558	4.6873	0	18.178	23.23	6.2056	37.107	4.039	16.415	5.2122	14.574	3.2377	9.8648	41.334	68.591	15.39	76.048	21.111	ENSG00000163322	84142	family with sequence similarity 175, member A [Source:HGNC Symbol;Acc:HGNC:25829]
SUB1	0.96333	7.66251	4.8398	0.02781	0.632343	0	86.327	166.05	58.542	77.087	127.04	50.2486	81.388	24.799	211.91	230.15	86.1023	464.5	342.51	125.01	172	564.21	117.46	283.96	358.6	387.02	79.515	308.42	207.04	ENSG00000113387	10923	SUB1 homolog (S. cerevisiae) [Source:HGNC Symbol;Acc:HGNC:19985]
INSR	1.4738	5.1789	4.831	0.027953	0.632741	0	8.6101	44.707	6.1401	9.4668	3.2574	32.5138	15.34	21.079	22.004	23.23	0.7757	3.5789	13.733	8.5232	6.5152	2.429	35.615	93.892	25.136	183.93	148.04	57.27	50.365	ENSG00000171105	3643	insulin receptor [Source:HGNC Symbol;Acc:HGNC:6091]
ANXA11	-0.91541	6.59315	4.8267	0.028022	0.632741	0	85.421	59.077	201.46	106.59	156.35	159.613	161.5	104.16	158.81	77.434	136.523	90.037	78.356	95.65	123.14	50.488	129.69	60.598	43.568	32.571	21.619	49.29	51.119	ENSG00000122359	311	annexin A11 [Source:HGNC Symbol;Acc:HGNC:535]
NHLRC2	-2.763	2.85459	4.8251	0.028048	0.632741	0	7.7037	0	1.588	8.1144	6.1528	59.116	7.2439	8.0598	0.47836	4.0868	45.7661	0.18836	0	4.7351	4.5606	0.1735	6.1157	0.17616	8.6578	0	0	0.93886	30.008	ENSG00000196865	374354	NHL repeat containing 2 [Source:HGNC Symbol;Acc:HGNC:24731]
AMD1	1.3738	5.81471	4.8247	0.028054	0.632741	0	34.667	68.657	8.9984	67.374	0	73.895	27.271	13.02	7.6537	49.257	64.3828	146.73	14.54	20.835	86.001	238.73	0.89937	34.351	43.568	50.964	43.239	59.618	117.62	ENSG00000123505	262	adenosylmethionine decarboxylase 1 [Source:HGNC Symbol;Acc:HGNC:457]
ATP8B4	-1.7483	5.0953	4.823	0.028082	0.632741	0	37.159	1.5967	6.5635	5.9014	5.7909	11.8232	35.367	8.6798	140.16	35.491	80.6724	41.44	37.966	4.1038	15.637	4.5109	33.456	33.294	196.06	4.5983	2.9314	14.083	17.04	ENSG00000104043	79895	ATPase, class I, type 8B, member 4 [Source:HGNC Symbol;Acc:HGNC:13536]
ANKDD1A	-3.1091	1.36904	4.8104	0.028288	0.634717	0	2.4924	8.3825	4.2345	0.49178	0	0	5.1134	0	0	1.2906	4.6542	0	0	1.5784	5.8637	0	0.35975	2.29	10.613	0	0	1.4083	0	ENSG00000166839	348094	ankyrin repeat and death domain containing 1A [Source:HGNC Symbol;Acc:HGNC:28002]
SLC16A10	-2.4505	4.36551	4.8083	0.028323	0.634717	0	0	15.568	4.0228	4.0572	2.5335	0	35.367	44.639	77.494	66.249	1.5514	4.8974	24.234	43.248	4.5606	0.1735	5.756	88.431	0	0	13.191	5.1637	11.611	ENSG00000112394	117247	solute carrier family 16 (aromatic amino acid transporter), member 10 [Source:HGNC Symbol;Acc:HGNC:17027]
ST8SIA4	1.0266	7.75807	4.8022	0.028423	0.634904	0	53.473	112.57	38.428	124.3	132.11	203.95	89.058	51.459	224.35	159.39	127.214	840.85	107.44	73.552	190.24	213.4	80.583	457.13	516.96	619.62	92.706	178.38	259.67	ENSG00000113532	7903	ST8 alpha-N-acetyl-neuraminide alpha-2,8-sialyltransferase 4 [Source:HGNC Symbol;Acc:HGNC:10871]
HSD17B7P2	1.8135	2.9833	4.8014	0.028437	0.634904	0	3.3987	4.3908	4.3404	23.36	22.44	2.9558	3.4089	0	0.95671	4.0868	0	12.62	0	0.94703	0	36.261	5.9358	1.5854	7.82	3.0655	0.73286	4.6943	1.6587	ENSG00000099251	158160	hydroxysteroid (17-beta) dehydrogenase 7 pseudogene 2 [Source:HGNC Symbol;Acc:HGNC:28120]
KLKP1	2.429	1.00291	4.7978	0.028496	0.634904	0	0.67974	0.79833	0.31759	0.73767	0	0	0.42611	2.4799	1.4351	2.7962	0	0	0	0.63135	0	0	0	1.7616	0	0	18.688	5.6332	0.75397	ENSG00000197588	606293	kallikrein pseudogene 1 [Source:HGNC Symbol;Acc:HGNC:21260]
XPO7	-1.9397	4.54882	4.7901	0.028624	0.634904	0	21.752	14.37	12.174	0.12295	167.57	8.8674	11.505	0	38.747	30.113	0	2.072	23.426	20.519	7.1667	7.4604	48.566	10.922	33.235	9.5797	16.856	7.5109	21.714	ENSG00000130227	23039	exportin 7 [Source:HGNC Symbol;Acc:HGNC:14108]
TBC1D25	-1.6305	4.03149	4.7893	0.028636	0.634904	0	35.347	15.568	8.5749	16.352	1.0858	29.558	17.045	35.339	23.918	28.177	0	3.3905	13.733	4.7351	27.364	1.041	7.7346	21.139	44.686	2.6823	8.7943	5.6332	22.016	ENSG00000068354	4943	TBC1 domain family, member 25 [Source:HGNC Symbol;Acc:HGNC:8092]
PLD1	-3.5752	1.98182	4.7892	0.028638	0.634904	0	0.67974	3.9917	0.42345	0.12295	43.07	0	3.4089	1.86	0	0.64529	0	1.5069	5.6546	1.8941	0	0	16.009	0	0	0	0	0.46943	0.30159	ENSG00000075651	5337	phospholipase D1, phosphatidylcholine-specific [Source:HGNC Symbol;Acc:HGNC:9067]
GPA33	-4.2662	3.17142	4.783	0.028742	0.636067	0	101.51	4.3908	4.4463	0	0	0	8.5223	0.61998	0	26.457	0	0	0	0.31568	10.424	0	0	4.2278	9.4957	3.0655	0	0	0	ENSG00000143167	10223	glycoprotein A33 (transmembrane) [Source:HGNC Symbol;Acc:HGNC:4445]
PRPF38B	1.026	5.58176	4.7706	0.02895	0.638614	0	40.105	21.156	17.785	22.622	44.156	29.558	22.584	21.079	13.394	29.468	42.6633	55.944	29.081	25.57	14.333	18.564	44.789	97.943	70.938	104.23	189.81	59.618	58.961	ENSG00000134186	55119	pre-mRNA processing factor 38B [Source:HGNC Symbol;Acc:HGNC:25512]
HAUS1	1.1344	5.9557	4.7674	0.029004	0.638614	0	58.458	77.838	22.125	55.571	0	17.7348	22.584	39.679	23.918	84.102	66.7099	42.005	66.239	28.095	21.5	269.79	59.178	56.723	62.281	103.84	63.026	70.884	71.326	ENSG00000152240	115106	HAUS augmin-like complex, subunit 1 [Source:HGNC Symbol;Acc:HGNC:25174]
ZNF555	2.6078	3.23566	4.7669	0.029012	0.638614	0	0	9.58	2.0114	5.0408	7.2386	0	0	0.61998	0.47836	0	0	27.501	0	0	10.424	72.175	0.35975	20.258	0	15.328	0	0	3.6191	ENSG00000186300	148254	zinc finger protein 555 [Source:HGNC Symbol;Acc:HGNC:28382]
PHAX	1.2848	5.60973	4.7625	0.029086	0.638656	0	63.216	47.501	26.572	68.972	2.1716	73.895	17.897	17.98	16.264	23.66	0	161.8	17.772	16.731	91.213	183.73	72.489	28.714	56.695	45.216	12.092	34.268	18.698	ENSG00000164902	51808	phosphorylated adaptor for RNA export [Source:HGNC Symbol;Acc:HGNC:10241]
LINC01011	2.0166	4.22412	4.7601	0.029127	0.638656	0	0	0	11.539	8.3603	49.585	0	13.21	9.9197	0	0.64529	0	17.706	0	17.046	2.6061	43.201	16.189	13.036	20.109	3.0655	153.17	8.9192	8.1429	ENSG00000244041	401232	long intergenic non-protein coding RNA 1011 [Source:HGNC Symbol;Acc:HGNC:33812]
PLEKHG1	2.1675	3.56192	4.7555	0.029205	0.638656	0	4.9848	12.374	7.3046	9.9586	0.72386	23.6464	0.85223	0.61998	0	2.7962	0	0.18836	0.8078	8.2076	16.94	135.33	6.2956	3.6993	3.91	0.38319	0	0	1.3571	ENSG00000120278	57480	pleckstrin homology domain containing, family G (with RhoGef domain) member 1 [Source:HGNC Symbol;Acc:HGNC:20884]
EPB41L5	2.5712	2.54222	4.7547	0.029219	0.638656	0	1.5861	8.3825	0.42345	12.54	0.72386	5.9116	0	0	0.47836	9.6793	0	0.18836	0	0.63135	4.5606	46.844	0	2.29	0	0	0	12.205	0	ENSG00000115109	57669	erythrocyte membrane protein band 4.1 like 5 [Source:HGNC Symbol;Acc:HGNC:19819]
BUB1	1.8039	5.66158	4.7503	0.029294	0.639164	0	26.283	21.954	19.161	28.4	137.17	8.8674	6.3917	0.61998	108.11	29.253	0	0	2.4234	15.784	5.8637	461.5	17.807	9.8648	78.2	13.028	87.576	18.308	4.6746	ENSG00000169679	699	BUB1 mitotic checkpoint serine/threonine kinase [Source:HGNC Symbol;Acc:HGNC:1148]
CD37	-1.0682	5.50616	4.7468	0.029354	0.63934	0	43.277	39.118	81.727	52.006	57.909	73.895	98.858	112.84	31.093	23.445	26.3737	17.518	54.93	79.55	80.137	14.053	32.018	33.646	14.802	21.459	21.619	25.349	24.73	ENSG00000104894	951	CD37 molecule [Source:HGNC Symbol;Acc:HGNC:1666]
RBM7	1.0375	6.56126	4.7432	0.029414	0.639544	0	107.17	32.732	18.738	145.44	200.87	82.7624	86.075	17.36	25.831	93.997	56.6259	224.53	9.6936	43.248	78.834	316.81	39.572	98.296	165.9	53.646	97.47	56.332	76.603	ENSG00000076053	10179	RNA binding motif protein 7 [Source:HGNC Symbol;Acc:HGNC:9904]
TNFAIP6	2.3765	3.28787	4.7359	0.029539	0.640942	0	6.1177	2.7942	2.9642	16.229	14.839	0	7.2439	0.61998	0	0.86038	0	80.619	15.348	0	1.303	0	0.53962	14.269	0	17.627	0	9.858	0	ENSG00000123610	7130	tumor necrosis factor, alpha-induced protein 6 [Source:HGNC Symbol;Acc:HGNC:11898]
PIDD1	-2.7526	1.30629	4.7318	0.02961	0.640942	0	0.22658	1.1975	5.6108	0.36884	1.0858	0	4.2611	0	0.47836	4.0868	0	0	0	9.4703	0	0.86749	7.1949	0.35231	0.27928	0.38319	0	0	0.60318	ENSG00000177595	55367	p53-induced death domain protein 1 [Source:HGNC Symbol;Acc:HGNC:16491]
PLEC	-1.3371	5.03185	4.7304	0.029634	0.640942	0	55.059	13.572	46.262	18.196	10.496	17.7348	28.976	46.499	0.47836	19.143	48.0932	26.747	46.044	59.347	27.364	9.0219	22.664	72.4	16.478	16.094	11.726	7.0414	105.41	ENSG00000178209	5339	plectin [Source:HGNC Symbol;Acc:HGNC:9069]
GDPD1	2.9194	2.49347	4.7236	0.029751	0.641149	0	5.4379	0	4.4463	3.3195	0	0	0	8.6798	0	0	0	30.515	0	0	0	21.34	0	7.2224	0	16.477	0	0.46943	0.15079	ENSG00000153982	284161	glycerophosphodiester phosphodiesterase domain containing 1 [Source:HGNC Symbol;Acc:HGNC:20883]
CCDC64	1.8828	2.55059	4.7227	0.029766	0.641149	0	4.0785	1.1975	4.7639	25.696	5.7909	8.8674	0	0	0	0.86038	0	0.56509	0.8078	5.0508	9.7728	22.381	1.439	1.7616	1.3964	9.9629	0.36643	1.8777	2.5635	ENSG00000135127	92558	coiled-coil domain containing 64 [Source:HGNC Symbol;Acc:HGNC:28095]
MPEG1	-1.4397	8.5546	4.7209	0.029798	0.641149	0	115.56	39.518	101.31	71.308	319.95	32.5138	225.41	682.6	1437.5	150.35	296.316	450.56	146.21	270.53	75.576	57.948	593.4	1756.8	429.26	93.498	223.52	91.539	921.65	ENSG00000197629	219972	macrophage expressed 1 [Source:HGNC Symbol;Acc:HGNC:29619]
MOB4	1.7079	1.49764	4.7066	0.030047	0.645382	0	0.67974	2.7942	1.588	4.6719	0	0	4.2611	0	0	1.2906	0	12.055	0	2.2097	2.6061	2.6025	1.7987	0.70463	0.55857	0.76638	1.8321	2.3471	1.3571	ENSG00000115540	25843	MOB family member 4, phocein [Source:HGNC Symbol;Acc:HGNC:17261]
UHRF1BP1L	1.6119	4.64986	4.6985	0.030189	0.647309	0	15.181	5.1892	6.987	19.057	40.898	67.9834	20.88	1.86	0	18.928	11.6354	0.37673	0.8078	3.7881	48.864	85.708	8.0943	11.274	22.064	19.159	151.33	28.635	2.5635	ENSG00000111647	23074	UHRF1 binding protein 1-like [Source:HGNC Symbol;Acc:HGNC:29102]
TSC1	1.4296	5.68768	4.6944	0.030261	0.647741	0	22.885	41.513	26.148	35.162	12.668	56.1602	14.914	32.859	2.8701	37.427	0	41.816	0	20.835	11.727	81.891	39.752	81.032	116.18	39.085	333.08	31.921	74.342	ENSG00000165699	7248	tuberous sclerosis 1 [Source:HGNC Symbol;Acc:HGNC:12362]
MED30	1.4138	4.69862	4.6882	0.030371	0.648972	0	9.2898	13.971	23.502	18.688	26.783	29.558	20.027	17.36	0	2.7962	17.0653	124.13	0	5.0508	23.455	44.589	17.268	28.009	12.847	3.8319	71.454	11.266	45.087	ENSG00000164758	90390	mediator complex subunit 30 [Source:HGNC Symbol;Acc:HGNC:23032]
EPB41L2	1.4805	4.13552	4.6706	0.030684	0.653452	0	15.407	2.7942	16.515	5.5325	0.36193	14.779	9.3745	1.24	5.7403	17.423	0	26.371	14.54	12.627	1.9546	54.131	21.225	23.957	5.5857	1.5328	69.255	28.166	23.072	ENSG00000079819	2037	erythrocyte membrane protein band 4.1-like 2 [Source:HGNC Symbol;Acc:HGNC:3379]
PAFAH2	2.1888	3.70279	4.6705	0.030686	0.653452	0	2.2658	12.374	11.857	1.3524	0	0	0.85223	2.4799	1.4351	11.185	0	0	6.4624	21.466	0.65152	0	0.17987	16.559	6.4236	1.9159	160.86	9.3886	11.611	ENSG00000158006	5051	platelet-activating factor acetylhydrolase 2, 40kDa [Source:HGNC Symbol;Acc:HGNC:8579]
ADAMTS4	-4.838	3.04891	4.658	0.03091	0.657003	0	1.8126	0	0	1.5983	170.11	5.9116	4.2611	0	0	0.43019	0	0.37673	0	0.31568	0.65152	0	1.439	0.17616	0	0	0	0	0	ENSG00000158859	9507	ADAM metallopeptidase with thrombospondin type 1 motif, 4 [Source:HGNC Symbol;Acc:HGNC:220]
SESN1	1.2692	4.36475	4.6553	0.030958	0.657003	0	34.44	7.185	7.728	40.695	9.4102	2.9558	8.0962	1.24	6.697	3.8717	3.8785	50.481	7.2702	10.417	9.7728	47.365	16.189	15.326	69.263	10.729	20.886	27.696	15.381	ENSG00000080546	27244	sestrin 1 [Source:HGNC Symbol;Acc:HGNC:21595]
CLEC2D	1.0277	8.6723	4.646	0.031126	0.658644	0	463.36	286.2	129.05	830.5	163.23	413.812	89.91	132.68	162.64	440.95	68.2613	751	107.44	244.02	362.9	972.8	120.7	72.929	1217.4	541.06	381.09	431.88	955.43	ENSG00000069493	29121	C-type lectin domain family 2, member D [Source:HGNC Symbol;Acc:HGNC:14351]
ANKRD49	1.5416	4.85038	4.6451	0.031142	0.658644	0	32.628	20.757	17.679	57.907	2.5335	14.779	2.9828	5.5799	0	10.755	0.7757	110.19	6.4624	17.678	9.1213	78.247	19.426	24.133	64.515	37.553	0	24.41	48.405	ENSG00000168876	54851	ankyrin repeat domain 49 [Source:HGNC Symbol;Acc:HGNC:25970]
RASSF3	1.4269	5.21186	4.6391	0.031251	0.658977	0	16.314	6.7858	11.433	7.9915	2.8955	0	11.505	14.26	0	15.702	37.2334	156.53	39.582	34.409	9.7728	124.57	18.347	42.278	26.532	30.655	30.047	39.432	120.18	ENSG00000153179	283349	Ras association (RalGDS/AF-6) domain family member 3 [Source:HGNC Symbol;Acc:HGNC:14271]
ZFAND6	0.95887	7.92875	4.6375	0.03128	0.658977	0	252.41	207.57	75.057	170.03	32.212	171.436	78.831	89.898	97.585	240.26	179.186	268.61	140.56	155	117.27	1036	291.76	299.64	478.97	555.62	134.11	95.764	384.53	ENSG00000086666	54469	zinc finger, AN1-type domain 6 [Source:HGNC Symbol;Acc:HGNC:30164]
PLIN3	-1.0697	6.72515	4.6324	0.031374	0.658977	0	107.17	114.16	201.25	120.86	33.66	106.409	192.6	94.238	252.09	58.291	86.1023	41.063	128.44	181.2	117.27	4.3374	166.02	123.84	21.505	37.169	50.934	94.825	91.834	ENSG00000105355	10226	perilipin 3 [Source:HGNC Symbol;Acc:HGNC:16893]
ZDHHC17	1.9803	3.50034	4.6293	0.03143	0.658977	0	20.845	13.572	3.1759	34.671	9.7722	2.9558	0	0.61998	0	2.151	12.4111	58.769	0	8.8389	8.4698	2.429	0	1.9377	10.334	18.776	0	19.247	0.30159	ENSG00000186908	23390	zinc finger, DHHC-type containing 17 [Source:HGNC Symbol;Acc:HGNC:18412]
CD101	-1.767	4.74625	4.6285	0.031446	0.658977	0	61.177	50.295	20.22	33.564	48.499	14.779	46.02	11.78	2.3918	93.781	48.8689	0	6.4624	9.1546	2.6061	2.776	50.365	13.916	22.343	8.8133	0.36643	9.3886	29.103	ENSG00000134256	9398	CD101 molecule [Source:HGNC Symbol;Acc:HGNC:5949]
CHORDC1	1.7736	5.73887	4.6268	0.031476	0.658977	0	8.6101	49.098	3.4935	29.261	0	5.9116	11.079	3.7199	0	26.887	0	58.392	8.078	10.733	9.1213	247.41	37.773	39.283	285.43	27.973	109.2	168.99	29.556	ENSG00000110172	26973	cysteine and histidine-rich domain (CHORD) containing 1 [Source:HGNC Symbol;Acc:HGNC:14525]
PPP1R16A	2.2295	2.05582	4.6191	0.031618	0.659476	0	0.22658	5.5883	1.2704	0	0.72386	0	2.1306	0	0	0	0	10.737	0	8.2076	0.65152	8.6749	0	4.5801	1.1171	5.7478	22.719	0.93886	3.4683	ENSG00000160972	84988	protein phosphatase 1, regulatory subunit 16A [Source:HGNC Symbol;Acc:HGNC:14941]
RYBP	1.3698	5.02009	4.6172	0.031652	0.659476	0	1.8126	40.316	8.2573	74.382	1.0858	38.4254	10.227	19.219	78.45	14.411	29.4765	140.71	0.8078	3.4724	54.076	23.249	12.591	28.361	10.613	38.319	7.695	63.842	32.421	ENSG00000163602	23429	RING1 and YY1 binding protein [Source:HGNC Symbol;Acc:HGNC:10480]
ZNF181	-3.1638	1.80534	4.6149	0.031696	0.659476	0	11.782	7.185	4.0228	0	0	0	9.8006	0	0	12.691	0	0	8.8858	0	1.303	1.041	0.17987	1.2331	0.27928	0.38319	0	0.93886	4.8254	ENSG00000197841	339318	zinc finger protein 181 [Source:HGNC Symbol;Acc:HGNC:12971]
CCDC146	2.8027	1.28587	4.6128	0.031735	0.659476	0	2.2658	0	3.1759	0	0	0	0	0.61998	0	0	0	2.8254	0	0.31568	0.65152	5.2049	1.0792	0	2.7928	21.842	0	0	0	ENSG00000135205	57639	coiled-coil domain containing 146 [Source:HGNC Symbol;Acc:HGNC:29296]
MRPS5	-1.0254	5.58896	4.6098	0.03179	0.659476	0	42.824	86.22	83.526	31.351	79.625	73.895	52.412	48.359	101.41	29.253	46.5418	20.532	11.309	58.084	67.758	7.6339	51.084	62.536	16.199	26.44	45.804	32.391	35.437	ENSG00000144029	64969	mitochondrial ribosomal protein S5 [Source:HGNC Symbol;Acc:HGNC:14498]
ST3GAL3	2.3861	2.03232	4.6073	0.031835	0.659476	0	0.90632	1.1975	10.375	0	0	0	2.1306	0.61998	0	1.9359	0	26.936	0	1.8941	1.303	0	0.89937	1.0569	0.83785	12.262	0	6.572	0	ENSG00000126091	6487	ST3 beta-galactoside alpha-2,3-sialyltransferase 3 [Source:HGNC Symbol;Acc:HGNC:10866]
HNRNPU-AS1	1.7045	2.79136	4.6054	0.031872	0.659476	0	0	5.5883	2.9642	3.5654	5.429	0	0.42611	0	8.1321	8.6038	0.7757	31.833	3.2312	9.1546	0.65152	0.86749	10.253	2.29	1.3964	5.3646	21.253	10.797	3.0159	ENSG00000188206	284702	HNRNPU antisense RNA 1 [Source:HGNC Symbol;Acc:HGNC:27651]
SORBS2	-3.3286	0.655124	4.5995	0.031981	0.659594	0	0	0.79833	2.329	0	0	0	10.227	1.24	0	0.2151	0	0	0	0	2.6061	0	3.0579	1.9377	0	0.38319	0.36643	0	0.60318	ENSG00000154556	8470	sorbin and SH3 domain containing 2 [Source:HGNC Symbol;Acc:HGNC:24098]
DLST	1.9626	1.65425	4.5976	0.032017	0.659594	0	4.9848	0	1.9055	11.188	0.36193	0	1.7045	0	0	1.2906	0	0.56509	0.8078	4.4195	1.303	0.1735	1.0792	0.35231	3.6307	3.0655	6.9621	10.327	0	ENSG00000119689	1743	dihydrolipoamide S-succinyltransferase (E2 component of 2-oxo-glutarate complex) [Source:HGNC Symbol;Acc:HGNC:2911]
TSC22D3	0.86844	10.1314	4.5965	0.032037	0.659594	0	970.9	829.47	455.85	2656	1279.8	2642.49	1008.6	352.15	330.07	573.44	720.622	983.06	653.51	873.79	1320.6	3385.6	1282.1	620.42	1131.4	580.15	1307.8	1206.4	671.94	ENSG00000157514	1831	TSC22 domain family, member 3 [Source:HGNC Symbol;Acc:HGNC:3051]
SERPINB3	1.8298	5.49525	4.5823	0.032304	0.661953	0	14.728	43.908	27.842	61.719	14.477	47.2928	0	17.36	76.537	5.5925	32.5793	0	54.122	0.94703	52.773	85.014	44.069	12.331	22.343	14.561	0.73286	422.49	0	ENSG00000057149	6317	serpin peptidase inhibitor, clade B (ovalbumin), member 3 [Source:HGNC Symbol;Acc:HGNC:10569]
PARP15	1.9659	3.02928	4.5819	0.032311	0.661953	0	9.0632	19.958	0.95277	14.262	0	2.9558	2.9828	0	0.95671	12.906	3.8785	10.36	1.6156	0.94703	9.7728	44.936	0.17987	0.70463	0	5.7478	0	18.777	0.90477	ENSG00000173200	165631	poly (ADP-ribose) polymerase family, member 15 [Source:HGNC Symbol;Acc:HGNC:26876]
RBM18	1.256	6.5923	4.5724	0.032492	0.663171	0	85.194	133.32	24.666	25.819	19.906	38.4254	3.4089	17.98	31.093	102.17	1.5514	192.51	192.26	30.936	52.773	203.34	30.219	57.075	242.42	386.25	81.347	109.85	119.88	ENSG00000119446	92400	RNA binding motif protein 18 [Source:HGNC Symbol;Acc:HGNC:28413]
CHST10	-3.4335	1.179	4.5705	0.032528	0.663171	0	0	2.7942	4.8697	0	0	0	9.3745	0	1.4351	4.0868	0	0	0	0	3.2576	0.1735	5.2163	0.17616	0	0	0	0.93886	3.0159	ENSG00000115526	9486	carbohydrate sulfotransferase 10 [Source:HGNC Symbol;Acc:HGNC:19650]
E2F2	-2.1452	2.33282	4.5696	0.032543	0.663171	0	7.9303	8.7817	5.0814	0.12295	7.6006	5.9116	0.42611	1.24	2.3918	15.272	0	4.8974	10.501	8.8389	3.2576	0	5.5761	4.4039	2.7928	2.2991	0	0	4.6746	ENSG00000007968	1870	E2F transcription factor 2 [Source:HGNC Symbol;Acc:HGNC:3114]
CD28	1.5903	4.54276	4.5675	0.032584	0.663171	0	16.087	32.732	14.927	35.531	0	44.337	2.5567	1.24	16.742	41.083	0	116.78	13.733	9.786	14.333	13.186	0.35975	9.8648	33.514	13.412	73.286	14.083	1.9603	ENSG00000178562	940	CD28 molecule [Source:HGNC Symbol;Acc:HGNC:1653]
SERPINB8	-1.6177	4.35072	4.5593	0.03274	0.663944	0	8.1569	5.5883	18.632	10.082	114.73	41.3812	5.1134	30.379	0.47836	16.132	7.757	18.46	24.234	12.943	25.409	0.86749	38.133	45.625	9.775	11.879	4.3971	2.3471	17.191	ENSG00000166401	5271	serpin peptidase inhibitor, clade B (ovalbumin), member 8 [Source:HGNC Symbol;Acc:HGNC:8952]
ZSCAN31	1.8344	3.31834	4.5517	0.032886	0.663944	0	2.719	13.572	28.371	11.557	0	2.9558	6.3917	8.0598	0	1.9359	0	3.9556	2.4234	5.6822	0.65152	0	1.0792	6.1655	5.865	24.907	52.399	24.41	5.2778	ENSG00000235109	64288	zinc finger and SCAN domain containing 31 [Source:HGNC Symbol;Acc:HGNC:14097]
FAM175B	1.325	5.24085	4.549	0.032939	0.663944	0	24.924	32.732	28.371	32.581	51.394	11.8232	16.618	4.3399	1.9134	13.981	47.3175	134.11	8.078	33.146	25.409	181.48	26.082	30.827	68.704	16.094	0.36643	20.185	8.1429	ENSG00000165660	23172	family with sequence similarity 175, member B [Source:HGNC Symbol;Acc:HGNC:28975]
TMEM182	-3.3683	2.07298	4.5475	0.032966	0.663944	0	0	39.118	3.1759	1.3524	17.373	0	5.9656	3.7199	0	4.9472	0	0	0	1.2627	1.9546	0	0	1.4093	1.1171	0	0	1.4083	4.9762	ENSG00000170417	130827	transmembrane protein 182 [Source:HGNC Symbol;Acc:HGNC:26391]
SNRK	1.557	4.62151	4.545	0.033015	0.663944	0	10.196	4.79	7.9398	12.417	44.88	14.779	12.783	1.24	5.2619	33.34	0.7757	89.284	22.618	0.63135	8.4698	129.95	29.679	10.041	47.478	14.561	0.36643	19.716	0.90477	ENSG00000163788	54861	SNF related kinase [Source:HGNC Symbol;Acc:HGNC:30598]
ALDH1B1	-2.442	3.34966	4.5396	0.03312	0.663944	0	12.462	0.79833	10.586	0	0	0	8.9484	0	40.66	2.7962	0.7757	0	12.117	23.676	13.03	0.1735	29.14	22.372	10.334	3.0655	4.3971	5.6332	12.064	ENSG00000137124	219	aldehyde dehydrogenase 1 family, member B1 [Source:HGNC Symbol;Acc:HGNC:407]
C1GALT1	1.4664	5.59829	4.5387	0.033136	0.663944	0	45.996	6.7858	10.586	7.3767	12.306	17.7348	20.453	0.61998	0.95671	35.921	35.682	304.21	63.816	5.0508	10.424	150.08	48.926	60.95	60.046	26.057	3.2979	30.982	97.413	ENSG00000106392	56913	core 1 synthase, glycoprotein-N-acetylgalactosamine 3-beta-galactosyltransferase 1 [Source:HGNC Symbol;Acc:HGNC:24337]
TOX4	0.66755	7.11713	4.5383	0.033144	0.663944	0	118.05	175.23	112.11	269.74	110.39	233.508	117.18	106.64	68.883	145.19	81.4481	175.37	88.858	93.124	105.55	124.4	163.33	108.86	125.96	130.28	296.81	147.87	95.754	ENSG00000092203	9878	TOX high mobility group box family member 4 [Source:HGNC Symbol;Acc:HGNC:20161]
ICA1L	1.8243	2.49031	4.536	0.03319	0.663944	0	0.45316	0.39917	7.0928	4.3031	0	0	10.227	1.86	0.95671	0.2151	0	18.46	5.6546	2.2097	0.65152	8.5014	2.6981	8.1032	4.1893	0	22.719	5.6332	1.3571	ENSG00000163596	130026	islet cell autoantigen 1,69kDa-like [Source:HGNC Symbol;Acc:HGNC:14442]
TNKS2-AS1	2.7137	1.46144	4.5315	0.033277	0.663944	0	0	2.7942	1.2704	2.7048	0	0	1.2783	0	0	2.7962	0	0	0.8078	0	0	0	0	0	0.27928	16.86	16.123	0.46943	5.127	ENSG00000228701	100507633	TNKS2 antisense RNA 1 (head to head) [Source:HGNC Symbol;Acc:HGNC:45173]
VIM-AS1	2.2648	3.19262	4.528	0.033344	0.663944	0	4.9848	2.395	2.2231	5.7784	0	8.8674	4.2611	0	0	10.755	0	68.376	0	4.1038	5.8637	34.005	1.6189	5.4609	13.685	0.38319	0	0	0	ENSG00000229124	100507347	VIM antisense RNA 1 [Source:HGNC Symbol;Acc:HGNC:44879]
CD83	1.0898	8.35525	4.5264	0.033375	0.663944	0	22.658	222.74	91.042	934.63	286.29	446.326	474.69	70.058	246.35	132.28	117.906	1157.7	116.32	207.4	1141.5	173.32	72.489	280.62	72.056	155.96	511.9	295.27	302.34	ENSG00000112149	9308	CD83 molecule [Source:HGNC Symbol;Acc:HGNC:1703]
PIK3CA	1.4045	4.63686	4.5258	0.033388	0.663944	0	21.525	28.74	3.9169	25.941	17.735	41.3812	18.749	5.5799	0	15.057	0	124.13	0.8078	17.678	20.197	43.027	6.6553	10.217	36.866	29.506	25.284	15.022	38.453	ENSG00000121879	5290	phosphatidylinositol-4,5-bisphosphate 3-kinase, catalytic subunit alpha [Source:HGNC Symbol;Acc:HGNC:8975]
SFMBT1	-2.1418	3.85103	4.5242	0.033419	0.663944	0	34.214	5.9875	11.116	2.7048	119.08	70.9392	12.357	21.699	1.4351	15.702	0	12.997	0.8078	9.1546	12.379	5.5519	1.2591	2.6424	12.847	3.4487	0	1.4083	3.1667	ENSG00000163935	51460	Scm-like with four mbt domains 1 [Source:HGNC Symbol;Acc:HGNC:20255]
MXRA8	-3.519	1.32042	4.5239	0.033424	0.663944	0	0	4.79	0.10586	0.49178	24.611	0	1.7045	0	0	4.0868	0	0	0.8078	2.2097	2.6061	0	4.4968	0.88078	0	0.76638	0	0	0	ENSG00000162576	54587	matrix-remodelling associated 8 [Source:HGNC Symbol;Acc:HGNC:7542]
RNF19A	1.1583	6.30722	4.5179	0.033542	0.664982	0	129.83	24.748	19.055	143.72	108.22	130.055	39.202	14.88	46.401	85.393	139.625	389.53	6.4624	29.674	61.895	180.61	48.926	25.367	78.479	22.608	14.657	42.718	24.429	ENSG00000034677	25897	ring finger protein 19A, RBR E3 ubiquitin protein ligase [Source:HGNC Symbol;Acc:HGNC:13432]
HLA-B	-0.93833	9.99758	4.514	0.033619	0.664982	0	329.22	908.5	1616.3	1366.5	1278.3	1705.5	658.77	1786.2	1173.9	822.52	1723.6	470.91	1408.8	1189.5	2519.4	822.2	668.23	874.44	337.38	334.91	370.09	297.15	893.31	ENSG00000228964	3106	major histocompatibility complex, class I, B [Source:HGNC Symbol;Acc:HGNC:4932]
FADS2	-2.4325	1.78126	4.5111	0.033675	0.664982	0	0.22658	0	6.3518	1.2295	0	0	7.67	2.4799	0.95671	0.43019	0	0	0.8078	5.0508	3.9091	0.52049	12.771	4.9324	3.6307	0	0.73286	0.93886	4.373	ENSG00000134824	9415	fatty acid desaturase 2 [Source:HGNC Symbol;Acc:HGNC:3575]
DNAJC27-AS1	-2.7419	-0.1214	4.5103	0.033691	0.664982	0	1.8126	0.39917	0.52932	0.24589	0.36193	0	0	0	3.3485	0.2151	0.7757	0	1.6156	0	0	0	0.53962	0.17616	0	0	0	0	0	ENSG00000224165	729723	DNAJC27 antisense RNA 1 [Source:HGNC Symbol;Acc:HGNC:42943]
RND1	1.9033	2.4943	4.5051	0.033793	0.665019	0	0	10.378	1.7997	3.8113	0.36193	8.8674	7.2439	1.24	0	3.2264	0	13.939	1.6156	2.2097	1.9546	0	0.35975	6.8701	0.27928	8.8133	30.047	11.736	6.1826	ENSG00000172602	27289	Rho family GTPase 1 [Source:HGNC Symbol;Acc:HGNC:18314]
KIF5B	0.93442	7.37029	4.5048	0.0338	0.665019	0	164.95	128.13	85.538	102.04	43.432	62.0718	74.144	53.939	54.533	154.87	76.0183	445.29	133.29	77.656	118.58	178.18	43.529	246.8	492.1	466.34	105.53	216.41	229.51	ENSG00000170759	3799	kinesin family member 5B [Source:HGNC Symbol;Acc:HGNC:6324]
MPP5	1.5446	4.05669	4.5019	0.033858	0.665099	0	12.009	20.358	4.0228	12.172	0	8.8674	6.8178	14.88	1.4351	19.574	0	2.072	26.657	32.515	0.65152	54.305	5.0365	13.564	12.009	45.216	46.17	25.819	1.3571	ENSG00000072415	64398	membrane protein, palmitoylated 5 (MAGUK p55 subfamily member 5) [Source:HGNC Symbol;Acc:HGNC:18669]
TBC1D15	1.5833	5.63108	4.4987	0.033921	0.665296	0	16.994	42.711	13.868	19.302	0	35.4696	9.8006	16.12	0	69.691	1.5514	287.44	0	32.199	78.834	118.33	73.928	58.308	67.028	31.421	30.414	75.109	14.175	ENSG00000121749	64786	TBC1 domain family, member 15 [Source:HGNC Symbol;Acc:HGNC:25694]
SNORD11	2.373	2.90277	4.4924	0.034046	0.666694	0	0	9.1808	0.10586	8.4832	13.753	0	0	0	0	0.2151	0	11.867	3.2312	0	2.6061	16.656	0	0.17616	15.081	47.515	0.36643	14.552	8.7461	ENSG00000238317	692058	small nucleolar RNA, C/D box 11 [Source:HGNC Symbol;Acc:HGNC:32707]
OSBPL8	1.091	4.43887	4.4774	0.034346	0.671496	0	4.5316	13.971	10.057	27.294	13.391	14.779	17.045	1.86	38.747	30.544	4.6542	30.703	26.657	5.6822	9.1213	65.582	19.606	26.247	15.081	19.926	26.383	32.86	17.04	ENSG00000091039	114882	oxysterol binding protein-like 8 [Source:HGNC Symbol;Acc:HGNC:16396]
XPO5	-2.0613	2.85119	4.463	0.034636	0.675145	0	1.8126	0.79833	18.844	1.8442	1.4477	47.2928	3.4089	9.9197	0.95671	12.906	0	0.56509	1.6156	19.256	13.03	0.86749	10.433	0.88078	1.1171	3.8319	2.565	3.7554	19.302	ENSG00000124571	57510	exportin 5 [Source:HGNC Symbol;Acc:HGNC:17675]
GPRIN3	1.1661	5.34704	4.4628	0.034641	0.675145	0	26.283	1.5967	25.725	32.949	54.652	26.6022	23.436	6.1998	74.145	19.789	20.1681	191.38	11.309	51.139	12.379	81.891	38.673	61.126	26.811	26.44	56.43	5.6332	17.341	ENSG00000185477	285513	GPRIN family member 3 [Source:HGNC Symbol;Acc:HGNC:27733]
UBE4A	1.2576	8.19903	4.4564	0.034771	0.675817	0	38.066	37.921	33.665	63.686	138.98	88.6741	27.271	63.858	169.34	257.9	166.775	940.12	27.465	58.4	90.561	388.11	114.58	877.97	1009.1	459.06	787.09	424.83	424.94	ENSG00000110344	9354	ubiquitination factor E4A [Source:HGNC Symbol;Acc:HGNC:12499]
SERP1	0.93893	8.26596	4.4557	0.034784	0.675817	0	306.11	345.68	133.92	157.62	238.51	32.5138	127.83	146.32	258.31	103.89	207.111	315.7	154.29	150.26	200.67	934.28	159.73	439.86	650.45	975.98	91.974	357.24	524.61	ENSG00000120742	27230	stress-associated endoplasmic reticulum protein 1 [Source:HGNC Symbol;Acc:HGNC:10759]
RNF2	1.2186	4.827	4.4514	0.034873	0.67649	0	8.1569	7.5842	9.8453	31.597	7.6006	32.5138	9.8006	27.899	8.1321	36.781	0.7757	3.5789	19.387	25.57	21.5	122.84	33.996	30.123	40.217	93.498	17.222	13.613	24.579	ENSG00000121481	6045	ring finger protein 2 [Source:HGNC Symbol;Acc:HGNC:10061]
ARL8B	1.0793	7.37071	4.4371	0.035166	0.681106	0	108.08	145.3	42.981	62.087	32.212	121.188	91.614	17.36	3.3485	174.66	100.065	325.3	86.434	95.018	158.97	743.09	232.22	390.54	185.45	125.69	203.37	145.05	164.67	ENSG00000134108	55207	ADP-ribosylation factor-like 8B [Source:HGNC Symbol;Acc:HGNC:25564]
CDK15	-3.3169	2.09814	4.4305	0.035303	0.682681	0	0	6.7858	0.42345	0.12295	0	0	17.471	3.7199	42.574	1.9359	0	0	0	1.2627	3.9091	0	4.1371	7.9271	4.4686	2.2991	0	0.93886	0	ENSG00000138395	65061	cyclin-dependent kinase 15 [Source:HGNC Symbol;Acc:HGNC:14434]
ZNF252P	1.7948	3.90624	4.4274	0.035366	0.68284	0	21.752	0.79833	2.5407	7.1308	0.36193	0	5.9656	1.86	3.8269	7.0981	0	8.4763	4.039	2.5254	4.5606	0	3.0579	10.393	56.416	105.38	43.605	13.144	17.191	ENSG00000196922	286101	zinc finger protein 252, pseudogene [Source:HGNC Symbol;Acc:HGNC:13046]
NFE2L2	1.0527	6.70924	4.4198	0.035525	0.684843	0	50.301	144.1	65.953	454.53	65.148	218.729	27.697	6.8198	16.264	41.513	65.9342	163.69	21.003	71.343	129.65	199.52	55.581	91.602	132.1	80.47	50.201	62.434	183.67	ENSG00000116044	4780	nuclear factor, erythroid 2-like 2 [Source:HGNC Symbol;Acc:HGNC:7782]
SSBP4	-2.1233	1.79726	4.4096	0.035738	0.68788	0	2.0392	8.3825	4.4463	1.3524	7.2386	0	4.6873	23.559	0	0	0.7757	0.18836	3.2312	2.5254	1.9546	1.388	0.71949	5.9893	1.955	0.38319	0.73286	1.4083	1.5079	ENSG00000130511	170463	single stranded DNA binding protein 4 [Source:HGNC Symbol;Acc:HGNC:15676]
PICALM	1.0113	6.84336	4.402	0.035897	0.68987	0	41.691	77.438	67.435	30.859	29.678	50.2486	49.855	7.4398	82.756	110.99	26.3737	236.58	107.44	101.65	32.576	268.57	87.239	313.91	236	168.22	197.87	175.57	87.611	ENSG00000073921	8301	phosphatidylinositol binding clathrin assembly protein [Source:HGNC Symbol;Acc:HGNC:15514]
SLC4A1	-2.5375	-0.184257	4.3966	0.036011	0.690991	0	0.45316	0.39917	0.74104	0.24589	1.4477	0	0	0.61998	1.4351	0	0	0	1.6156	1.2627	0	0	0.35975	0.17616	0	0	0	0	0	ENSG00000004939	6521	solute carrier family 4 (anion exchanger), member 1 (Diego blood group) [Source:HGNC Symbol;Acc:HGNC:11027]
NSUN6	1.7894	4.14907	4.3908	0.036133	0.692276	0	1.1329	8.3825	9.4218	4.0572	1.4477	0	5.9656	1.86	74.624	8.6038	0	7.3461	17.772	2.5254	7.1667	0	9.5333	9.8648	12.847	188.15	5.8629	15.491	8.2937	ENSG00000241058	221078	NOP2/Sun domain family, member 6 [Source:HGNC Symbol;Acc:HGNC:23529]
IFFO2	2.01	2.05604	4.3846	0.036265	0.693724	0	0	2.7942	1.588	9.2209	0	2.9558	3.835	0.61998	0	3.0113	1.5514	23.922	7.2702	0	5.2122	6.7664	1.2591	0.17616	0	1.5328	0	2.3471	1.5079	ENSG00000169991	126917	intermediate filament family orphan 2 [Source:HGNC Symbol;Acc:HGNC:27006]
KCTD2	-2.5348	2.45687	4.3759	0.036451	0.695687	0	4.5316	6.3867	13.233	0	0.36193	2.9558	0.85223	21.079	0	21.294	0	0	0.8078	8.2076	6.5152	1.5615	12.052	1.4093	3.0721	2.6823	1.0993	0.93886	0	ENSG00000180901	23510	potassium channel tetramerization domain containing 2 [Source:HGNC Symbol;Acc:HGNC:21294]
DNM1L	1.4129	5.80395	4.3674	0.036632	0.695687	0	22.658	9.58	36.311	75.857	0.72386	20.6906	26.845	5.5799	0.47836	57.646	117.13	90.602	5.6546	21.782	18.894	274.13	142.1	34.527	60.884	35.637	2.1986	119.24	52.778	ENSG00000087470	10059	dynamin 1-like [Source:HGNC Symbol;Acc:HGNC:2973]
PNPLA8	0.9711	6.40762	4.3614	0.036762	0.695687	0	162.69	95.8	25.725	36.638	142.24	44.337	77.127	19.839	23.918	40.008	8.5327	113.58	33.12	48.93	37.788	295.29	78.965	69.406	113.67	138.71	109.93	85.436	100.88	ENSG00000135241	50640	patatin-like phospholipase domain containing 8 [Source:HGNC Symbol;Acc:HGNC:28900]
PTGIS	-4.3651	2.18112	4.3582	0.03683	0.695687	0	26.737	0	0.10586	0.12295	24.611	0	0.42611	0	0	20.864	2.3271	0	0	0	0	0.69399	0	0	7.5407	0.38319	0	0	0	ENSG00000124212	5740	prostaglandin I2 (prostacyclin) synthase [Source:HGNC Symbol;Acc:HGNC:9603]
STIL	2.8457	1.98679	4.3554	0.036891	0.695687	0	0	0.39917	10.163	0	0	2.9558	0	0	0	0.86038	0	15.634	0	0	1.9546	0.86749	0.17987	1.0569	2.7928	36.403	0	0	0	ENSG00000123473	6491	SCL/TAL1 interrupting locus [Source:HGNC Symbol;Acc:HGNC:10879]
LTB4R	-3.5102	1.82752	4.3495	0.037019	0.695687	0	4.305	0.39917	3.9169	0	0	2.9558	1.2783	3.0999	0	0.2151	78.3454	0	0.8078	0	12.379	1.041	0	0.17616	1.1171	0	0.36643	1.8777	0.60318	ENSG00000213903	1241	leukotriene B4 receptor [Source:HGNC Symbol;Acc:HGNC:6713]
GSTM1	-3.7832	3.92443	4.3486	0.03704	0.695687	0	82.249	54.686	20.008	0	0.72386	29.558	0	0	0	0	17.0653	0	0	29.358	32.576	0	0	0.17616	10.054	8.4302	0	0	54.588	ENSG00000134184	2944	glutathione S-transferase mu 1 [Source:HGNC Symbol;Acc:HGNC:4632]
MIPEP	1.843	3.58793	4.3469	0.037077	0.695687	0	2.4924	11.576	7.728	7.3767	0	2.9558	0.85223	7.4398	0	3.8717	0	0	0.8078	17.046	1.303	85.708	10.433	7.5747	25.415	1.9159	28.215	10.327	4.373	ENSG00000027001	4285	mitochondrial intermediate peptidase [Source:HGNC Symbol;Acc:HGNC:7104]
AMFR	-1.2908	4.75519	4.3418	0.037187	0.695687	0	12.462	21.555	13.551	23.728	146.94	59.116	13.636	11.78	47.836	22.155	9.3084	5.6509	10.501	10.417	37.788	9.3689	15.649	48.267	42.451	8.047	12.825	19.247	26.389	ENSG00000159461	267	autocrine motility factor receptor, E3 ubiquitin protein ligase [Source:HGNC Symbol;Acc:HGNC:463]
EIF4E	0.90819	6.2169	4.3402	0.037223	0.695687	0	26.737	84.224	19.479	37.744	78.177	73.895	59.656	11.78	58.838	52.913	76.794	252.59	62.2	38.828	48.213	159.62	90.297	138.46	62.281	47.132	118.36	55.862	32.27	ENSG00000151247	1977	eukaryotic translation initiation factor 4E [Source:HGNC Symbol;Acc:HGNC:3287]
G3BP1	-1.017	6.69616	4.3314	0.037416	0.695687	0	185.8	161.66	113.38	65.53	389.8	65.0276	100.99	47.739	42.095	119.16	180.737	16.199	24.234	86.811	54.076	50.661	133.47	91.602	127.07	22.225	103.7	92.478	82.484	ENSG00000145907	10146	GTPase activating protein (SH3 domain) binding protein 1 [Source:HGNC Symbol;Acc:HGNC:30292]
CPOX	-2.1722	2.25186	4.3294	0.03746	0.695687	0	2.719	4.79	3.3876	0.12295	3.9812	2.9558	8.5223	0	22.961	12.906	2.3271	0.94181	11.309	0.31568	0.65152	1.5615	4.1371	0.88078	15.081	3.8319	1.0993	0	0.15079	ENSG00000080819	1371	coproporphyrinogen oxidase [Source:HGNC Symbol;Acc:HGNC:2321]
ATF7IP	1.2563	6.52234	4.3279	0.037493	0.695687	0	63.896	83.027	39.169	123.56	188.2	56.1602	55.395	12.4	47.357	82.597	0	39.745	2.4234	39.775	91.864	557.45	55.041	17.616	179.3	50.581	89.042	81.681	101.79	ENSG00000171681	55729	activating transcription factor 7 interacting protein [Source:HGNC Symbol;Acc:HGNC:20092]
NUBPL	-2.5298	3.0679	4.3235	0.037589	0.695687	0	0	9.58	2.0114	2.336	0.36193	5.9116	7.2439	0	62.186	29.253	0	0	6.4624	6.9449	9.1213	0.1735	11.692	0.88078	4.7478	0.38319	0.36643	7.5109	18.095	ENSG00000151413	80224	nucleotide binding protein-like [Source:HGNC Symbol;Acc:HGNC:20278]
CD180	1.0233	5.41394	4.3224	0.037614	0.695687	0	30.135	69.854	18.314	29.507	8.3244	11.8232	28.976	37.819	58.838	31.404	36.4577	42.382	17.772	46.404	26.712	3.9904	37.773	41.045	39.938	124.92	145.84	55.862	15.833	ENSG00000134061	4064	CD180 molecule [Source:HGNC Symbol;Acc:HGNC:6726]
ALG5	0.93919	8.13793	4.3212	0.03764	0.695687	0	419.17	574	75.481	228.8	222.95	70.9392	132.52	89.278	99.02	223.7	122.56	263.71	374.82	91.862	147.9	197.44	187.07	177.92	275.37	1040	94.905	774.56	550.55	ENSG00000120697	29880	ALG5, dolichyl-phosphate beta-glucosyltransferase [Source:HGNC Symbol;Acc:HGNC:20266]
LARP1B	1.5414	4.57276	4.3206	0.037654	0.695687	0	38.066	18.761	7.9398	1.8442	0.72386	14.779	0.85223	1.24	85.626	10.325	0	39.556	12.117	5.6822	16.288	13.533	2.1585	13.388	19.829	156.34	35.177	25.349	15.984	ENSG00000138709	55132	La ribonucleoprotein domain family, member 1B [Source:HGNC Symbol;Acc:HGNC:24704]
DUS2	-1.8222	5.41171	4.312	0.037844	0.695687	0	72.506	23.95	58.437	16.598	0	11.8232	0.42611	66.958	0	104.32	182.289	14.316	46.044	32.515	31.925	8.3279	177	20.787	38.541	26.057	15.024	7.0414	7.9921	ENSG00000167264	54920	dihydrouridine synthase 2 [Source:HGNC Symbol;Acc:HGNC:26014]
ANXA2P3	-2.1478	1.75185	4.3118	0.03785	0.695687	0	0.90632	0.39917	18.738	1.1065	0	2.9558	0.85223	1.86	1.4351	0.64529	2.3271	0.56509	1.6156	7.2605	3.9091	0.52049	0.35975	1.9377	0	0.38319	0.36643	0.93886	5.127	ENSG00000216740	NA	annexin A2 pseudogene 3 [Source:HGNC Symbol;Acc:HGNC:540]
UCP2	-0.8765	8.43606	4.3117	0.037851	0.695687	0	258.53	290.19	1030.6	342.4	244.3	212.818	232.66	638.58	440.09	155.94	259.083	138.07	368.36	379.44	988.36	254.87	199.12	563.35	131.26	165.92	235.61	144.11	270.98	ENSG00000175567	7351	uncoupling protein 2 (mitochondrial, proton carrier) [Source:HGNC Symbol;Acc:HGNC:12518]
CAMSAP2	1.7991	2.79999	4.3088	0.037917	0.695687	0	0.22658	13.572	1.1645	5.9014	2.8955	2.9558	0.42611	0	0.95671	16.993	0	48.032	1.6156	2.2097	4.5606	7.2869	1.6189	6.1655	2.2343	6.131	0	5.1637	0.60318	ENSG00000118200	23271	calmodulin regulated spectrin-associated protein family, member 2 [Source:HGNC Symbol;Acc:HGNC:29188]
PDGFB	2.3344	3.14992	4.3084	0.037925	0.695687	0	0	9.1808	15.88	38.359	0.36193	0	0.85223	12.4	0	0.64529	5.4299	60.841	0	4.7351	3.9091	0.34699	1.439	0	3.0721	0	0	5.1637	0	ENSG00000100311	5155	platelet-derived growth factor beta polypeptide [Source:HGNC Symbol;Acc:HGNC:8800]
PITPNA-AS1	2.5064	1.37474	4.3082	0.037929	0.695687	0	3.1721	5.1892	0.84691	1.5983	0	0	0	0	0	0	0	0	0	0	1.9546	6.7664	1.2591	0	0	16.86	0.36643	6.1026	2.2619	ENSG00000236618	100306951	PITPNA antisense RNA 1 [Source:HGNC Symbol;Acc:HGNC:44116]
LAMP1	-1.3654	4.4925	4.3076	0.037942	0.695687	0	10.196	4.79	64.153	17.827	27.507	11.8232	19.601	41.539	52.141	27.532	53.5231	8.853	15.348	66.608	7.8183	6.0724	9.8931	21.315	3.91	3.8319	4.7636	19.716	7.6905	ENSG00000185896	3916	lysosomal-associated membrane protein 1 [Source:HGNC Symbol;Acc:HGNC:6499]
CEP63	1.1294	4.98829	4.3059	0.03798	0.695687	0	49.395	8.7817	14.715	17.95	15.563	11.8232	17.471	24.179	31.093	38.502	13.9625	37.861	0	12.627	11.076	123.36	33.097	13.036	31.838	74.339	15.756	30.513	57.754	ENSG00000182923	80254	centrosomal protein 63kDa [Source:HGNC Symbol;Acc:HGNC:25815]
SSSCA1-AS1	-3.2212	1.19535	4.3047	0.038008	0.695687	0	0.90632	0	0.31759	0.36884	20.268	2.9558	6.8178	0	0	0	0	0	8.078	2.2097	1.9546	0	0.89937	2.6424	0	0	0	1.4083	1.2064	ENSG00000260233	254100	SSSCA1 antisense RNA 1 (head to head) [Source:HGNC Symbol;Acc:HGNC:27384]
NSMCE4A	-1.9002	3.93016	4.3024	0.03806	0.695687	0	10.423	43.509	17.679	7.6226	36.555	11.8232	15.766	4.3399	0.47836	14.411	0	0.18836	3.2312	2.8411	2.6061	5.2049	2.3384	9.5125	67.587	1.9159	2.565	10.327	50.365	ENSG00000107672	54780	non-SMC element 4 homolog A (S. cerevisiae) [Source:HGNC Symbol;Acc:HGNC:25935]
MORF4L2	0.88796	7.88877	4.3017	0.038075	0.695687	0	168.58	187.21	46.262	261.26	333.34	79.8066	55.821	26.039	110.98	250.37	132.644	387.46	320.7	94.703	161.58	554.15	155.41	182.85	618.62	346.4	297.91	287.29	338.99	ENSG00000123562	9643	mortality factor 4 like 2 [Source:HGNC Symbol;Acc:HGNC:16849]
CBFA2T2	1.7966	2.80572	4.2991	0.038132	0.695687	0	10.876	0.79833	6.7753	35.531	0	14.779	0	1.86	0	0.86038	0	4.3323	0	4.1038	3.9091	8.1544	3.9572	5.637	6.9821	4.2151	19.054	1.8777	1.2064	ENSG00000078699	9139	core-binding factor, runt domain, alpha subunit 2; translocated to, 2 [Source:HGNC Symbol;Acc:HGNC:1536]
WARS2	2.0479	3.33837	4.2979	0.03816	0.695687	0	2.719	9.1808	4.9756	9.3438	0	2.9558	0	2.4799	0	6.883	0	0	3.2312	0	10.424	36.955	0	10.041	2.7928	44.833	17.222	14.083	26.841	ENSG00000116874	10352	tryptophanyl tRNA synthetase 2, mitochondrial [Source:HGNC Symbol;Acc:HGNC:12730]
HLA-DRB5	-2.4431	10.8237	4.2945	0.038236	0.696038	0	1856.8	1014.7	514.39	195.73	149.48	50.2486	164.91	167.4	86.104	1920.6	18113.3	2.6371	2118.9	7038.9	7.1667	79.288	0.17987	5195	675.59	1049.9	317.69	896.14	82.183	ENSG00000198502	3127	major histocompatibility complex, class II, DR beta 5 [Source:HGNC Symbol;Acc:HGNC:4953]
SPRR1A	-3.5945	2.69732	4.2885	0.038371	0.69721	0	0	57.879	25.195	1.5983	5.7909	0	0	16.12	0	0	0	0.18836	0	2.5254	18.243	0.1735	0	5.9893	2.5136	0.38319	0	1.4083	0	ENSG00000169474	6698	small proline-rich protein 1A [Source:HGNC Symbol;Acc:HGNC:11259]
PTPN13	2.7292	1.30379	4.2867	0.038413	0.69721	0	0	0.39917	1.4821	19.057	0	0	0.85223	0	0	0.2151	0	1.1302	6.4624	0	0	0	0	0.52847	0	0.76638	0	2.3471	0	ENSG00000163629	5783	protein tyrosine phosphatase, non-receptor type 13 (APO-1/CD95 (Fas)-associated phosphatase) [Source:HGNC Symbol;Acc:HGNC:9646]
TRAF3IP2	1.7919	4.55828	4.2807	0.038547	0.698636	0	2.4924	3.5925	8.4691	51.76	68.767	26.6022	32.385	1.86	0	19.359	0	27.124	0	0	13.682	179.57	22.124	7.2224	5.3064	7.2806	1.8321	5.6332	12.365	ENSG00000056972	10758	TRAF3 interacting protein 2 [Source:HGNC Symbol;Acc:HGNC:1343]
COQ10B	0.90749	6.33062	4.2701	0.038788	0.701974	0	66.162	95.002	29.43	77.824	7.6006	91.6299	39.202	12.4	24.875	64.098	43.439	194.01	56.546	69.449	65.804	151.12	73.209	120.32	133.78	89.666	60.461	153.97	105.71	ENSG00000115520	80219	coenzyme Q10 homolog B (S. cerevisiae) [Source:HGNC Symbol;Acc:HGNC:25819]
ZNF814	1.1969	4.645	4.2646	0.038914	0.702309	0	11.782	31.534	9.5277	1.3524	16.649	17.7348	3.835	30.379	22.004	13.766	33.355	78.736	4.039	11.049	9.7728	10.063	15.829	35.055	34.631	71.656	79.149	9.858	8.5953	ENSG00000204514	730051	zinc finger protein 814 [Source:HGNC Symbol;Acc:HGNC:33258]
GSAP	1.5375	4.49075	4.2644	0.03892	0.702309	0	19.939	49.497	21.808	45.367	0.36193	2.9558	15.766	11.78	6.2186	1.0755	0.7757	54.814	0	10.102	9.7728	0.86749	4.6767	20.61	21.226	19.543	116.52	4.6943	36.794	ENSG00000186088	54103	gamma-secretase activating protein [Source:HGNC Symbol;Acc:HGNC:28042]
SEC62	0.7598	9.0144	4.2605	0.039009	0.702525	0	464.94	503.75	260.11	228.56	399.93	147.79	251.83	290.77	623.78	521.82	445.25	512.72	566.27	575.48	321.2	810.41	495.19	422.42	408.87	1915.6	270.42	697.1	714.16	ENSG00000008952	7095	SEC62 homolog (S. cerevisiae) [Source:HGNC Symbol;Acc:HGNC:11846]
OS9	-0.74847	7.37884	4.2541	0.039155	0.702525	0	142.52	186.41	192.46	136.22	292.8	115.276	299.13	124.62	135.85	149.71	316.484	121.12	244.76	319.78	77.531	55.693	195.52	140.04	85.182	127.99	99.302	122.52	134.51	ENSG00000135506	10956	osteosarcoma amplified 9, endoplasmic reticulum lectin [Source:HGNC Symbol;Acc:HGNC:16994]
LYSMD2	-2.1304	4.08185	4.2526	0.03919	0.702525	0	12.235	1.5967	17.467	6.3932	0.36193	0	16.192	4.3399	130.11	27.747	17.841	0.37673	11.309	29.358	2.6061	0.86749	16.369	35.408	22.901	0	17.955	2.3471	0.15079	ENSG00000140280	256586	LysM, putative peptidoglycan-binding, domain containing 2 [Source:HGNC Symbol;Acc:HGNC:28571]
DOHH	-2.8872	2.71192	4.2515	0.039215	0.702525	0	20.166	0	17.15	2.336	0	2.9558	7.2439	4.3399	0	0.2151	29.4765	0	1.6156	1.5784	2.6061	0	0	2.4662	15.081	0	0.36643	3.286	22.167	ENSG00000129932	83475	deoxyhypusine hydroxylase/monooxygenase [Source:HGNC Symbol;Acc:HGNC:28662]
NUCKS1	-0.98938	7.46985	4.2463	0.039336	0.70324	0	140.93	158.07	98.876	93.316	445.18	115.276	98.006	43.399	167.9	807.04	148.158	87.589	71.086	108.91	81.44	126.31	276.83	107.98	328.44	76.255	152.43	73.231	224.83	ENSG00000069275	64710	nuclear casein kinase and cyclin-dependent kinase substrate 1 [Source:HGNC Symbol;Acc:HGNC:29923]
UFM1	0.78627	6.90529	4.2449	0.039368	0.70324	0	63.443	278.22	53.779	110.28	86.14	53.2044	59.656	32.859	98.063	82.812	91.5322	135.81	119.55	64.398	61.243	181.13	82.742	135.46	201.09	318.05	106.63	179.79	126.06	ENSG00000120686	51569	ubiquitin-fold modifier 1 [Source:HGNC Symbol;Acc:HGNC:20597]
RBBP7	0.7821	7.51546	4.2412	0.039453	0.703752	0	153.4	81.829	79.292	170.77	116.18	177.348	80.962	83.078	68.405	192.51	377.764	435.12	126.82	68.186	148.55	348.21	209.01	119.43	294.09	115.34	387.68	123.93	230.41	ENSG00000102054	5931	retinoblastoma binding protein 7 [Source:HGNC Symbol;Acc:HGNC:9890]
ASCC1	1.1466	5.22282	4.2345	0.03961	0.704581	0	38.292	41.913	22.443	32.458	36.917	26.6022	5.5395	12.4	20.091	21.294	0	12.809	39.582	37.25	15.637	149.55	14.93	74.514	34.631	120.7	22.352	24.41	20.357	ENSG00000138303	51008	activating signal cointegrator 1 complex subunit 1 [Source:HGNC Symbol;Acc:HGNC:24268]
TMEM180	1.6381	3.71564	4.2344	0.039613	0.704581	0	21.978	4.79	21.596	9.9586	1.0858	23.6464	21.732	0	3.8269	2.366	0	0.56509	1.6156	4.4195	1.303	41.119	2.878	10.217	2.7928	2.6823	79.881	13.613	11.46	ENSG00000138111	79847	transmembrane protein 180 [Source:HGNC Symbol;Acc:HGNC:26196]
ZBTB14	1.8902	3.03992	4.2304	0.039705	0.705205	0	0.45316	7.5842	8.6808	4.549	0	0	4.2611	8.6798	0	0.86038	0	0	1.6156	5.3665	2.6061	58.469	10.253	9.6886	2.7928	22.225	0.36643	2.8166	3.0159	ENSG00000198081	7541	zinc finger and BTB domain containing 14 [Source:HGNC Symbol;Acc:HGNC:12860]
ANKRD12	1.0428	8.04769	4.2242	0.039852	0.706805	0	333.3	149.29	65.741	255.73	20.63	212.818	94.171	33.479	198.04	249.73	72.1398	433.99	109.05	123.11	102.94	629.45	191.21	200.64	909.07	826.92	54.964	342.21	430.07	ENSG00000101745	23253	ankyrin repeat domain 12 [Source:HGNC Symbol;Acc:HGNC:29135]
PHF23	-1.8812	3.71062	4.2181	0.039996	0.70834	0	13.595	8.7817	12.174	0.12295	16.287	11.8232	3.835	16.74	0	9.2491	6.2056	7.9112	130.86	21.15	14.333	6.7664	12.411	7.7509	9.775	4.9815	0	8.9192	6.6349	ENSG00000040633	79142	PHD finger protein 23 [Source:HGNC Symbol;Acc:HGNC:28428]
NME4	-1.6751	3.57726	4.2146	0.040078	0.708793	0	17.673	31.135	31.971	3.1966	19.544	0	17.897	22.939	11.002	8.8189	24.0466	0.94181	19.387	9.786	12.379	2.6025	8.0943	6.5178	0.55857	9.9629	1.4657	8.9192	0.15079	ENSG00000103202	4833	NME/NM23 nucleoside diphosphate kinase 4 [Source:HGNC Symbol;Acc:HGNC:7852]
HUWE1	1.0957	5.32673	4.2072	0.040252	0.709035	0	27.643	20.358	16.409	37.498	16.649	62.0718	20.88	43.399	0.47836	27.532	25.598	28.066	23.426	75.131	35.834	69.746	76.087	25.367	13.964	32.571	196.41	29.574	14.024	ENSG00000086758	10075	HECT, UBA and WWE domain containing 1, E3 ubiquitin protein ligase [Source:HGNC Symbol;Acc:HGNC:30892]
BMP2K	1.2986	4.43111	4.2035	0.04034	0.709035	0	0.45316	9.1808	11.01	8.4832	0.36193	8.8674	39.202	22.319	6.697	9.6793	19.3924	59.711	28.273	26.517	7.1667	24.81	7.1949	50.733	3.6307	62.843	28.581	38.963	5.7302	ENSG00000138756	55589	BMP2 inducible kinase [Source:HGNC Symbol;Acc:HGNC:18041]
TAF9	0.85742	7.78372	4.2028	0.040357	0.709035	0	133.23	215.55	148.74	222.29	322.12	180.304	103.97	30.379	59.316	230.37	215.644	220.01	245.57	100.7	241.06	654.61	103.79	247.85	278.73	384.72	27.116	458.16	218.35	ENSG00000085231	102157402	TAF9 RNA polymerase II, TATA box binding protein (TBP)-associated factor, 32kDa [Source:HGNC Symbol;Acc:HGNC:11542]
TRIOBP	-1.4172	4.61752	4.1988	0.040453	0.709035	0	16.314	4.79	39.699	4.9178	79.987	11.8232	47.725	60.138	5.7403	24.306	37.2334	1.5069	32.312	26.832	12.379	2.429	32.018	35.76	9.2164	1.9159	40.674	14.083	15.23	ENSG00000100106	11078	TRIO and F-actin binding protein [Source:HGNC Symbol;Acc:HGNC:17009]
TAF7	0.98818	6.78703	4.1986	0.040456	0.709035	0	81.569	150.49	37.158	155.16	110.75	103.453	62.213	23.559	136.81	94.212	0.7757	312.12	64.624	11.68	145.94	218.43	75.007	127.36	146.07	78.554	107	161.48	103.75	ENSG00000178913	6879	TAF7 RNA polymerase II, TATA box binding protein (TBP)-associated factor, 55kDa [Source:HGNC Symbol;Acc:HGNC:11541]
CHP1	1.0065	9.59087	4.1983	0.040465	0.709035	0	220.46	249.08	164.3	226.47	226.93	277.845	326.83	289.53	483.14	405.24	1161.22	1445.7	840.92	220.66	185.68	651.66	957.11	1774.6	1151.2	1820.9	2548.5	646.87	1413.1	ENSG00000187446	11261	calcineurin-like EF-hand protein 1 [Source:HGNC Symbol;Acc:HGNC:17433]
ZNF41	2.6128	3.15291	4.1948	0.040548	0.709035	0	0.22658	0	0.42345	3.6884	0	2.9558	2.1306	0	0	11.615	0	0	0	0	5.8637	93.862	0.89937	0.17616	0	0	8.0614	4.2249	25.635	ENSG00000147124	7592	zinc finger protein 41 [Source:HGNC Symbol;Acc:HGNC:13107]
ZNF331	1.0174	8.58284	4.1948	0.040549	0.709035	0	70.693	359.65	70.082	1209.5	251.9	762.597	940.43	52.699	267.4	150.35	68.2613	381.06	147.83	203.61	643.05	548.08	91.915	351.43	106.13	198.88	707.21	636.08	620.67	ENSG00000130844	55422	zinc finger protein 331 [Source:HGNC Symbol;Acc:HGNC:15489]
LARP1	-0.97709	5.76076	4.1872	0.040731	0.711215	0	51.887	79.833	44.78	35.039	79.987	20.6906	81.388	71.918	82.756	92.276	72.9155	21.85	32.312	115.22	52.122	6.0724	69.611	43.687	23.181	18.01	61.194	45.535	26.691	ENSG00000155506	23367	La ribonucleoprotein domain family, member 1 [Source:HGNC Symbol;Acc:HGNC:29531]
UQCRB	0.80224	8.32526	4.1811	0.040876	0.712162	0	271.22	304.56	138.26	186.88	208.11	106.409	190.47	69.438	370.25	397.07	352.942	777.75	376.43	275.9	357.69	382.21	128.25	174.22	226.5	851.83	107.73	490.08	591.72	ENSG00000156467	7381	ubiquinol-cytochrome c reductase binding protein [Source:HGNC Symbol;Acc:HGNC:12582]
RASA4B	-2.9271	0.445325	4.1802	0.0409	0.712162	0	1.1329	0	3.07	0.36884	0	2.9558	0.42611	1.86	0.47836	0	0	0	0	7.8919	0	0.1735	0.35975	0.17616	0	0	0	0	0.15079	ENSG00000170667	100271927	RAS p21 protein activator 4B [Source:HGNC Symbol;Acc:HGNC:35202]
NQO1	-2.1878	2.87599	4.1753	0.041018	0.713218	0	16.54	25.547	8.3632	1.2295	0	0	15.766	3.0999	1.9134	5.5925	0	0.18836	3.2312	0	1.9546	0.69399	31.658	9.5125	1.955	1.1496	2.9314	4.2249	6.1826	ENSG00000181019	1728	NAD(P)H dehydrogenase, quinone 1 [Source:HGNC Symbol;Acc:HGNC:2874]
IDI1	1.0725	6.14137	4.1708	0.041126	0.713737	0	56.419	57.081	27.736	34.916	1.8097	47.2928	28.976	16.74	58.838	58.291	7.757	206.45	16.964	29.042	79.486	175.75	75.727	74.867	194.66	55.179	140.34	60.556	73.286	ENSG00000067064	3422	isopentenyl-diphosphate delta isomerase 1 [Source:HGNC Symbol;Acc:HGNC:5387]
YPEL5	0.7484	8.667	4.1693	0.041163	0.713737	0	374.99	423.52	137.83	466.58	535.66	676.879	498.13	105.4	217.65	231.23	152.036	942.75	212.45	211.82	535.55	548.77	207.93	254.9	428.7	384.34	592.88	544.07	670.58	ENSG00000119801	51646	yippee-like 5 (Drosophila) [Source:HGNC Symbol;Acc:HGNC:18329]
PCYOX1L	-2.2424	3.01931	4.1619	0.041343	0.714457	0	12.462	15.568	23.29	1.2295	0	2.9558	9.8006	16.12	1.4351	1.9359	0	9.4181	22.618	9.1546	0.65152	0.52049	18.707	8.4555	4.1893	0	0	0	7.3889	ENSG00000145882	78991	prenylcysteine oxidase 1 like [Source:HGNC Symbol;Acc:HGNC:28477]
GLO1	0.99604	6.86447	4.1605	0.041377	0.714457	0	94.484	127.73	37.264	59.137	38.365	11.8232	40.055	11.78	172.21	94.212	37.2334	249.58	69.471	49.561	50.819	326.35	263.51	144.98	151.93	284.33	45.071	117.36	135.56	ENSG00000124767	2739	glyoxalase I [Source:HGNC Symbol;Acc:HGNC:4323]
RBBP6	1.2029	5.43608	4.1576	0.041447	0.714457	0	48.715	65.463	11.116	25.081	8.3244	47.2928	29.828	6.8198	2.8701	24.951	18.6167	81.938	19.387	7.8919	16.94	4.5109	10.792	22.02	81.272	103.46	80.981	143.18	117.32	ENSG00000122257	5930	retinoblastoma binding protein 6 [Source:HGNC Symbol;Acc:HGNC:9889]
HOTAIRM1	1.5779	2.73069	4.1576	0.041447	0.714457	0	0.45316	0.79833	1.0586	6.1473	18.097	2.9558	6.3917	1.24	0	0.64529	1.5514	30.515	0.8078	1.5784	6.5152	1.5615	5.0365	3.5231	5.3064	2.6823	21.619	5.6332	7.8413	ENSG00000233429	100506311	HOXA transcript antisense RNA, myeloid-specific 1 [Source:HGNC Symbol;Acc:HGNC:37117]
ZIC5	2.7081	1.1669	4.1558	0.041492	0.714457	0	0	1.1975	0	0.24589	0	0	0	0	3.8269	0.64529	0	20.343	0	0	0	0	0.35975	0	3.3514	0.76638	0	2.3471	0.15079	ENSG00000139800	85416	Zic family member 5 [Source:HGNC Symbol;Acc:HGNC:20322]
CIR1	0.8432	6.14382	4.1532	0.041555	0.714551	0	68.881	30.736	72.305	83.234	45.241	82.7624	37.924	63.238	3.3485	81.951	63.6071	111.51	42.813	101.96	81.44	109.13	29.319	54.961	70.659	73.955	180.28	65.72	55.945	ENSG00000138433	9541	corepressor interacting with RBPJ, 1 [Source:HGNC Symbol;Acc:HGNC:24217]
TRPM2	-1.9737	4.57773	4.1402	0.041877	0.719093	0	23.791	1.1975	48.591	6.8849	0	8.8674	0	41.539	0.95671	5.5925	138.074	4.3323	18.579	25.57	4.5606	12.492	35.615	21.667	6.4236	14.178	1.4657	4.6943	110.53	ENSG00000142185	7226	transient receptor potential cation channel, subfamily M, member 2 [Source:HGNC Symbol;Acc:HGNC:12339]
HIST1H2BC	1.13	6.75479	4.123	0.042304	0.723654	0	79.077	104.58	11.116	217.24	128.12	88.6741	222.43	30.379	43.052	44.955	157.466	309.48	31.504	36.618	287.32	378.92	36.334	22.196	17.595	117.26	9.5271	39.902	49.611	ENSG00000180596	8347	histone cluster 1, H2bc [Source:HGNC Symbol;Acc:HGNC:4757]
MKNK1	-1.0929	5.32573	4.1202	0.042373	0.723654	0	65.935	39.118	66.059	9.2209	10.496	14.779	57.099	23.559	74.624	28.823	125.663	35.977	32.312	39.775	18.243	24.81	80.404	65.178	20.109	23.758	10.993	23.941	13.722	ENSG00000079277	8569	MAP kinase interacting serine/threonine kinase 1 [Source:HGNC Symbol;Acc:HGNC:7110]
ZNF226	-1.7183	3.58343	4.1192	0.0424	0.723654	0	13.142	17.563	19.479	3.1966	41.26	14.779	24.288	14.88	0.47836	5.8076	17.0653	2.6371	3.2312	6.6292	3.2576	0	25.002	12.683	7.2614	13.028	0	7.0414	12.516	ENSG00000167380	7769	zinc finger protein 226 [Source:HGNC Symbol;Acc:HGNC:13019]
POLR2C	-1.2153	5.19852	4.1169	0.042458	0.723654	0	44.183	65.863	70.823	23.728	1.0858	20.6906	75.422	23.559	45.922	36.781	95.4107	30.326	92.089	25.254	49.516	3.123	28.42	17.968	21.784	14.561	29.681	10.327	21.714	ENSG00000102978	5432	polymerase (RNA) II (DNA directed) polypeptide C, 33kDa [Source:HGNC Symbol;Acc:HGNC:9189]
C1orf198	-1.6663	2.75527	4.115	0.042504	0.723654	0	13.142	13.971	4.4463	5.1637	13.753	5.9116	2.5567	1.24	1.9134	10.325	2.3271	4.5207	0	5.9978	11.076	0.69399	8.2742	7.2224	12.009	1.5328	0	1.4083	8.5953	ENSG00000119280	84886	chromosome 1 open reading frame 198 [Source:HGNC Symbol;Acc:HGNC:25900]
SERINC5	1.116	6.64246	4.1142	0.042525	0.723654	0	26.737	81.031	14.715	25.696	30.04	11.8232	15.34	46.499	30.136	84.963	27.1494	202.3	63.816	55.875	24.106	271.52	54.502	331	239.35	117.64	281.78	69.945	124.41	ENSG00000164300	256987	serine incorporator 5 [Source:HGNC Symbol;Acc:HGNC:18825]
FOXM1	-2.0926	3.12022	4.1132	0.042551	0.723654	0	6.3443	4.3908	8.9984	9.4668	78.177	5.9116	3.835	8.6798	2.3918	10.54	0	0.18836	0	4.1038	5.2122	0.69399	12.951	7.9271	8.9371	0.38319	1.4657	1.4083	0.30159	ENSG00000111206	2305	forkhead box M1 [Source:HGNC Symbol;Acc:HGNC:3818]
DDX26B	1.7389	3.65244	4.1038	0.042787	0.725279	0	2.4924	7.5842	6.1401	15.245	0	2.9558	2.1306	10.54	0	11.185	0	1.3185	0	5.9978	5.2122	56.56	14.57	0	23.181	17.244	26.016	21.594	23.222	ENSG00000165359	203522	DEAD/H (Asp-Glu-Ala-Asp/His) box polypeptide 26B [Source:HGNC Symbol;Acc:HGNC:27334]
DSP	1.4505	5.09674	4.0918	0.043092	0.725279	0	5.8911	39.917	15.456	13.401	56.461	8.8674	2.9828	3.7199	143.51	14.842	0.7757	34.659	29.081	7.2605	11.076	123.18	13.131	14.093	22.343	24.141	59.361	122.05	0	ENSG00000096696	1832	desmoplakin [Source:HGNC Symbol;Acc:HGNC:3052]
SLC35E4	1.7598	2.63224	4.0856	0.04325	0.725279	0	4.5316	4.3908	3.4935	5.7784	0	0	4.6873	6.8198	0	1.0755	0	14.127	5.6546	1.8941	11.076	28.801	2.878	2.1139	6.1443	0	7.695	9.858	0	ENSG00000100036	339665	solute carrier family 35, member E4 [Source:HGNC Symbol;Acc:HGNC:17058]
COL5A2	-2.7883	3.38981	4.085	0.043266	0.725279	0	8.3835	32.732	0	0.49178	0.36193	2.9558	12.783	1.86	41.617	26.457	0	0	7.2702	5.0508	3.9091	0	44.789	5.9893	0	0	10.26	0	15.833	ENSG00000204262	1290	collagen, type V, alpha 2 [Source:HGNC Symbol;Acc:HGNC:2210]
FOXJ2	-2.0186	4.11084	4.0835	0.043303	0.725279	0	24.924	3.1933	6.7753	0.73767	155.99	2.9558	12.783	1.24	0	16.347	23.2709	0	6.4624	1.8941	13.03	1.041	7.9144	15.678	15.64	5.3646	11.726	11.736	38.754	ENSG00000065970	55810	forkhead box J2 [Source:HGNC Symbol;Acc:HGNC:24818]
TSC22D1	1.1265	7.28076	4.0831	0.043315	0.725279	0	87.007	82.228	17.15	88.029	832.81	41.3812	101.42	36.579	145.9	97.653	30.2522	782.83	64.624	78.603	44.303	199.52	89.397	152.73	29.325	198.49	68.156	195.28	54.437	ENSG00000102804	8848	TSC22 domain family, member 1 [Source:HGNC Symbol;Acc:HGNC:16826]
PEX26	-2.3011	1.48193	4.0813	0.043361	0.725279	0	1.3595	1.1975	2.2231	1.2295	7.6006	8.8674	2.9828	0	0	4.9472	0	0	11.309	3.1568	3.9091	0.1735	7.0151	2.4662	0.55857	0	1.0993	1.4083	0	ENSG00000215193	55670	peroxisomal biogenesis factor 26 [Source:HGNC Symbol;Acc:HGNC:22965]
ARHGAP15	0.86023	7.42239	4.0806	0.043379	0.725279	0	125.75	153.68	77.174	130.2	304.38	29.558	66.9	109.74	416.65	246.28	99.2892	422.5	224.57	119.33	67.758	301.19	30.579	89.135	153.89	123.39	293.51	254.43	62.278	ENSG00000075884	55843	Rho GTPase activating protein 15 [Source:HGNC Symbol;Acc:HGNC:21030]
ITSN1	-2.9314	1.41003	4.0805	0.043382	0.725279	0	19.939	1.5967	2.329	0	0	0	2.9828	2.4799	0.47836	0.2151	0	0	4.8468	6.3135	0	0	1.6189	1.2331	0.55857	0.76638	0	1.4083	0	ENSG00000205726	6453	intersectin 1 (SH3 domain protein) [Source:HGNC Symbol;Acc:HGNC:6183]
SHMT1	-1.6908	4.74076	4.0804	0.043384	0.725279	0	8.1569	58.278	21.808	36.023	96.636	2.9558	16.192	91.138	83.234	14.626	21.7195	0.37673	9.6936	16.415	5.2122	2.429	28.78	9.5125	25.694	1.5328	0	18.777	32.572	ENSG00000176974	6470	serine hydroxymethyltransferase 1 (soluble) [Source:HGNC Symbol;Acc:HGNC:10850]
TMEM131	1.3803	3.60842	4.0769	0.043473	0.725279	0	20.392	5.5883	8.2573	2.7048	0	5.9116	3.835	8.0598	12.437	7.5283	0	21.473	4.8468	2.8411	3.9091	17.176	2.1585	16.911	19.271	39.852	35.91	6.572	10.706	ENSG00000075568	23505	transmembrane protein 131 [Source:HGNC Symbol;Acc:HGNC:30366]
IQSEC1	1.406	3.05159	4.0722	0.043595	0.725279	0	1.5861	3.5925	4.0228	2.213	0.72386	2.9558	2.9828	0.61998	1.4351	4.7321	0	15.446	5.6546	4.1038	4.5606	35.22	6.2956	12.859	10.054	6.131	15.024	3.286	14.627	ENSG00000144711	9922	IQ motif and Sec7 domain 1 [Source:HGNC Symbol;Acc:HGNC:29112]
USP37	1.539	4.40245	4.0635	0.043819	0.725279	0	9.2898	28.341	5.1873	3.5654	0	2.9558	5.5395	4.3399	14.351	16.777	0	11.302	0	8.2076	11.727	59.683	7.3748	24.133	74.569	18.776	116.52	20.655	9.3492	ENSG00000135913	57695	ubiquitin specific peptidase 37 [Source:HGNC Symbol;Acc:HGNC:20063]
TMEM62	-2.4644	2.67089	4.0635	0.043819	0.725279	0	31.268	0	1.7997	0.36884	0	5.9116	10.227	0.61998	0.47836	5.8076	0	0	8.8858	11.364	1.303	2.082	9.1736	3.8755	0.27928	3.0655	0	1.8777	24.579	ENSG00000137842	80021	transmembrane protein 62 [Source:HGNC Symbol;Acc:HGNC:26269]
CDC27	1.5486	4.60235	4.0629	0.043834	0.725279	0	10.876	27.942	14.503	3.9343	0.72386	29.558	9.8006	0	0	5.8076	0	142.78	3.2312	11.049	24.758	29.842	2.6981	34.879	36.866	33.721	30.414	26.288	46.143	ENSG00000004897	996	cell division cycle 27 [Source:HGNC Symbol;Acc:HGNC:1728]
USP16	1.111	5.44121	4.0579	0.043966	0.725279	0	22.885	27.543	22.231	9.7127	39.451	29.558	38.776	16.12	7.1753	24.951	16.2896	61.971	0.8078	19.572	34.531	161.7	20.506	39.811	157.52	96.18	37.376	50.229	27.746	ENSG00000156256	10600	ubiquitin specific peptidase 16 [Source:HGNC Symbol;Acc:HGNC:12614]
LATS2	-1.9261	2.86866	4.0559	0.044017	0.725279	0	0.67974	1.9958	6.2459	2.4589	0	0	3.835	3.0999	37.79	0.64529	4.6542	0.56509	8.8858	15.468	3.2576	0.86749	8.4541	12.331	14.523	4.2151	0.36643	4.6943	17.643	ENSG00000150457	26524	large tumor suppressor kinase 2 [Source:HGNC Symbol;Acc:HGNC:6515]
TK2	-1.5212	4.21797	4.0543	0.044059	0.725279	0	32.401	5.9875	26.783	3.4425	11.944	2.9558	53.264	3.0999	105.24	13.551	6.2056	7.7229	17.772	13.258	1.9546	1.2145	14.03	31.356	13.406	2.2991	17.955	12.675	11.31	ENSG00000166548	7084	thymidine kinase 2, mitochondrial [Source:HGNC Symbol;Acc:HGNC:11831]
POLR3D	1.7637	2.90434	4.0522	0.044115	0.725279	0	6.7974	4.3908	12.915	16.475	0	2.9558	5.1134	0	1.9134	10.97	0	6.0276	0.8078	6.3135	6.5152	22.555	0	0.35231	5.3064	6.131	19.421	7.9803	0	ENSG00000168495	661	polymerase (RNA) III (DNA directed) polypeptide D, 44kDa [Source:HGNC Symbol;Acc:HGNC:1080]
LYSMD1	-2.5543	1.48234	4.0496	0.044182	0.725279	0	0.90632	0	2.5407	1.9671	9.4102	0	0	0	2.3918	3.8717	0	0	2.4234	0.94703	1.303	0	6.1157	1.5854	11.171	0.38319	0	0	1.5079	ENSG00000163155	388695	LysM, putative peptidoglycan-binding, domain containing 1 [Source:HGNC Symbol;Acc:HGNC:32070]
C1orf56	1.3456	5.94551	4.0476	0.044234	0.725279	0	6.7974	14.769	6.3518	5.1637	76.006	5.9116	11.931	4.3399	92.801	25.811	10.0841	72.708	19.387	9.786	5.8637	56.04	32.377	116.26	225.94	116.87	322.82	76.517	56.548	ENSG00000143443	54964	chromosome 1 open reading frame 56 [Source:HGNC Symbol;Acc:HGNC:26045]
VIMP	0.93815	8.69411	4.0465	0.044263	0.725279	0	515.47	787.16	195.32	364.04	124.5	283.757	148.71	190.33	191.34	240.05	146.607	97.949	618.77	324.83	259.96	242.38	331.69	260.01	358.6	2188.8	116.89	825.26	691.54	ENSG00000131871	55829	VCP-interacting membrane protein [Source:HGNC Symbol;Acc:HGNC:30396]
A1BG-AS1	-2.6473	0.8794	4.043	0.044355	0.725279	0	3.8519	0	2.2231	0	0	0	0	4.9599	0	1.0755	0	0.75345	0	1.2627	0.65152	0.34699	0.17987	3.6993	1.3964	0	0	0	4.2222	ENSG00000268895	503538	A1BG antisense RNA 1 [Source:HGNC Symbol;Acc:HGNC:37133]
SNX20	-1.26	4.89003	4.0424	0.044372	0.725279	0	67.974	38.719	66.588	28.4	36.193	8.8674	17.045	74.398	23.918	32.049	58.9529	0.18836	10.501	29.042	17.591	3.6434	25.362	26.247	19.271	9.9629	25.65	17.369	22.921	ENSG00000167208	124460	sorting nexin 20 [Source:HGNC Symbol;Acc:HGNC:30390]
LRTOMT	-1.1202	4.64094	4.0387	0.044468	0.725279	0	42.824	22.753	16.197	11.311	65.51	17.7348	36.646	19.219	10.524	63.453	6.9813	9.4181	22.618	30.621	24.758	12.145	38.493	14.973	5.3064	16.477	6.2293	22.063	35.889	ENSG00000184154	220074	leucine rich transmembrane and O-methyltransferase domain containing [Source:HGNC Symbol;Acc:HGNC:25033]
UBAC2-AS1	-2.9913	0.617087	4.0385	0.044475	0.725279	0	2.9456	0	4.2345	0.36884	0	2.9558	3.4089	0	0	0	0	0	2.4234	3.1568	3.2576	0.34699	0	0.17616	0.83785	0	0	0	0	ENSG00000228889	100289373	UBAC2 antisense RNA 1 [Source:HGNC Symbol;Acc:HGNC:42502]
LILRB1	-1.199	5.6317	4.0384	0.044477	0.725279	0	32.628	15.568	68.388	45.367	121.25	20.6906	63.917	45.879	49.749	24.951	112.476	36.731	67.855	73.237	7.1667	1.735	23.384	169.99	22.343	16.477	34.078	14.552	49.31	ENSG00000274669	10859	leukocyte immunoglobulin-like receptor, subfamily B (with TM and ITIM domains), member 1 [Source:HGNC Symbol;Acc:HGNC:6605]
KIAA0895L	-3.7611	0.891951	4.0382	0.04448	0.725279	0	6.7974	0.39917	0	0	0	5.9116	0	9.9197	0	0	1.5514	0	16.156	0	1.303	0.1735	0.35975	4.0516	0	0	0	0.93886	0	ENSG00000196123	653319	KIAA0895-like [Source:HGNC Symbol;Acc:HGNC:34408]
LEMD3	1.6072	3.87847	4.0349	0.044569	0.725279	0	11.329	35.925	7.3046	17.335	2.1716	11.8232	2.9828	8.0598	7.6537	4.517	0	75.533	0	5.9978	12.379	53.09	1.6189	12.683	20.946	1.9159	0	8.9192	0.60318	ENSG00000174106	23592	LEM domain containing 3 [Source:HGNC Symbol;Acc:HGNC:28887]
CD24	1.5601	4.99466	4.0341	0.044591	0.725279	0	0	111.77	3.07	10.573	27.145	2.9558	13.636	1.24	9.0888	95.287	9.3084	46.714	16.964	4.1038	9.7728	187.03	6.6553	4.2278	20.109	3.8319	35.91	68.537	1.6587	ENSG00000272398	100133941	CD24 molecule [Source:HGNC Symbol;Acc:HGNC:1645]
CTSV	2.0389	3.09706	4.0271	0.044774	0.725279	0	6.1177	3.1933	5.2932	3.9343	0	0	8.0962	8.6798	0.95671	8.6038	0	4.144	6.4624	0	10.424	3.9904	18.167	1.2331	1.3964	0.38319	0	103.74	0	ENSG00000136943	1515	cathepsin V [Source:HGNC Symbol;Acc:HGNC:2538]
SRSF4	0.99659	6.04981	4.0266	0.044787	0.725279	0	85.648	45.904	61.401	49.793	40.898	23.6464	51.56	17.36	4.3052	55.71	107.822	105.29	45.237	20.203	35.182	289.39	13.131	57.075	68.983	88.517	27.116	50.229	130.29	ENSG00000116350	6429	serine/arginine-rich splicing factor 4 [Source:HGNC Symbol;Acc:HGNC:10786]
ZNF607	-3.4773	0.640353	4.0266	0.044789	0.725279	0	0	0	2.0114	0	1.0858	0	0	3.0999	13.872	0.2151	0	0	0	0	2.6061	0	0.17987	3.1708	0.55857	0.76638	0	0	0	ENSG00000198182	84775	zinc finger protein 607 [Source:HGNC Symbol;Acc:HGNC:28192]
SLC16A3	-1.4934	4.0727	4.0257	0.044813	0.725279	0	3.6253	21.156	32.5	15.737	0.72386	0	16.618	26.039	16.742	9.2491	19.3924	1.6953	25.042	44.195	42.349	9.1954	13.85	14.973	5.865	5.7478	0.36643	8.4497	37.246	ENSG00000141526	9123	solute carrier family 16 (monocarboxylate transporter), member 3 [Source:HGNC Symbol;Acc:HGNC:10924]
MTF2	1.2014	5.49106	4.0233	0.044876	0.725279	0	34.44	11.975	19.373	6.762	34.022	67.9834	12.783	40.919	25.831	45.6	0	146.73	1.6156	14.837	59.288	116.07	11.692	39.635	99.425	108.06	31.146	46.004	42.826	ENSG00000143033	22823	metal response element binding transcription factor 2 [Source:HGNC Symbol;Acc:HGNC:29535]
FAM83H	2.5445	1.47425	4.0231	0.04488	0.725279	0	0	1.1975	0	0	0	0	0	0	0	1.9359	0	0.56509	7.2702	0	2.6061	18.217	0.53962	1.2331	0	0	11.726	2.8166	1.2064	ENSG00000273889	NA	family with sequence similarity 83, member H [Source:HGNC Symbol;Acc:HGNC:24797]
HK2	1.2267	6.36306	4.0185	0.045003	0.725279	0	20.845	65.064	42.451	87.291	32.212	14.779	194.31	11.16	21.048	21.725	179.962	636.85	172.87	41.669	37.137	37.128	66.913	52.671	16.757	40.235	9.5271	28.635	25.333	ENSG00000159399	3099	hexokinase 2 [Source:HGNC Symbol;Acc:HGNC:4923]
NBPF15	-2.021	1.10471	4.0098	0.045238	0.725279	0	6.3443	2.395	2.9642	0.12295	3.9812	8.8674	1.7045	0	0	0.2151	0.7757	1.1302	2.4234	6.3135	3.2576	0.34699	0.17987	0.88078	0.83785	0.76638	0	0.93886	0.30159	ENSG00000266338	284565	neuroblastoma breakpoint family, member 15 [Source:HGNC Symbol;Acc:HGNC:28791]
PHYH	1.0621	4.88055	4.0097	0.045239	0.725279	0	63.669	20.757	41.287	19.302	22.44	2.9558	31.959	25.419	14.351	22.155	0	33.529	12.117	12.943	26.061	73.563	10.972	16.735	25.973	35.253	84.645	25.819	15.079	ENSG00000107537	5264	phytanoyl-CoA 2-hydroxylase [Source:HGNC Symbol;Acc:HGNC:8940]
RASD1	1.8241	1.79701	4.0091	0.045256	0.725279	0	5.2114	1.1975	1.4821	6.0243	7.2386	5.9116	0	0	0	2.151	0	1.5069	0.8078	0	2.6061	8.8484	0	0.17616	3.3514	6.131	5.13	9.3886	0.45238	ENSG00000108551	51655	RAS, dexamethasone-induced 1 [Source:HGNC Symbol;Acc:HGNC:15828]
PLEKHO1	-1.1197	5.13029	4.0069	0.045315	0.725279	0	42.597	13.572	81.621	23.483	30.04	44.337	28.124	127.1	62.665	12.045	58.1772	23.545	23.426	76.078	37.788	23.249	16.548	20.434	6.9821	11.496	20.52	10.797	19	ENSG00000023902	51177	pleckstrin homology domain containing, family O member 1 [Source:HGNC Symbol;Acc:HGNC:24310]
CTDP1	-2.216	2.77852	4.0065	0.045324	0.725279	0	12.009	1.1975	1.9055	0.61473	0.36193	0	5.9656	24.179	44.009	11.615	0	4.8974	0.8078	6.6292	11.076	0	15.829	5.1085	0.83785	2.2991	1.4657	1.4083	0.15079	ENSG00000060069	9150	CTD (carboxy-terminal domain, RNA polymerase II, polypeptide A) phosphatase, subunit 1 [Source:HGNC Symbol;Acc:HGNC:2498]
ZNF273	-2.6725	0.7653	4.0025	0.045432	0.725279	0	1.3595	0	5.399	0.12295	0	11.8232	3.835	1.86	0.47836	0.43019	0	0	0	3.1568	0.65152	0.52049	0	1.0569	1.6757	0.76638	0	0	0	ENSG00000198039	10793	zinc finger protein 273 [Source:HGNC Symbol;Acc:HGNC:13067]
IL11RA	-3.5867	2.41565	4.0017	0.045454	0.725279	0	8.1569	0	4.8697	2.8277	48.499	11.8232	0	6.1998	0	6.2378	0	0	0	0	1.303	0	16.189	4.4039	1.1171	0	0	0	0	ENSG00000137070	3590	interleukin 11 receptor, alpha [Source:HGNC Symbol;Acc:HGNC:5967]
TOB2	0.95861	5.13944	3.9997	0.045508	0.725279	0	21.299	17.963	15.033	32.581	16.287	53.2044	31.959	21.699	34.442	54.634	13.9625	36.166	15.348	24.938	18.894	12.145	25.902	35.936	50.271	21.075	182.85	41.779	25.937	ENSG00000183864	10766	transducer of ERBB2, 2 [Source:HGNC Symbol;Acc:HGNC:11980]
SDHAF1	-2.5213	2.50381	3.9969	0.045584	0.725279	0	17.447	13.173	12.809	0.98356	0	8.8674	11.079	21.079	0	1.9359	0	0	0	1.5784	11.727	0.86749	3.7773	0	3.0721	1.5328	0	3.7554	9.5	ENSG00000205138	644096	succinate dehydrogenase complex assembly factor 1 [Source:HGNC Symbol;Acc:HGNC:33867]
PDLIM2	-1.8969	3.42958	3.996	0.045608	0.725279	0	0.67974	2.7942	21.173	9.4668	1.8097	14.779	22.158	69.438	16.742	6.2378	0.7757	0.18836	8.8858	0.31568	11.076	2.9495	20.865	10.393	5.3064	0.38319	0.36643	7.9803	14.476	ENSG00000120913	64236	PDZ and LIM domain 2 (mystique) [Source:HGNC Symbol;Acc:HGNC:13992]
IFIT2	1.0403	7.64765	3.9951	0.045634	0.725279	0	42.371	43.11	225.59	485.76	343.11	274.89	216.47	82.458	44.009	89.48	525.147	656.44	64.624	267.69	99.031	597.18	57.56	143.04	107.8	65.908	82.813	44.596	41.318	ENSG00000119922	3433	interferon-induced protein with tetratricopeptide repeats 2 [Source:HGNC Symbol;Acc:HGNC:5409]
GALNT6	-1.16	4.51438	3.9942	0.045657	0.725279	0	18.353	21.156	20.326	11.68	38.003	11.8232	34.941	29.139	84.191	32.264	4.6542	8.6647	21.811	11.996	7.1667	18.044	20.865	41.221	20.109	21.075	6.9621	2.8166	20.056	ENSG00000139629	11226	polypeptide N-acetylgalactosaminyltransferase 6 [Source:HGNC Symbol;Acc:HGNC:4128]
MAML3	-3.2899	2.51981	3.9906	0.045754	0.725279	0	1.8126	0.39917	8.1515	0	62.976	2.9558	14.488	1.86	0	0	0	3.5789	0	2.8411	1.9546	0	1.2591	0	17.874	0.38319	0	0	0.45238	ENSG00000196782	55534	mastermind-like 3 (Drosophila) [Source:HGNC Symbol;Acc:HGNC:16272]
RCC2	-1.3275	6.08692	3.9893	0.04579	0.725279	0	42.824	65.863	41.393	39.22	321.03	44.337	64.769	66.338	351.59	61.087	0.7757	43.135	35.543	77.656	50.167	10.236	44.429	62.36	22.901	29.122	32.246	37.554	8.1429	ENSG00000179051	55920	regulator of chromosome condensation 2 [Source:HGNC Symbol;Acc:HGNC:30297]
UBQLN1	0.80065	6.68944	3.9806	0.046028	0.725279	0	93.578	105.78	60.236	260.89	77.453	67.9834	63.917	35.339	66.97	32.479	33.355	164.63	100.97	44.826	76.879	203.51	82.202	78.39	225.66	120.7	63.759	73.231	194.68	ENSG00000135018	29979	ubiquilin 1 [Source:HGNC Symbol;Acc:HGNC:12508]
MAP2K4	-2.1875	3.65958	3.9779	0.046101	0.725279	0	72.732	17.963	5.1873	0.24589	0	0	6.3917	0.61998	52.141	9.8944	0.7757	4.5207	42.813	21.782	3.9091	0.86749	4.4968	2.6424	3.0721	0	1.0993	13.613	15.23	ENSG00000065559	6416	mitogen-activated protein kinase kinase 4 [Source:HGNC Symbol;Acc:HGNC:6844]
SCD5	2.4336	1.06026	3.9772	0.046119	0.725279	0	0.90632	1.9958	0.52932	0	0	0	1.2783	0	0.95671	4.7321	0	0	0	1.2627	0	1.041	1.0792	0.70463	0	0	0.36643	26.757	0	ENSG00000145284	79966	stearoyl-CoA desaturase 5 [Source:HGNC Symbol;Acc:HGNC:21088]
GPATCH1	2.4176	1.96186	3.9737	0.046216	0.725279	0	0	3.1933	7.728	2.9507	0	0	5.9656	0	0	3.0113	0	0	0	0	0	0.34699	1.9786	1.7616	1.1171	8.8133	35.544	1.8777	0	ENSG00000076650	55094	G patch domain containing 1 [Source:HGNC Symbol;Acc:HGNC:24658]
ARRDC3	1.25	10.6371	3.9737	0.046216	0.725279	0	177.64	234.31	115.71	559.65	764.04	144.834	649.82	161.82	813.68	1502.9	1474.6	4332.9	317.46	499.4	308.17	1576.4	274.13	3876.5	6423.3	4646.5	2632.1	2934.9	2130.1	ENSG00000113369	57561	arrestin domain containing 3 [Source:HGNC Symbol;Acc:HGNC:29263]
SARNP	0.63995	8.08044	3.9733	0.046228	0.725279	0	199.39	84.224	148.53	297.77	202.68	162.569	174.28	309.99	296.1	276.4	242.017	627.62	234.26	311.89	206.53	411.19	251.82	228.83	157.8	375.91	239.64	244.1	503.2	ENSG00000205323	84324	SAP domain containing ribonucleoprotein [Source:HGNC Symbol;Acc:HGNC:24432]
PHF3	1.0793	5.1569	3.9724	0.046253	0.725279	0	34.214	11.975	7.728	33.318	94.826	53.2044	10.653	11.78	11.959	28.608	20.9438	149.56	5.6546	11.996	11.076	39.731	15.109	35.584	41.893	67.058	9.5271	40.84	50.667	ENSG00000118482	23469	PHD finger protein 3 [Source:HGNC Symbol;Acc:HGNC:8921]
SLC16A6	2.084	3.59527	3.9678	0.04638	0.725279	0	0	3.9917	4.2345	18.811	9.0483	8.8674	0.42611	0	0	1.2906	0	78.17	0	0.31568	20.849	30.883	0	14.445	27.928	1.9159	14.291	0	4.8254	ENSG00000108932	9120	solute carrier family 16, member 6 [Source:HGNC Symbol;Acc:HGNC:10927]
PDDC1	-2.2407	1.89896	3.9674	0.046388	0.725279	0	4.7582	0	0.74104	1.9671	4.3432	0	2.5567	1.24	12.916	1.5057	0	0.18836	0	0.31568	1.303	0.86749	18.707	0.52847	0.83785	0.38319	0.36643	0.46943	9.6508	ENSG00000177225	347862	Parkinson disease 7 domain containing 1 [Source:HGNC Symbol;Acc:HGNC:26616]
MRPS30	0.86545	7.6582	3.9667	0.046408	0.725279	0	125.53	130.13	71.669	163.39	129.93	162.569	35.794	66.338	131.55	223.7	65.9342	336.6	153.48	114.91	82.743	818.21	278.98	196.59	559.13	217.27	132.28	131.44	267.51	ENSG00000112996	10884	mitochondrial ribosomal protein S30 [Source:HGNC Symbol;Acc:HGNC:8769]
NFIA	1.3838	5.43652	3.9657	0.046437	0.725279	0	11.556	21.555	3.9169	25.819	69.853	29.558	15.34	4.9599	50.706	11.4	3.1028	44.642	3.2312	8.2076	7.8183	5.2049	151.99	77.509	17.595	43.3	332.35	11.266	11.913	ENSG00000162599	4774	nuclear factor I/A [Source:HGNC Symbol;Acc:HGNC:7784]
DNAJB7	2.6589	0.691785	3.9654	0.046444	0.725279	0	0	3.5925	0.42345	2.8277	2.1716	2.9558	0	0	0	0	0	0.18836	0	0	0.65152	1.2145	0	0	0	0	0	16.43	0.15079	ENSG00000172404	150353	DnaJ (Hsp40) homolog, subfamily B, member 7 [Source:HGNC Symbol;Acc:HGNC:24986]
KIF3A	1.8575	3.5467	3.9557	0.046712	0.725787	0	9.9696	3.1933	1.9055	18.073	0	5.9116	0.85223	0.61998	7.1753	5.8076	0	0.56509	0.8078	2.5254	16.94	102.19	0.17987	2.4662	19.829	5.3646	0	0.93886	20.659	ENSG00000131437	11127	kinesin family member 3A [Source:HGNC Symbol;Acc:HGNC:6319]
DMPK	2.371	0.71796	3.9529	0.04679	0.725787	0	0.67974	1.5967	0.10586	2.5819	0	0	3.835	0	0	0	0.7757	3.2022	0	0	0	0	0	0.17616	1.1171	11.112	0	0	0.30159	ENSG00000104936	1760	dystrophia myotonica-protein kinase [Source:HGNC Symbol;Acc:HGNC:2933]
DNASE1L3	-3.1898	2.51532	3.9511	0.046841	0.725787	0	0	0.39917	0	0	0	0	15.766	0.61998	0.47836	6.883	0	1.1302	0	9.4703	53.425	2.6025	25.902	5.637	1.955	0	0.73286	0	1.8095	ENSG00000163687	1776	deoxyribonuclease I-like 3 [Source:HGNC Symbol;Acc:HGNC:2959]
KBTBD6	2.1529	4.02369	3.9446	0.047022	0.725787	0	7.4772	0	8.5749	0	20.992	14.779	0	0.61998	9.5671	18.713	0	14.692	0	2.8411	5.8637	153.72	0.71949	0.70463	39.658	4.5983	0	31.921	0	ENSG00000165572	89890	kelch repeat and BTB (POZ) domain containing 6 [Source:HGNC Symbol;Acc:HGNC:25340]
PPP1R11	-2.248	3.49988	3.9444	0.047028	0.725787	0	12.915	0.79833	40.44	0.24589	17.735	5.9116	15.34	1.86	10.524	18.068	24.0466	0.56509	19.387	31.883	0	0.34699	0.71949	0.88078	0.27928	15.711	0	0	24.278	ENSG00000204619	6992	protein phosphatase 1, regulatory (inhibitor) subunit 11 [Source:HGNC Symbol;Acc:HGNC:9285]
HINT3	1.7218	2.85367	3.9388	0.047183	0.725787	0	3.8519	1.5967	3.7052	3.0736	0	8.8674	0	3.0999	2.3918	1.5057	0	27.313	0	3.1568	11.076	17.176	0	6.1655	20.946	18.776	8.4279	4.2249	2.1111	ENSG00000111911	135114	histidine triad nucleotide binding protein 3 [Source:HGNC Symbol;Acc:HGNC:18468]
SPG20	-1.669	4.80688	3.9375	0.047221	0.725787	0	0	4.3908	27.207	35.408	93.74	32.5138	57.099	13.02	0	30.328	69.037	5.4625	31.504	21.782	30.621	3.4699	5.2163	30.299	31.559	3.8319	4.3971	10.797	96.508	ENSG00000133104	23111	spastic paraplegia 20 (Troyer syndrome) [Source:HGNC Symbol;Acc:HGNC:18514]
IGSF21	-3.3345	0.923401	3.9366	0.047246	0.725787	0	3.8519	0	2.7524	0	0	0	2.5567	3.0999	0.47836	0.86038	13.9625	0	8.078	0.94703	0	0	0	3.1708	0	0	0	1.4083	0	ENSG00000117154	84966	immunoglobin superfamily, member 21 [Source:HGNC Symbol;Acc:HGNC:28246]
FBXW7	1.2536	5.77164	3.9354	0.047281	0.725787	0	114.2	74.245	5.5049	24.712	6.5148	62.0718	22.158	14.26	8.1321	42.159	0	29.196	28.273	29.989	39.743	28.454	103.97	17.616	41.613	381.27	41.04	62.904	63.334	ENSG00000109670	55294	F-box and WD repeat domain containing 7, E3 ubiquitin protein ligase [Source:HGNC Symbol;Acc:HGNC:16712]
LRRC29	-3.5389	0.855516	3.9348	0.047295	0.725787	0	0	5.9875	0.31759	0	0	0	3.835	0	0	2.7962	0	0	8.8858	0	0.65152	0.34699	8.6339	0.17616	0	0	0	0.46943	0	ENSG00000125122	26231	leucine rich repeat containing 29 [Source:HGNC Symbol;Acc:HGNC:13605]
INTS12	0.78856	6.16768	3.9326	0.047358	0.725787	0	47.582	23.95	40.969	112	97.722	47.2928	50.281	88.658	113.37	43.234	12.4111	123.75	23.426	71.027	73.622	121.8	58.819	60.598	64.794	141.01	68.889	46.474	87.611	ENSG00000138785	57117	integrator complex subunit 12 [Source:HGNC Symbol;Acc:HGNC:25067]
PIK3IP1-AS1	1.6912	2.07301	3.9311	0.047402	0.725787	0	2.719	0.79833	1.9055	0.86062	1.8097	2.9558	0	6.8198	0	0.2151	0	4.5207	0	1.8941	0.65152	3.123	3.0579	2.9947	9.4957	3.0655	30.047	3.7554	3.6191	ENSG00000228839	101929760	PIK3IP1 antisense RNA 1 (head to head) [Source:HGNC Symbol;Acc:HGNC:41072]
ITCH	1.0868	4.53254	3.931	0.047404	0.725787	0	9.9696	29.938	10.163	8.975	15.925	20.6906	7.67	7.4398	2.3918	12.26	22.4952	80.431	8.078	11.996	5.8637	17.523	8.8138	24.662	42.731	35.253	21.986	53.984	48.857	ENSG00000078747	83737	itchy E3 ubiquitin protein ligase [Source:HGNC Symbol;Acc:HGNC:13890]
TIMM50	-0.92524	5.91637	3.9304	0.04742	0.725787	0	78.17	54.686	98.241	26.556	19.182	50.2486	48.151	89.898	60.751	43.879	216.419	45.96	105.82	73.552	79.486	19.258	34.536	47.915	25.136	54.796	24.551	48.821	57.453	ENSG00000105197	92609	translocase of inner mitochondrial membrane 50 homolog (S. cerevisiae) [Source:HGNC Symbol;Acc:HGNC:23656]
ACTRT3	2.6401	2.43122	3.9254	0.047561	0.725787	0	0	5.1892	0.95277	0.24589	0	0	0	0.61998	0	0	0	31.08	0	0	1.303	0	12.411	0	4.4686	15.328	0	24.88	6.1826	ENSG00000184378	84517	actin-related protein T3 [Source:HGNC Symbol;Acc:HGNC:24022]
NOP56	-0.95592	5.47933	3.9245	0.047587	0.725787	0	47.355	31.933	71.14	32.826	67.681	112.32	45.168	27.279	55.011	36.781	54.2988	20.155	56.546	74.815	132.91	33.311	29.319	22.196	15.919	20.309	16.123	39.902	21.262	ENSG00000101361	10528	NOP56 ribonucleoprotein [Source:HGNC Symbol;Acc:HGNC:15911]
ATP2B4	-1.4051	5.79398	3.9196	0.047725	0.726389	0	87.913	42.711	31.018	37.99	36.917	11.8232	4.6873	55.179	99.498	121.74	0	40.498	37.159	21.466	16.288	14.747	116.74	33.294	311.96	17.244	24.184	9.3886	52.024	ENSG00000058668	493	ATPase, Ca++ transporting, plasma membrane 4 [Source:HGNC Symbol;Acc:HGNC:817]
PSAT1	1.7027	3.62852	3.919	0.047743	0.726389	0	14.275	5.9875	3.7052	16.844	0	0	0	0	5.2619	12.26	0	0.37673	26.657	6.9449	1.9546	46.15	18.527	1.2331	17.595	29.889	8.4279	37.554	5.127	ENSG00000135069	29968	phosphoserine aminotransferase 1 [Source:HGNC Symbol;Acc:HGNC:19129]
THEM5	2.2975	1.13878	3.916	0.047828	0.726788	0	0.22658	0	1.9055	2.0901	0	0	0	0	0	2.366	0	8.4763	0.8078	0	0	1.388	4.317	0	0	0	0.36643	8.4497	0.90477	ENSG00000196407	284486	thioesterase superfamily member 5 [Source:HGNC Symbol;Acc:HGNC:26755]
DNTTIP2	0.81253	8.02924	3.9124	0.04793	0.727443	0	224.54	410.34	81.621	224.62	51.032	464.061	154.25	57.658	150.2	291.45	64.3828	385.77	124.4	143.95	194.15	268.23	160.99	231.47	484.56	506.19	318.79	597.11	426.45	ENSG00000067334	30836	deoxynucleotidyltransferase, terminal, interacting protein 2 [Source:HGNC Symbol;Acc:HGNC:24013]
PIR	1.8241	3.19486	3.9006	0.048268	0.72916	0	0.45316	13.572	3.07	2.4589	0	0	0.42611	0.61998	20.569	0	0.7757	16.199	3.2312	2.5254	1.303	17.523	21.765	12.683	0	3.8319	51.3	14.083	1.5079	ENSG00000087842	8544	pirin (iron-binding nuclear protein) [Source:HGNC Symbol;Acc:HGNC:30048]
TIMP1	-1.2029	8.27347	3.9005	0.048271	0.72916	0	90.179	247.88	194.37	253.27	380.75	251.243	2088.8	318.05	217.17	21.94	314.933	249.2	433.79	284.11	658.04	98.026	227.18	316.38	14.244	155.19	80.981	110.32	120.64	ENSG00000102265	7076	TIMP metallopeptidase inhibitor 1 [Source:HGNC Symbol;Acc:HGNC:11820]
KIDINS220	1.4634	4.24836	3.8996	0.048298	0.72916	0	24.244	5.9875	13.974	33.81	0	29.558	18.323	1.24	2.8701	2.151	0	82.314	5.6546	3.4724	13.03	50.835	32.557	20.082	25.973	9.1965	0.73286	21.124	5.7302	ENSG00000134313	57498	kinase D-interacting substrate, 220kDa [Source:HGNC Symbol;Acc:HGNC:29508]
DUSP5	1.0003	5.34079	3.8988	0.04832	0.72916	0	19.033	21.156	5.399	66.022	5.429	85.7182	24.715	9.2998	18.178	21.51	20.1681	125.83	59.777	58.084	83.395	45.109	12.411	29.418	43.289	48.665	32.612	69.476	39.659	ENSG00000138166	1847	dual specificity phosphatase 5 [Source:HGNC Symbol;Acc:HGNC:3071]
MUS81	-2.3328	3.20075	3.8962	0.048395	0.72916	0	4.0785	6.7858	14.08	10.45	0	2.9558	0	83.698	4.3052	2.151	68.2613	1.8836	0	5.0508	9.7728	0.34699	6.2956	4.4039	5.3064	1.5328	0.73286	0	3.1667	ENSG00000172732	80198	MUS81 structure-specific endonuclease subunit [Source:HGNC Symbol;Acc:HGNC:29814]
FTH1P3	-2.5356	2.38913	3.8925	0.048502	0.729883	0	4.0785	0.39917	39.169	3.0736	0	20.6906	8.5223	0	0.95671	0.43019	1.5514	0.18836	0	7.8919	4.5606	0.52049	0.35975	3.5231	0	1.1496	0	0.46943	3.1667	ENSG00000213453	NA	ferritin, heavy polypeptide 1 pseudogene 3 [Source:HGNC Symbol;Acc:HGNC:3990]
DTX3	-3.1228	0.891236	3.8832	0.048771	0.732557	0	0.22658	5.9875	0.31759	0.49178	0	0	2.5567	2.4799	0	0	0	0	0	0	4.5606	0	0.17987	3.5231	0	0	0	0.46943	7.8413	ENSG00000178498	196403	deltex 3, E3 ubiquitin ligase [Source:HGNC Symbol;Acc:HGNC:24457]
RRN3P1	1.6279	4.0018	3.8816	0.048818	0.732557	0	1.3595	10.778	3.5994	10.696	27.507	14.779	5.1134	8.6798	55.011	7.5283	0	8.853	0.8078	1.5784	20.197	130.3	0.17987	0.88078	7.5407	19.543	2.1986	8.4497	0.60318	ENSG00000248124	102723428	RNA polymerase I transcription factor homolog (S. cerevisiae) pseudogene 1 [Source:HGNC Symbol;Acc:HGNC:30548]
CCR7	1.1202	10.1409	3.8803	0.048857	0.732557	0	107.17	485.79	357.61	1842.7	604.43	1933.09	254.39	483.59	295.62	328.88	1716.62	4765	126.82	1701.8	2483.6	3322.3	423.24	1859.5	218.68	288.54	489.18	565.66	1318.5	ENSG00000126353	1236	chemokine (C-C motif) receptor 7 [Source:HGNC Symbol;Acc:HGNC:1608]
PRRT3	-2.6971	0.808411	3.8764	0.048969	0.733348	0	2.0392	0	1.0586	0.86062	0	5.9116	2.5567	0	12.437	2.366	3.8785	0	0	0.31568	4.5606	0	0.17987	0.52847	1.6757	0	0	0.93886	0	ENSG00000163704	285368	proline-rich transmembrane protein 3 [Source:HGNC Symbol;Acc:HGNC:26591]
DMXL1	1.2504	4.70453	3.8712	0.04912	0.734729	0	13.595	2.7942	10.269	19.917	34.384	11.8232	29.828	0.61998	10.045	20.649	30.2522	59.523	16.156	2.2097	69.713	41.639	22.664	21.315	14.802	5.3646	3.2979	139.89	9.3492	ENSG00000172869	1657	Dmx-like 1 [Source:HGNC Symbol;Acc:HGNC:2937]
RSC1A1	2.3816	0.934779	3.8673	0.049237	0.735593	0	0.67974	0.39917	1.1645	7.4997	0	0	0	0	0	1.0755	0	0	0	2.8411	1.9546	1.041	0	0	0	0	8.7943	0	0.45238	ENSG00000215695	6248	regulatory solute carrier protein, family 1, member 1 [Source:HGNC Symbol;Acc:HGNC:10458]
SEC11C	0.96532	8.92632	3.8611	0.049419	0.736604	0	494.4	1411.5	175.63	151.96	102.79	133.011	158.94	131.44	389.86	235.96	144.28	485.6	842.53	205.82	329.02	485.1	296.79	312.15	717.48	1724	178.82	1527.1	520.69	ENSG00000166562	90701	SEC11 homolog C (S. cerevisiae) [Source:HGNC Symbol;Acc:HGNC:23400]
SLC10A3	-1.8267	4.74414	3.8609	0.049423	0.736604	0	44.636	33.53	22.972	27.786	0	38.4254	43.464	42.159	48.792	55.064	0.7757	16.953	13.733	43.248	54.076	1.388	103.79	6.1655	2.2343	4.2151	0	4.2249	0.60318	ENSG00000126903	8273	solute carrier family 10, member 3 [Source:HGNC Symbol;Acc:HGNC:22979]
ZBTB41	2.1196	3.59	3.8479	0.049807	0.739699	0	2.0392	2.395	0.74104	0	0.36193	0	0	0	0	2.151	0	102.85	3.2312	3.1568	0	8.3279	8.6339	13.388	51.947	12.645	17.589	0.46943	2.7143	ENSG00000177888	360023	zinc finger and BTB domain containing 41 [Source:HGNC Symbol;Acc:HGNC:24819]
TMEM41A	0.93753	5.26467	3.8471	0.049831	0.739699	0	33.534	78.636	24.878	21.515	41.984	17.7348	15.34	9.2998	5.7403	52.483	19.3924	149.75	51.699	27.779	29.97	24.984	29.319	20.963	30.442	47.132	42.872	59.618	20.508	ENSG00000163900	90407	transmembrane protein 41A [Source:HGNC Symbol;Acc:HGNC:30544]
MCOLN2	1.8692	3.83996	3.8465	0.049849	0.739699	0	13.821	5.9875	6.7753	4.6719	0	8.8674	0.42611	0.61998	0	13.551	0	0.37673	0	1.5784	9.1213	144.35	14.93	11.274	3.6307	3.0655	2.565	0.93886	29.405	ENSG00000153898	255231	mucolipin 2 [Source:HGNC Symbol;Acc:HGNC:13357]
TRIM23	2.0052	2.34807	3.8458	0.049869	0.739699	0	5.8911	1.5967	4.0228	14.016	0	5.9116	0	0	0	0	0	27.878	0	0.94703	7.1667	1.5615	0.35975	4.2278	3.3514	7.2806	0	1.8777	4.0714	ENSG00000113595	373	tripartite motif containing 23 [Source:HGNC Symbol;Acc:HGNC:660]
EIF2B3	0.66757	6.6128	3.8435	0.049939	0.739853	0	107.85	98.195	74.634	74.874	117.27	29.558	58.378	53.319	47.836	82.597	110.149	145.42	85.627	84.285	44.955	136.37	112.78	70.463	139.92	136.03	192.01	111.72	95.453	ENSG00000070785	8891	eukaryotic translation initiation factor 2B, subunit 3 gamma, 58kDa [Source:HGNC Symbol;Acc:HGNC:3259]
BMP1	-2.4677	3.16248	3.8395	0.050058	0.740104	0	2.719	17.563	1.7997	0	68.043	26.6022	2.5567	17.98	47.836	0	13.1868	4.7091	10.501	0.63135	0.65152	0	7.1949	1.9377	0.55857	2.6823	0	6.572	0.45238	ENSG00000168487	649	bone morphogenetic protein 1 [Source:HGNC Symbol;Acc:HGNC:1067]
MTPAP	1.0936	8.49459	3.8334	0.05024	0.740104	0	133.68	126.54	56.954	47.949	160.34	174.392	61.36	91.138	419.52	184.34	72.9155	635.72	92.089	106.7	65.152	154.76	381.51	623.42	1241.1	820.41	1322.4	560.97	707.53	ENSG00000107951	55149	mitochondrial poly(A) polymerase [Source:HGNC Symbol;Acc:HGNC:25532]
ZNF202	2.3809	2.90723	3.8315	0.050298	0.740104	0	4.305	0	3.1759	28.154	0	0	0	0	0	12.26	0	7.3461	8.8858	12.311	3.9091	49.1	0	0.17616	0.83785	0.38319	0	0.93886	0	ENSG00000166261	7753	zinc finger protein 202 [Source:HGNC Symbol;Acc:HGNC:12994]
TTC19	1.1425	7.37147	3.8246	0.050505	0.740104	0	104.91	93.006	18.42	201.26	139.71	203.95	144.45	9.9197	47.357	108.84	86.878	169.53	14.54	38.512	26.061	127.17	302.55	52.142	494.61	55.562	1046.2	57.27	240.52	ENSG00000011295	54902	tetratricopeptide repeat domain 19 [Source:HGNC Symbol;Acc:HGNC:26006]
DENND4A	1.3312	4.79517	3.8225	0.050569	0.740104	0	1.3595	22.753	5.1873	34.548	10.858	47.2928	13.21	9.2998	8.6104	13.551	0.7757	118.86	0.8078	9.4703	28.015	54.652	15.649	7.9271	102.5	1.9159	63.026	15.491	29.857	ENSG00000174485	10260	DENN/MADD domain containing 4A [Source:HGNC Symbol;Acc:HGNC:24321]
TMEM102	-2.7086	0.231116	3.8199	0.050648	0.740104	0	0.45316	0	2.5407	0.12295	0	2.9558	4.2611	0.61998	0.95671	0	0	0.37673	0	0	0.65152	0	0	0	0.83785	0	0	0	1.5079	ENSG00000181284	284114	transmembrane protein 102 [Source:HGNC Symbol;Acc:HGNC:26722]
GDF11	1.321	4.1678	3.814	0.050825	0.740104	0	2.0392	6.3867	2.4349	8.8521	3.6193	35.4696	17.471	7.4398	20.569	7.5283	3.8785	24.864	0	10.733	5.8637	6.2459	3.4176	23.605	19.271	16.094	107.73	26.288	47.651	ENSG00000135414	10220	growth differentiation factor 11 [Source:HGNC Symbol;Acc:HGNC:4216]
CYB5R4	1.1435	5.9478	3.8138	0.050831	0.740104	0	23.338	19.16	25.725	47.826	99.531	17.7348	37.924	0.61998	165.99	33.77	75.2426	37.107	48.468	14.837	13.682	353.59	39.572	70.11	67.866	24.141	117.62	23.471	19.603	ENSG00000065615	51167	cytochrome b5 reductase 4 [Source:HGNC Symbol;Acc:HGNC:20147]
MCCC1	-1.0747	4.86256	3.8133	0.050847	0.740104	0	36.253	33.929	22.972	20.409	99.531	8.8674	24.288	39.679	4.3052	27.532	44.9904	6.5927	12.925	37.565	14.985	18.217	52.343	23.253	32.118	24.524	6.2293	16.899	35.738	ENSG00000078070	56922	methylcrotonoyl-CoA carboxylase 1 (alpha) [Source:HGNC Symbol;Acc:HGNC:6936]
SLC25A24	-1.7817	3.13201	3.8089	0.050982	0.740104	0	13.368	1.1975	4.658	1.9671	5.7909	11.8232	13.21	3.0999	0	4.517	0	0.56509	5.6546	14.837	2.6061	5.0314	13.85	44.744	20.667	4.5983	0.73286	3.7554	2.1111	ENSG00000085491	29957	solute carrier family 25 (mitochondrial carrier; phosphate carrier), member 24 [Source:HGNC Symbol;Acc:HGNC:20662]
MTHFD2	0.81661	6.67951	3.8087	0.050986	0.740104	0	41.464	87.418	65	139.42	223.31	59.116	18.749	25.419	110.02	49.687	42.6633	204	136.52	58.084	63.849	278.64	59.898	147.8	95.795	88.517	87.943	89.661	142.5	ENSG00000065911	10797	methylenetetrahydrofolate dehydrogenase (NADP+ dependent) 2, methenyltetrahydrofolate cyclohydrolase [Source:HGNC Symbol;Acc:HGNC:7434]
CHTF18	-2.9953	1.29128	3.8085	0.050992	0.740104	0	15.861	0	1.0586	0.12295	0	0	0	0	0	0	0	1.1302	1.6156	6.6292	4.5606	0.1735	0.17987	3.6993	1.955	0	0	0	2.2619	ENSG00000127586	63922	CTF18, chromosome transmission fidelity factor 18 homolog (S. cerevisiae) [Source:HGNC Symbol;Acc:HGNC:18435]
DDB1	-0.883	5.42735	3.8055	0.051084	0.740104	0	41.238	51.493	59.495	37.99	58.995	82.7624	42.185	53.319	62.665	55.71	35.682	23.357	58.161	70.396	20.849	28.974	83.641	27.304	23.181	12.262	27.482	29.574	12.667	ENSG00000167986	1642	damage-specific DNA binding protein 1, 127kDa [Source:HGNC Symbol;Acc:HGNC:2717]
SLC25A29	-2.3595	1.61215	3.8052	0.051092	0.740104	0	2.4924	3.9917	4.5521	0.49178	0	0	1.2783	3.7199	0	0	0	0.18836	1.6156	1.8941	6.5152	0.52049	0.35975	1.0569	0	0.38319	1.0993	0.46943	18.849	ENSG00000197119	123096	solute carrier family 25 (mitochondrial carnitine/acylcarnitine carrier), member 29 [Source:HGNC Symbol;Acc:HGNC:20116]
USPL1	1.3393	5.39379	3.8036	0.051142	0.740104	0	25.83	42.312	15.033	60.489	29.678	47.2928	22.158	3.7199	0	50.762	0	34.094	0	24.938	16.288	131.51	17.088	29.947	120.93	51.731	130.08	31.452	45.691	ENSG00000132952	10208	ubiquitin specific peptidase like 1 [Source:HGNC Symbol;Acc:HGNC:20294]
C1GALT1C1	1.2355	6.82362	3.8008	0.051228	0.740104	0	76.358	130.53	39.487	17.704	118.71	8.8674	2.5567	0	284.62	84.963	20.9438	180.07	50.891	72.29	16.288	523.44	86.519	122.25	180.98	178.18	64.491	190.59	89.572	ENSG00000171155	29071	C1GALT1-specific chaperone 1 [Source:HGNC Symbol;Acc:HGNC:24338]
CDKAL1	-1.7768	3.91162	3.7999	0.051256	0.740104	0	11.556	18.362	25.407	8.3603	132.83	5.9116	9.8006	8.0598	0	6.4529	0	0.56509	22.618	7.5762	2.6061	8.8484	9.5333	7.9271	15.919	1.9159	8.7943	1.8777	11.611	ENSG00000145996	54901	CDK5 regulatory subunit associated protein 1-like 1 [Source:HGNC Symbol;Acc:HGNC:21050]
PSMD13	-0.87649	7.30399	3.7963	0.051365	0.740104	0	208.91	181.22	214.59	191.3	6.1528	227.597	98.432	187.24	238.7	233.38	314.933	68.564	117.13	157.84	177.87	34.352	234.56	217.38	106.13	116.49	57.163	119.24	134.66	ENSG00000185627	5719	proteasome (prosome, macropain) 26S subunit, non-ATPase, 13 [Source:HGNC Symbol;Acc:HGNC:9558]
RCN1	1.0962	4.56142	3.7963	0.051367	0.740104	0	7.9303	29.139	14.186	4.426	15.563	8.8674	2.5567	9.2998	7.6537	21.079	38.0091	42.193	26.657	6.6292	11.076	39.384	7.9144	4.5801	39.1	73.955	22.719	43.657	47.953	ENSG00000049449	5954	reticulocalbin 1, EF-hand calcium binding domain [Source:HGNC Symbol;Acc:HGNC:9934]
TNFSF14	1.103	5.48303	3.796	0.051377	0.740104	0	78.85	20.757	43.086	33.687	7.9625	14.779	23.862	57.658	0	76.789	26.3737	98.514	11.309	21.15	22.152	51.355	12.052	38.578	97.191	55.946	62.293	127.22	9.9524	ENSG00000125735	8740	tumor necrosis factor (ligand) superfamily, member 14 [Source:HGNC Symbol;Acc:HGNC:11930]
CDV3	0.80659	7.84632	3.7882	0.051616	0.740104	0	183.53	283.41	50.92	158.85	171.56	268.978	71.587	50.219	191.82	173.37	126.439	366.18	151.87	111.43	305.56	155.8	177.54	164.88	537.62	933.07	214.73	188.24	247.3	ENSG00000091527	55573	CDV3 homolog (mouse) [Source:HGNC Symbol;Acc:HGNC:26928]
PCOLCE	2.5384	2.90661	3.7872	0.051644	0.740104	0	0	15.967	0	2.336	0.72386	0	11.079	0	7.6537	6.2378	0	4.5207	0.8078	0	9.7728	0	0.53962	1.7616	0	0.38319	106.26	0	0	ENSG00000106333	5118	procollagen C-endopeptidase enhancer [Source:HGNC Symbol;Acc:HGNC:8738]
ZNF641	2.2006	3.49268	3.7844	0.051734	0.740104	0	2.719	4.79	2.1173	0	0	0	0	0	0	12.906	0	90.414	5.6546	10.417	1.303	0	14.75	2.8185	26.811	8.8133	12.825	27.227	0	ENSG00000167528	121274	zinc finger protein 641 [Source:HGNC Symbol;Acc:HGNC:31834]
VDAC1	0.64922	7.06867	3.7835	0.05176	0.740104	0	84.968	171.64	94.642	137.82	100.98	56.1602	105.68	71.298	105.24	90.985	109.373	210.4	153.48	74.5	250.84	119.89	184.55	141.98	65.632	270.53	148.4	204.67	106.01	ENSG00000213585	7416	voltage-dependent anion channel 1 [Source:HGNC Symbol;Acc:HGNC:12669]
PGM3	1.1134	5.46402	3.783	0.051776	0.740104	0	54.379	39.917	25.407	19.671	0.36193	35.4696	8.0962	22.319	0.95671	43.234	27.1494	86.835	12.925	47.036	22.152	154.07	53.422	38.931	44.406	73.572	20.52	68.067	76	ENSG00000013375	5238	phosphoglucomutase 3 [Source:HGNC Symbol;Acc:HGNC:8907]
SLC30A5	1.6018	4.42279	3.7822	0.0518	0.740104	0	29.002	11.177	9.316	7.2538	1.0858	0	1.2783	4.9599	3.3485	11.4	0	0.37673	2.4234	2.8411	3.9091	117.8	5.756	28.89	60.605	54.03	0.73286	50.698	36.492	ENSG00000145740	64924	solute carrier family 30 (zinc transporter), member 5 [Source:HGNC Symbol;Acc:HGNC:19089]
GOT2	-1.2644	5.05136	3.7804	0.051856	0.740104	0	21.072	27.143	55.261	3.1966	0.72386	41.3812	28.976	35.339	64.578	52.913	124.887	17.141	59.777	33.146	31.273	3.2964	19.246	20.434	32.956	3.0655	41.04	32.86	34.23	ENSG00000125166	2806	glutamic-oxaloacetic transaminase 2, mitochondrial [Source:HGNC Symbol;Acc:HGNC:4433]
GTPBP3	-2.6318	0.458591	3.7804	0.051857	0.740104	0	0	0	0.74104	0.36884	0.36193	0	0.42611	6.1998	0	1.2906	0	0	0	0	3.9091	0.1735	2.5182	1.9377	2.5136	0.38319	0	0	0	ENSG00000130299	84705	GTP binding protein 3 (mitochondrial) [Source:HGNC Symbol;Acc:HGNC:14880]
CFL1P1	-2.5255	0.517282	3.7793	0.05189	0.740104	0	0	3.9917	0.74104	0.24589	0	0	0	0	0	1.2906	0	0	0	1.2627	2.6061	0	1.6189	0.88078	1.955	0.76638	0	0	3.1667	ENSG00000223820	142913	cofilin 1 (non-muscle) pseudogene 1 [Source:HGNC Symbol;Acc:HGNC:28560]
HP1BP3	-0.9494	6.24123	3.7793	0.051891	0.740104	0	125.98	85.821	61.083	80.283	288.46	150.746	144.45	22.319	42.574	91.415	31.0279	23.922	31.504	71.027	73.622	33.485	67.273	30.123	103.34	56.329	34.444	41.31	59.262	ENSG00000127483	50809	heterochromatin protein 1, binding protein 3 [Source:HGNC Symbol;Acc:HGNC:24973]
NT5DC2	-1.7051	3.3	3.7752	0.052018	0.740104	0	5.6645	19.16	11.116	7.2538	0	8.8674	6.3917	30.999	23.918	6.883	24.8223	3.7673	17.772	1.2627	2.6061	0	30.399	6.3416	2.5136	6.8974	1.8321	2.3471	7.5397	ENSG00000168268	64943	5'-nucleotidase domain containing 2 [Source:HGNC Symbol;Acc:HGNC:25717]
MED29	-0.9814	6.02401	3.7733	0.052078	0.740104	0	61.63	52.291	91.889	44.014	62.614	35.4696	81.814	136.4	4.7836	29.898	238.915	32.398	87.242	45.457	52.122	22.208	91.915	55.666	74.29	67.058	17.955	43.657	68.159	ENSG00000063322	55588	mediator complex subunit 29 [Source:HGNC Symbol;Acc:HGNC:23074]
AP1B1	-1.0977	5.26083	3.7721	0.052114	0.740104	0	25.377	9.1808	98.135	15.368	6.5148	32.5138	33.237	50.219	48.792	33.555	129.541	25.241	36.351	78.288	23.455	27.239	66.733	52.142	8.3785	24.141	22.352	9.3886	19	ENSG00000100280	162	adaptor-related protein complex 1, beta 1 subunit [Source:HGNC Symbol;Acc:HGNC:554]
ADCK4	-2.1844	2.75739	3.7716	0.05213	0.740104	0	23.564	0	11.645	3.3195	5.067	0	4.2611	13.64	0	11.83	0	0	0.8078	2.2097	6.5152	0.1735	13.131	7.9271	6.1443	4.2151	0	1.4083	10.405	ENSG00000123815	79934	aarF domain containing kinase 4 [Source:HGNC Symbol;Acc:HGNC:19041]
TRMT2A	-1.4772	4.36947	3.7714	0.052135	0.740104	0	43.957	5.5883	43.51	24.097	0	5.9116	19.175	29.759	59.795	12.906	13.9625	13.374	40.39	29.989	16.288	1.5615	39.033	19.906	8.0993	3.4487	0.36643	7.9803	15.079	ENSG00000099899	27037	tRNA methyltransferase 2 homolog A (S. cerevisiae) [Source:HGNC Symbol;Acc:HGNC:24974]
CHMP2B	1.0198	6.31164	3.7708	0.052155	0.740104	0	15.861	60.673	53.038	38.605	1.0858	35.4696	42.185	21.699	28.223	63.023	10.0841	253.35	99.359	44.826	71.667	165.52	78.245	168.58	142.16	113.81	85.744	85.906	99.223	ENSG00000083937	25978	charged multivesicular body protein 2B [Source:HGNC Symbol;Acc:HGNC:24537]
ZBTB11	1.2459	4.26019	3.7706	0.052162	0.740104	0	16.767	48.698	4.9756	11.803	15.925	5.9116	6.3917	0.61998	24.396	13.981	0	23.734	6.4624	6.9449	2.6061	36.608	9.5333	18.144	36.028	29.506	75.118	12.205	5.881	ENSG00000066422	27107	zinc finger and BTB domain containing 11 [Source:HGNC Symbol;Acc:HGNC:16740]
NUB1	0.80752	6.28127	3.7673	0.052265	0.740719	0	58.231	63.068	78.233	38.482	49.223	26.6022	36.646	39.059	8.1321	87.974	26.3737	86.082	75.933	85.864	57.334	192.06	60.078	83.498	112.27	118.02	136.31	96.233	125.61	ENSG00000013374	51667	negative regulator of ubiquitin-like proteins 1 [Source:HGNC Symbol;Acc:HGNC:17623]
SLC39A1	-0.81255	6.69212	3.7649	0.052337	0.7409	0	89.953	106.58	183.04	76.349	77.091	53.2044	69.03	186	80.364	117.01	61.28	48.221	63.008	143.63	63.198	31.403	180.95	240.28	60.046	35.637	126.42	74.17	169.19	ENSG00000143570	27173	solute carrier family 39 (zinc transporter), member 1 [Source:HGNC Symbol;Acc:HGNC:12876]
WIPF2	0.97442	4.89902	3.7606	0.052472	0.741162	0	7.4772	28.341	10.904	13.77	7.2386	29.558	11.079	24.179	12.437	28.393	3.8785	111.32	23.426	29.358	32.576	42.16	42.63	47.034	36.307	24.141	26.383	53.515	16.587	ENSG00000171475	147179	WAS/WASL interacting protein family, member 2 [Source:HGNC Symbol;Acc:HGNC:30923]
H19	2.5216	0.973304	3.7605	0.052475	0.741162	0	0	1.9958	1.588	0	0	0	0	0.61998	0	1.0755	0.7757	15.634	0.8078	0	1.303	2.2555	0	0.17616	0	0	0	0	0	ENSG00000130600	283120	H19, imprinted maternally expressed transcript (non-protein coding) [Source:HGNC Symbol;Acc:HGNC:4713]
RRAGC	1.0491	5.37337	3.7441	0.052994	0.745914	0	10.649	32.333	21.596	19.548	18.459	26.6022	8.0962	13.64	48.314	48.612	13.9625	121.49	90.473	31.883	18.894	151.46	14.21	82.618	49.713	19.159	19.421	59.148	4.5238	ENSG00000116954	64121	Ras-related GTP binding C [Source:HGNC Symbol;Acc:HGNC:19902]
CDYL2	-3.4636	1.89986	3.7421	0.053057	0.745914	0	0	0	0	1.2295	37.641	17.7348	0	16.12	0	5.8076	0	0.94181	0.8078	3.1568	7.8183	0.52049	0	1.0569	5.3064	0	0	0	0	ENSG00000166446	124359	chromodomain protein, Y-like 2 [Source:HGNC Symbol;Acc:HGNC:23030]
CA12	1.9168	2.99344	3.7405	0.053109	0.745914	0	0	13.572	7.728	16.598	0.72386	0	0.42611	0.61998	0.95671	0.43019	0	5.2742	8.078	0	2.6061	30.883	12.771	5.8132	11.73	0	5.4964	30.982	0	ENSG00000074410	771	carbonic anhydrase XII [Source:HGNC Symbol;Acc:HGNC:1371]
RHOBTB3	-2.5528	2.7046	3.7404	0.053112	0.745914	0	0.22658	0.79833	5.1873	0.73767	12.306	2.9558	7.67	0	3.3485	43.664	0	3.5789	0	0	7.1667	0.1735	17.088	13.564	1.3964	0	0	2.3471	0.15079	ENSG00000164292	22836	Rho-related BTB domain containing 3 [Source:HGNC Symbol;Acc:HGNC:18757]
UBE3A	1.178	6.0713	3.7259	0.053576	0.749161	0	82.249	11.177	15.562	16.966	0	41.3812	34.515	7.4398	119.11	59.581	40.3362	175.93	47.66	20.203	43.652	299.46	22.304	57.075	161.99	94.264	25.65	55.862	71.627	ENSG00000114062	7337	ubiquitin protein ligase E3A [Source:HGNC Symbol;Acc:HGNC:12496]
LCOR	1.0683	5.81374	3.7249	0.053607	0.749161	0	32.628	14.769	8.3632	46.842	99.893	65.0276	46.446	11.78	16.264	57	13.1868	164.82	10.501	10.417	20.849	179.92	12.052	40.34	166.45	50.581	42.872	49.29	96.358	ENSG00000196233	84458	ligand dependent nuclear receptor corepressor [Source:HGNC Symbol;Acc:HGNC:29503]
RNF40	-1.2287	4.17248	3.7236	0.053648	0.749161	0	18.353	22.753	15.35	26.433	37.641	35.4696	24.288	42.779	33.007	6.0227	32.5793	2.6371	11.309	18.309	14.985	1.735	31.118	13.564	1.955	10.729	6.5957	7.0414	12.064	ENSG00000103549	9810	ring finger protein 40, E3 ubiquitin protein ligase [Source:HGNC Symbol;Acc:HGNC:16867]
ZEB1-AS1	2.43	2.70613	3.723	0.053667	0.749161	0	12.009	1.1975	1.7997	0.24589	0	0	5.5395	0	0	8.1736	0	0	0	0	2.6061	70.787	0	0.70463	5.5857	2.6823	0	0.46943	0.15079	ENSG00000237036	220930	ZEB1 antisense RNA 1 [Source:HGNC Symbol;Acc:HGNC:42354]
CD69	1.0418	7.19392	3.72	0.053765	0.749161	0	21.752	79.833	18.103	325.93	142.96	67.9834	81.388	14.88	48.314	198.53	14.7382	351.86	18.579	101.33	201.32	262.85	65.474	93.892	388.49	109.98	62.659	279.31	355.87	ENSG00000110848	969	CD69 molecule [Source:HGNC Symbol;Acc:HGNC:1694]
CTBP2	-1.6362	4.37784	3.7176	0.053841	0.749161	0	6.5708	24.748	5.2932	2.9507	72.748	11.8232	6.3917	5.5799	104.28	0.64529	75.2426	11.678	7.2702	19.572	7.1667	11.451	45.688	18.144	4.7478	3.8319	0	19.247	17.04	ENSG00000175029	1488	C-terminal binding protein 2 [Source:HGNC Symbol;Acc:HGNC:2495]
CDC37L1	1.2933	4.48309	3.7159	0.053898	0.749161	0	7.2506	2.395	5.399	5.2867	2.5335	20.6906	5.5395	1.86	23.918	63.883	13.1868	83.068	8.078	24.938	28.015	83.105	0.71949	3.6993	20.388	26.44	5.8629	20.655	27.294	ENSG00000106993	55664	cell division cycle 37-like 1 [Source:HGNC Symbol;Acc:HGNC:17179]
GOLGA4	1.1051	6.44649	3.7155	0.05391	0.749161	0	101.51	30.337	37.158	101.06	7.2386	35.4696	36.22	21.699	184.65	109.48	0	266.53	36.351	32.199	23.455	61.765	26.262	89.664	179.58	207.31	76.584	130.97	157.28	ENSG00000144674	2803	golgin A4 [Source:HGNC Symbol;Acc:HGNC:4427]
CD27-AS1	-1.6979	2.36075	3.7151	0.053922	0.749161	0	10.876	3.9917	3.7052	4.1801	5.429	0	22.584	1.86	0	3.8717	10.0841	0.75345	8.8858	1.2627	5.8637	0.86749	5.756	8.8078	2.2343	1.9159	0	2.8166	2.4127	ENSG00000215039	678655	CD27 antisense RNA 1 [Source:HGNC Symbol;Acc:HGNC:43896]
MMP9	-1.4639	6.12337	3.7143	0.053947	0.749161	0	31.948	13.971	63.095	7.9915	6.5148	2.9558	28.55	86.798	127.72	81.521	52.7474	92.298	317.46	305.57	31.273	36.087	24.283	76.276	1.955	9.1965	9.8936	24.41	154.87	ENSG00000100985	4318	matrix metallopeptidase 9 (gelatinase B, 92kDa gelatinase, 92kDa type IV collagenase) [Source:HGNC Symbol;Acc:HGNC:7176]
STIP1	0.63759	7.95509	3.7122	0.054016	0.74928	0	160.19	223.13	207.17	258.19	453.86	239.42	122.29	314.95	290.36	237.03	207.111	267.29	121.17	227.92	93.168	241.68	234.02	238.16	119.53	203.86	670.93	375.54	183.82	ENSG00000168439	10963	stress-induced phosphoprotein 1 [Source:HGNC Symbol;Acc:HGNC:11387]
FAM53C	1.4846	5.08428	3.7058	0.054222	0.749506	0	16.087	19.958	5.7166	229.29	0	44.337	25.141	73.158	0.47836	24.306	0	48.974	21.003	3.4724	41.046	74.43	42.09	12.507	5.5857	5.7478	2.9314	7.5109	40.714	ENSG00000120709	51307	family with sequence similarity 53, member C [Source:HGNC Symbol;Acc:HGNC:1336]
NFIL3	0.96596	6.61777	3.7047	0.05426	0.749506	0	50.301	27.543	12.915	258.8	221.14	133.011	146.16	16.74	96.15	39.578	65.1585	366.18	67.855	46.089	68.41	171.42	32.557	93.363	79.317	54.03	21.619	38.963	129.08	ENSG00000165030	4783	nuclear factor, interleukin 3 regulated [Source:HGNC Symbol;Acc:HGNC:7787]
CERKL	1.9271	1.28806	3.7037	0.054291	0.749506	0	0	0.39917	1.588	6.8849	0.36193	0	0	0	0	1.0755	0	0	0	5.6822	0	8.8484	0.71949	2.1139	0.83785	2.6823	0.73286	0.46943	0.45238	ENSG00000188452	375298	ceramide kinase-like [Source:HGNC Symbol;Acc:HGNC:21699]
RAB11FIP5	2.0096	2.23842	3.6992	0.054439	0.749506	0	1.5861	2.395	3.3876	2.4589	0.36193	0	0.42611	3.7199	0	0	0	2.4487	23.426	0	3.9091	20.646	0	1.4093	0.83785	0.76638	31.146	1.4083	0.30159	ENSG00000135631	26056	RAB11 family interacting protein 5 (class I) [Source:HGNC Symbol;Acc:HGNC:24845]
TRMT1L	1.8988	2.91555	3.696	0.054542	0.749506	0	7.7037	7.5842	3.4935	0.49178	0	0	2.5567	0	0	0.64529	0	43.512	0	4.1038	0.65152	13.186	7.7346	5.8132	19.55	2.6823	7.3286	14.083	0	ENSG00000121486	81627	tRNA methyltransferase 1 homolog (S. cerevisiae)-like [Source:HGNC Symbol;Acc:HGNC:16782]
ZNF267	1.3017	5.82096	3.6947	0.054586	0.749506	0	13.595	32.333	19.055	101.18	199.79	53.2044	56.247	1.24	0	1.0755	21.7195	61.595	12.117	6.3135	48.864	148.34	10.253	34.879	81.272	151.74	53.132	75.578	87.913	ENSG00000185947	10308	zinc finger protein 267 [Source:HGNC Symbol;Acc:HGNC:13060]
CYLD	0.95068	8.46236	3.6946	0.054589	0.749506	0	230.66	151.28	104.59	227.33	75.644	419.724	69.457	81.218	702.71	404.38	31.0279	1104.9	269	154.37	213.7	1127.6	244.63	467.7	950.97	325.33	265.66	226.27	234.49	ENSG00000083799	102724054	cylindromatosis (turban tumor syndrome) [Source:HGNC Symbol;Acc:HGNC:2584]
ETV5	-1.4688	4.23315	3.6924	0.054661	0.749506	0	21.072	5.9875	27.524	15.122	0.36193	2.9558	15.34	21.079	33.963	9.4642	5.4299	0.18836	46.044	23.991	14.333	1.2145	25.902	51.262	6.1443	12.262	9.8936	7.5109	49.31	ENSG00000244405	2119	ets variant 5 [Source:HGNC Symbol;Acc:HGNC:3494]
KCNE3	1.8654	2.6961	3.69	0.054741	0.749506	0	0	0	5.8225	12.417	0	0	0.85223	0	0.95671	1.9359	6.2056	3.9556	0.8078	11.049	1.9546	0	10.613	11.45	0.27928	16.094	33.711	6.1026	2.4127	ENSG00000175538	10008	potassium voltage-gated channel, Isk-related family, member 3 [Source:HGNC Symbol;Acc:HGNC:6243]
MIER3	-3.5256	3.13722	3.6899	0.054744	0.749506	0	7.9303	0	0.95277	0	150.56	0	0.42611	0	0	9.2491	4.6542	0	0	1.2627	0.65152	1.041	0	6.3416	0	0.38319	0	4.2249	2.7143	ENSG00000155545	166968	mesoderm induction early response 1, family member 3 [Source:HGNC Symbol;Acc:HGNC:26678]
C12orf49	-1.7291	2.6417	3.6895	0.054756	0.749506	0	12.462	0.39917	9.1042	3.9343	0	2.9558	13.21	8.0598	6.2186	4.3019	0.7757	0.75345	7.2702	11.996	8.4698	1.2145	1.6189	17.087	5.3064	0.76638	0	5.6332	5.7302	ENSG00000111412	79794	chromosome 12 open reading frame 49 [Source:HGNC Symbol;Acc:HGNC:26128]
MAN2A2	1.5395	3.54826	3.6844	0.054925	0.750598	0	7.9303	2.395	17.15	63.44	0	20.6906	11.505	13.64	0	5.3774	13.1868	12.997	2.4234	1.2627	3.2576	28.974	6.2956	1.0569	12.847	0	9.8936	5.6332	1.5079	ENSG00000196547	4122	mannosidase, alpha, class 2A, member 2 [Source:HGNC Symbol;Acc:HGNC:6825]
POLD1	-1.6882	4.16651	3.6834	0.054957	0.750598	0	57.552	13.173	38.005	3.4425	0	2.9558	22.158	20.459	19.134	2.366	44.9904	0	7.2702	28.411	11.727	0.1735	31.478	29.066	20.667	6.131	13.558	15.961	4.373	ENSG00000062822	5424	polymerase (DNA directed), delta 1, catalytic subunit [Source:HGNC Symbol;Acc:HGNC:9175]
DUSP8	1.6234	-0.132617	3.6804	0.055057	0.751129	0	0	0	0	0.73767	0	2.9558	0.42611	0.61998	0	0.2151	0	0.37673	0	0	0.65152	1.041	0.17987	0.35231	0	1.1496	0.73286	0.46943	0.60318	ENSG00000273793	101927562	dual specificity phosphatase 8 [Source:HGNC Symbol;Acc:HGNC:3074]
KIF20A	-1.7835	3.46627	3.6733	0.055292	0.752468	0	17.9	23.152	3.7052	3.1966	34.745	5.9116	18.323	5.5799	0	9.034	60.5043	0	15.348	12.627	2.6061	8.1544	2.878	7.2224	7.5407	2.6823	0	10.327	10.857	ENSG00000112984	10112	kinesin family member 20A [Source:HGNC Symbol;Acc:HGNC:9787]
MOB1B	1.5627	2.71711	3.6724	0.05532	0.752468	0	0.90632	1.5967	3.1759	5.9014	1.0858	8.8674	1.7045	0	0	3.8717	0	19.966	3.2312	2.8411	2.6061	26.198	14.75	5.9893	9.775	1.9159	7.695	0.93886	0.30159	ENSG00000173542	92597	MOB kinase activator 1B [Source:HGNC Symbol;Acc:HGNC:29801]
MRE11A	-2.004	4.04337	3.6719	0.055337	0.752468	0	11.102	29.139	11.539	1.1065	129.93	5.9116	7.2439	6.8198	0	35.061	6.9813	0	3.2312	3.1568	4.5606	13.359	23.923	22.724	24.577	0.38319	5.8629	7.9803	0	ENSG00000020922	4361	MRE11 meiotic recombination 11 homolog A (S. cerevisiae) [Source:HGNC Symbol;Acc:HGNC:7230]
DMWD	-2.4567	1.65852	3.6661	0.055531	0.752725	0	0	6.3867	0.42345	0.61473	27.145	14.779	1.7045	0	11.002	3.6566	0	0.37673	4.039	0.63135	1.9546	0.1735	0.17987	2.29	0	0.76638	0	2.8166	1.3571	ENSG00000185800	1762	dystrophia myotonica, WD repeat containing [Source:HGNC Symbol;Acc:HGNC:2936]
GPATCH2L	1.0673	6.15608	3.6623	0.055657	0.752725	0	62.083	10.378	14.397	25.45	10.858	159.613	46.02	30.999	100.45	54.634	9.3084	36.166	50.891	29.042	43.652	428.36	59.898	46.505	58.371	30.272	138.88	35.207	157.28	ENSG00000089916	55668	G patch domain containing 2-like [Source:HGNC Symbol;Acc:HGNC:20210]
ACTA2	-1.4272	5.70794	3.6609	0.055703	0.752725	0	20.619	132.12	28.795	59.137	389.8	11.8232	82.24	22.319	3.8269	74.423	25.598	15.069	50.891	41.354	45.606	6.4194	62.596	37.521	7.2614	18.776	30.78	6.1026	2.5635	ENSG00000107796	59	actin, alpha 2, smooth muscle, aorta [Source:HGNC Symbol;Acc:HGNC:130]
TOP1	0.83483	5.8555	3.6589	0.05577	0.752725	0	57.098	51.892	34.194	26.802	59.357	26.6022	15.766	55.799	61.708	59.151	16.2896	27.878	54.93	48.93	29.318	95.944	32.557	41.749	68.146	198.88	31.879	124.4	85.35	ENSG00000198900	7150	topoisomerase (DNA) I [Source:HGNC Symbol;Acc:HGNC:11986]
PI4KB	-1.3788	4.7525	3.6585	0.055782	0.752725	0	19.486	47.9	40.228	38.851	90.121	109.365	25.993	27.279	0.47836	4.3019	20.1681	4.5207	1.6156	49.245	65.152	7.6339	15.469	22.9	12.568	7.6638	10.993	7.9803	28.953	ENSG00000143393	5298	phosphatidylinositol 4-kinase, catalytic, beta [Source:HGNC Symbol;Acc:HGNC:8984]
CTDSP1	-1.5391	3.78306	3.6549	0.055903	0.752725	0	19.259	15.967	17.891	5.6555	0	5.9116	7.67	20.459	31.093	40.223	45.7661	13.75	14.54	29.042	2.6061	5.8989	8.8138	11.626	4.7478	1.1496	4.3971	2.3471	0.60318	ENSG00000144579	58190	CTD (carboxy-terminal domain, RNA polymerase II, polypeptide A) small phosphatase 1 [Source:HGNC Symbol;Acc:HGNC:21614]
LRRC37A4P	1.4972	2.52683	3.6521	0.055997	0.752725	0	1.1329	4.79	5.399	24.589	4.7051	2.9558	0	5.5799	11.002	3.8717	0	4.3323	6.4624	5.3665	0.65152	0.86749	2.3384	1.7616	0.27928	4.2151	19.787	2.8166	0.45238	ENSG00000214425	55073	leucine rich repeat containing 37, member A4, pseudogene [Source:HGNC Symbol;Acc:HGNC:25479]
PLEKHA3	1.6099	3.25079	3.6516	0.056015	0.752725	0	7.2506	1.1975	1.3762	8.2373	0	11.8232	0.42611	2.4799	1.9134	7.5283	0	19.778	0	0.94703	3.2576	51.876	10.073	7.5747	30.163	13.028	1.0993	2.3471	3.7699	ENSG00000116095	65977	pleckstrin homology domain containing, family A (phosphoinositide binding specific) member 3 [Source:HGNC Symbol;Acc:HGNC:14338]
ATL3	-1.1611	6.59498	3.6511	0.056031	0.752725	0	117.37	87.817	28.795	56.186	356.5	88.6741	87.779	11.78	69.362	563.12	118.682	55.944	13.733	53.034	22.803	58.642	43.35	81.384	94.119	22.225	58.995	46.943	55.191	ENSG00000184743	25923	atlastin GTPase 3 [Source:HGNC Symbol;Acc:HGNC:24526]
CPEB3	-2.149	0.900007	3.6497	0.05608	0.752725	0	0.67974	1.1975	1.3762	0	0.72386	2.9558	1.7045	0	11.481	0	0.7757	0	1.6156	1.2627	3.2576	0.34699	1.9786	1.4093	0.27928	2.2991	0	0	2.8651	ENSG00000107864	22849	cytoplasmic polyadenylation element binding protein 3 [Source:HGNC Symbol;Acc:HGNC:21746]
ZSCAN21	2.4247	1.53734	3.6496	0.056082	0.752725	0	4.0785	0	2.329	15.491	0	0	0	2.4799	0	0	0	0	3.2312	0	3.2576	0	0	0	0.27928	1.1496	10.626	4.2249	0.45238	ENSG00000166529	7589	zinc finger and SCAN domain containing 21 [Source:HGNC Symbol;Acc:HGNC:13104]
FHL1	-2.6893	3.80636	3.6485	0.056118	0.752725	0	0	22.753	8.3632	0.12295	95.55	5.9116	12.783	4.3399	58.359	35.921	0	0	4.8468	5.9978	6.5152	0	19.966	14.093	0	0.76638	0	15.491	0	ENSG00000022267	2273	four and a half LIM domains 1 [Source:HGNC Symbol;Acc:HGNC:3702]
SRGAP3	-1.2042	4.35291	3.6478	0.056144	0.752725	0	45.769	7.185	9.4218	3.3195	54.29	17.7348	4.2611	13.02	40.66	25.811	3.1028	9.0414	33.12	7.5762	10.424	13.88	32.737	14.445	50.271	16.86	9.8936	7.5109	23.675	ENSG00000196220	9901	SLIT-ROBO Rho GTPase activating protein 3 [Source:HGNC Symbol;Acc:HGNC:19744]
MYL9	-1.6853	1.45418	3.6455	0.056219	0.752927	0	4.0785	2.395	0.84691	0.98356	14.839	2.9558	0.42611	5.5799	1.9134	4.7321	0	1.1302	1.6156	1.2627	3.2576	0.34699	3.7773	1.2331	0.27928	0.76638	0.73286	1.4083	0.45238	ENSG00000101335	10398	myosin, light chain 9, regulatory [Source:HGNC Symbol;Acc:HGNC:15754]
XIAP	1.2269	4.8705	3.6431	0.056301	0.753212	0	10.876	4.3908	8.2573	3.3195	5.429	8.8674	4.2611	4.9599	43.052	37.211	0.7757	155.02	16.156	21.15	10.424	36.261	27.161	48.443	45.244	51.731	5.13	32.391	44.183	ENSG00000101966	331	X-linked inhibitor of apoptosis [Source:HGNC Symbol;Acc:HGNC:592]
FAM169A	2.1825	3.07338	3.6356	0.056556	0.753603	0	0.22658	7.5842	0	4.6719	0	11.8232	0	0	15.307	5.1623	0	2.8254	0	0.94703	5.2122	90.219	0	1.0569	16.199	0.38319	2.1986	0.46943	0.45238	ENSG00000198780	26049	family with sequence similarity 169, member A [Source:HGNC Symbol;Acc:HGNC:29138]
TIMM22	-0.95512	6.29713	3.6355	0.05656	0.753603	0	80.436	96.598	69.764	45.121	232.36	141.879	36.22	63.238	63.143	89.91	131.093	2.072	78.356	95.965	87.304	11.798	71.77	69.934	48.037	59.777	93.073	70.414	93.794	ENSG00000278501	29928	translocase of inner mitochondrial membrane 22 homolog (yeast) [Source:HGNC Symbol;Acc:HGNC:17317]
CREBBP	1.0135	5.29296	3.632	0.056679	0.753603	0	34.214	9.1808	12.386	30.122	63.7	67.9834	25.993	17.36	7.1753	22.155	37.2334	120.55	6.4624	10.417	20.849	48.406	11.692	14.621	118.7	95.797	37.376	38.024	42.826	ENSG00000005339	1387	CREB binding protein [Source:HGNC Symbol;Acc:HGNC:2348]
ETFDH	1.3615	4.63152	3.6292	0.056775	0.753603	0	45.769	32.732	27.63	25.819	0	5.9116	22.158	3.0999	0.47836	21.725	0	2.8254	12.117	4.1038	6.5152	103.92	30.039	15.678	11.73	25.29	31.513	61.026	33.476	ENSG00000171503	2110	electron-transferring-flavoprotein dehydrogenase [Source:HGNC Symbol;Acc:HGNC:3483]
THY1	-2.8721	3.54541	3.629	0.05678	0.753603	0	3.1721	29.938	0	0	121.61	5.9116	18.749	0	0	20.004	0	1.1302	32.312	1.5784	1.9546	7.6339	5.0365	13.212	0	0	0	3.286	0.75397	ENSG00000154096	7070	Thy-1 cell surface antigen [Source:HGNC Symbol;Acc:HGNC:11801]
TWISTNB	0.96117	6.28787	3.627	0.056851	0.753603	0	35.573	56.682	37.581	99.094	0.72386	91.6299	98.858	23.559	22.961	63.668	55.0745	252.97	71.086	25.57	148.55	71.307	16.369	83.498	82.11	109.98	104.8	87.314	144.46	ENSG00000105849	221830	TWIST neighbor [Source:HGNC Symbol;Acc:HGNC:18027]
CCL3	1.1904	10.4636	3.6256	0.056897	0.753603	0	247.65	181.22	492.05	5590.1	2465.1	1338.98	3702.1	852.48	326.72	355.34	4070.08	5910.4	1208.5	351.98	653.48	1111.6	181.85	838.68	119.53	123	1327.2	418.73	595.64	ENSG00000274221	6348	chemokine (C-C motif) ligand 3 [Source:HGNC Symbol;Acc:HGNC:10627]
RBM25	0.83158	6.67344	3.6219	0.057022	0.753603	0	110.12	131.33	39.275	100.45	224.4	73.895	32.811	53.939	11.002	84.532	117.13	216.81	40.39	104.8	54.728	99.24	74.468	46.153	120.65	285.48	34.078	159.61	104.5	ENSG00000119707	58517	RNA binding motif protein 25 [Source:HGNC Symbol;Acc:HGNC:23244]
CLTA	-1.0535	5.31651	3.6169	0.057195	0.753603	0	29.002	4.3908	75.798	38.728	48.861	26.6022	13.636	52.079	85.147	31.834	131.868	10.548	14.54	71.343	33.879	28.627	44.429	26.424	19.829	20.309	11.726	21.594	64.992	ENSG00000122705	1211	clathrin, light chain A [Source:HGNC Symbol;Acc:HGNC:2090]
ACKR3	-1.7843	4.12728	3.6159	0.057229	0.753603	0	3.8519	46.303	0.31759	0.24589	15.201	35.4696	132.1	4.3399	26.31	19.359	3.8785	3.9556	4.039	19.888	61.243	22.381	2.1585	5.8132	1.6757	6.5142	1.4657	4.6943	5.2778	ENSG00000144476	57007	atypical chemokine receptor 3 [Source:HGNC Symbol;Acc:HGNC:23692]
BIRC5	-0.94618	4.81999	3.6152	0.057255	0.753603	0	37.159	31.933	28.477	20.04	10.496	14.779	22.158	30.999	32.528	33.985	6.9813	14.316	61.393	39.459	35.834	12.145	28.42	18.496	29.883	19.926	8.7943	23.002	70.421	ENSG00000089685	332	baculoviral IAP repeat containing 5 [Source:HGNC Symbol;Acc:HGNC:593]
MARCH3	1.5621	4.04752	3.6096	0.057447	0.753603	0	11.329	1.9958	9.2101	13.524	7.6006	14.779	2.9828	19.219	0	0	0	18.836	10.501	6.6292	12.379	0	37.414	7.3986	20.946	45.599	98.569	9.858	15.984	ENSG00000173926	115123	membrane-associated ring finger (C3HC4) 3, E3 ubiquitin protein ligase [Source:HGNC Symbol;Acc:HGNC:28728]
ST3GAL6	1.5064	3.76192	3.6096	0.057448	0.753603	0	0.22658	1.1975	8.7867	12.172	14.477	2.9558	8.0962	1.24	0	1.0755	8.5327	26.559	31.504	6.3135	5.2122	61.245	0	11.626	9.4957	18.393	2.565	21.124	30.159	ENSG00000064225	10402	ST3 beta-galactoside alpha-2,3-sialyltransferase 6 [Source:HGNC Symbol;Acc:HGNC:18080]
DCLRE1B	1.5346	4.61075	3.604	0.057641	0.753603	0	13.142	21.954	20.22	13.893	137.53	2.9558	3.4089	9.2998	0	4.9472	3.8785	22.227	0.8078	16.731	9.1213	26.198	5.3962	6.8701	7.2614	31.805	165.26	12.205	0	ENSG00000118655	64858	DNA cross-link repair 1B [Source:HGNC Symbol;Acc:HGNC:17641]
GAB1	1.882	1.51543	3.6035	0.05766	0.753603	0	0	1.1975	0.31759	11.926	0	0	0.85223	0	0	0	0	5.2742	2.4234	3.7881	4.5606	0	1.0792	3.8755	0.83785	3.0655	5.4964	0.46943	0.60318	ENSG00000109458	2549	GRB2-associated binding protein 1 [Source:HGNC Symbol;Acc:HGNC:4066]
SERTAD2	1.1635	4.8067	3.6029	0.057677	0.753603	0	3.3987	13.173	4.3404	32.581	2.8955	17.7348	42.611	4.9599	2.8701	26.672	17.841	58.392	19.387	9.4703	46.258	102.71	2.5182	13.74	23.181	36.02	17.222	22.533	89.421	ENSG00000179833	9792	SERTA domain containing 2 [Source:HGNC Symbol;Acc:HGNC:30784]
CKMT2	-3.3632	0.704053	3.6001	0.057777	0.753603	0	0.45316	9.1808	0.21173	0	11.22	0	0	2.4799	0	0	0	0	0	0.31568	0	0	0.17987	0	0.83785	0	0	0.93886	2.5635	ENSG00000131730	1160	creatine kinase, mitochondrial 2 (sarcomeric) [Source:HGNC Symbol;Acc:HGNC:1996]
TANGO6	2.4201	3.53117	3.6	0.057779	0.753603	0	9.5164	1.9958	12.068	0	0	0	2.5567	11.16	0	4.9472	0	0	0	0	1.303	0	0	11.098	0.27928	5.7478	150.6	3.7554	28.199	ENSG00000103047	79613	transport and golgi organization 6 homolog (Drosophila) [Source:HGNC Symbol;Acc:HGNC:25749]
TNNI2	-2.2691	2.56224	3.598	0.05785	0.753603	0	0	3.1933	11.222	4.0572	0	5.9116	4.6873	53.939	10.524	6.2378	3.8785	0	0	0.63135	20.849	0.69399	1.2591	4.9324	1.3964	3.4487	0	1.4083	5.7302	ENSG00000130598	7136	troponin I type 2 (skeletal, fast) [Source:HGNC Symbol;Acc:HGNC:11946]
RPP38	1.2964	4.37802	3.5978	0.057855	0.753603	0	11.782	7.5842	18.632	24.712	0	5.9116	25.141	0	9.5671	8.6038	0	7.1578	20.195	27.148	23.455	68.358	17.268	8.2794	14.523	41.384	13.924	52.576	39.81	ENSG00000152464	10557	ribonuclease P/MRP 38kDa subunit [Source:HGNC Symbol;Acc:HGNC:30329]
CEP19	2.2212	2.73607	3.5941	0.057987	0.753603	0	5.2114	0.39917	4.3404	0	0	0	0.42611	0	0	4.0868	0	0	0	0.31568	3.2576	23.422	6.6553	16.03	8.3785	7.2806	1.4657	51.637	0	ENSG00000174007	84984	centrosomal protein 19kDa [Source:HGNC Symbol;Acc:HGNC:28209]
CMC1	1.0281	7.58728	3.5932	0.058015	0.753603	0	119.41	85.422	37.581	44.998	110.39	2.9558	40.055	30.379	219.09	227.57	176.859	322.85	262.53	86.495	11.727	468.79	114.76	220.9	527.85	484.73	170.76	336.11	261.48	ENSG00000187118	152100	C-x(9)-C motif containing 1 [Source:HGNC Symbol;Acc:HGNC:28783]
TMEM171	2.8733	1.06367	3.5931	0.058018	0.753603	0	0	0	0	0.12295	0	0	0	11.78	0	0.86038	0	0.18836	0.8078	0.31568	0	0.1735	0	0.35231	0	3.4487	0	33.33	0	ENSG00000157111	134285	transmembrane protein 171 [Source:HGNC Symbol;Acc:HGNC:27031]
TRRAP	-1.4285	4.1999	3.5913	0.058082	0.753603	0	7.9303	14.37	12.174	3.6884	9.4102	29.558	9.8006	31.619	126.76	19.143	0.7757	16.953	5.6546	16.415	3.2576	3.123	13.85	12.507	18.991	13.795	1.0993	10.327	42.222	ENSG00000196367	8295	transformation/transcription domain-associated protein [Source:HGNC Symbol;Acc:HGNC:12347]
DIAPH2	-1.911	3.39211	3.5905	0.058111	0.753603	0	11.102	17.164	6.5635	0.24589	28.231	2.9558	13.636	10.54	21.526	1.7208	54.2988	0.18836	0	5.9978	3.9091	0	18.707	11.979	5.5857	0	14.657	6.1026	9.0477	ENSG00000147202	1730	diaphanous-related formin 2 [Source:HGNC Symbol;Acc:HGNC:2877]
MAP1LC3B	0.76312	7.67064	3.5897	0.058138	0.753603	0	152.49	126.94	102.58	300.36	272.9	251.243	233.51	50.839	130.59	82.597	145.055	401.02	65.432	80.182	357.03	563	58.459	201.52	345.2	227.61	153.17	101.87	264.04	ENSG00000140941	81631	microtubule-associated protein 1 light chain 3 beta [Source:HGNC Symbol;Acc:HGNC:13352]
CPED1	1.9477	3.32631	3.5895	0.058145	0.753603	0	6.1177	5.5883	7.3046	0	0	0	5.5395	0	0	7.9585	0	0	0	13.574	1.9546	46.15	11.512	7.9271	14.523	2.2991	42.872	25.349	1.6587	ENSG00000106034	79974	cadherin-like and PC-esterase domain containing 1 [Source:HGNC Symbol;Acc:HGNC:26159]
RNF138	1.2088	5.31825	3.5893	0.058152	0.753603	0	19.259	25.148	10.163	55.08	5.067	44.337	18.323	0.61998	11.002	9.6793	3.1028	40.498	8.078	12.943	28.015	184.43	52.523	47.21	120.37	4.5983	79.515	29.105	66.048	ENSG00000134758	51444	ring finger protein 138, E3 ubiquitin protein ligase [Source:HGNC Symbol;Acc:HGNC:17765]
SEPW1	-0.91363	6.07599	3.5866	0.058248	0.75406	0	70.693	117.75	125.87	43.031	114.37	35.4696	82.24	113.46	8.6104	109.27	80.6724	31.833	119.55	50.824	90.561	26.892	48.566	51.438	13.964	48.282	19.787	73.7	62.881	ENSG00000178980	6415	selenoprotein W, 1 [Source:HGNC Symbol;Acc:HGNC:10752]
NDFIP1	0.81519	5.3849	3.583	0.058375	0.754922	0	34.44	21.555	38.323	38.728	17.735	26.6022	44.742	24.179	13.394	40.438	35.682	41.251	65.432	46.404	32.576	138.28	13.491	41.221	35.19	85.834	29.681	24.41	45.087	ENSG00000131507	80762	Nedd4 family interacting protein 1 [Source:HGNC Symbol;Acc:HGNC:17592]
TMEM39A	1.3288	4.64438	3.5812	0.058437	0.754932	0	4.305	33.53	13.656	20.286	3.2574	62.0718	5.5395	4.9599	0	8.8189	0	63.855	14.54	6.6292	20.197	7.8074	15.289	59.717	6.7028	43.684	103.7	28.166	45.841	ENSG00000176142	55254	transmembrane protein 39A [Source:HGNC Symbol;Acc:HGNC:25600]
MMP13	-3.3247	1.91277	3.5776	0.058564	0.755796	0	4.305	9.9792	1.1645	0	0	0	0	0	0	1.9359	0	0	0	0.31568	1.9546	1.735	9.8931	7.0463	0	0	0	0	19.754	ENSG00000137745	4322	matrix metallopeptidase 13 (collagenase 3) [Source:HGNC Symbol;Acc:HGNC:7159]
BAG3	1.0447	7.99312	3.5731	0.058723	0.756451	0	251.96	338.89	79.821	786.97	539.64	26.6022	161.92	211.41	22.004	33.125	682.613	279.15	60.585	181.51	138.12	80.329	12.411	383.67	181.81	407.71	620.36	276.49	58.357	ENSG00000151929	9531	BCL2-associated athanogene 3 [Source:HGNC Symbol;Acc:HGNC:939]
NAP1L5	2.0112	3.70175	3.5727	0.058737	0.756451	0	29.002	0	4.7639	18.073	0	8.8674	5.9656	0.61998	1.4351	3.2264	0	60.653	1.6156	1.8941	3.9091	0.1735	1.9786	7.5747	39.658	79.32	0	0	0	ENSG00000177432	266812	nucleosome assembly protein 1-like 5 [Source:HGNC Symbol;Acc:HGNC:19968]
RCHY1	1.1152	6.87055	3.5705	0.058813	0.756652	0	65.029	47.501	26.678	52.498	146.94	23.6464	39.202	10.54	181.3	110.34	0	372.77	67.047	71.027	13.03	306.4	96.412	170.87	189.08	81.619	43.605	281.66	226.49	ENSG00000163743	25898	ring finger and CHY zinc finger domain containing 1, E3 ubiquitin protein ligase [Source:HGNC Symbol;Acc:HGNC:17479]
PXK	0.95256	5.86148	3.566	0.058974	0.757929	0	44.41	45.904	37.793	46.596	64.062	44.337	56.673	27.899	2.8701	9.2491	20.9438	129.03	7.2702	31.883	51.47	191.89	53.063	66.763	144.95	58.245	66.69	33.33	58.961	ENSG00000168297	54899	PX domain containing serine/threonine kinase [Source:HGNC Symbol;Acc:HGNC:23326]
CEP72	-2.8173	2.04037	3.564	0.059044	0.75797	0	9.2898	0	2.8583	2.213	0	0	0	23.559	0.47836	0	0	0	14.54	8.8389	0.65152	0.69399	13.67	6.694	1.1171	0	0	0.93886	0.30159	ENSG00000112877	55722	centrosomal protein 72kDa [Source:HGNC Symbol;Acc:HGNC:25547]
SKA2	0.95824	6.15285	3.5619	0.059121	0.75797	0	48.488	50.295	21.173	12.172	68.405	8.8674	22.158	6.8198	65.056	104.32	43.439	115.28	104.21	60.294	11.076	214.44	49.285	90.192	125.68	191.98	62.293	51.637	60.77	ENSG00000182628	348235	spindle and kinetochore associated complex subunit 2 [Source:HGNC Symbol;Acc:HGNC:28006]
MYB	-2.6571	1.31977	3.5598	0.059194	0.75797	0	0	1.5967	0.84691	0.49178	0	8.8674	4.6873	0	10.524	5.5925	0	0.18836	0	8.2076	0	0	0	0.35231	4.4686	0	1.4657	0.46943	4.5238	ENSG00000118513	4602	v-myb avian myeloblastosis viral oncogene homolog [Source:HGNC Symbol;Acc:HGNC:7545]
RGCC	1.2131	4.64603	3.5573	0.059283	0.75797	0	7.024	5.9875	17.467	58.768	0.72386	11.8232	35.794	1.24	0	13.981	69.037	78.924	30.696	21.15	27.364	22.902	11.512	10.922	10.054	37.936	13.191	38.963	32.119	ENSG00000102760	28984	regulator of cell cycle [Source:HGNC Symbol;Acc:HGNC:20369]
MGAT4A	0.94638	5.96195	3.5517	0.059485	0.759004	0	45.543	11.177	43.722	75.734	7.6006	62.0718	85.223	9.2998	37.312	49.902	37.2334	214.92	37.159	39.775	72.97	191.71	51.264	91.602	110.04	34.104	33.711	14.552	39.659	ENSG00000071073	11320	mannosyl (alpha-1,3-)-glycoprotein beta-1,4-N-acetylglucosaminyltransferase, isozyme A [Source:HGNC Symbol;Acc:HGNC:7047]
MLYCD	-2.6125	2.47055	3.5478	0.059624	0.759991	0	9.2898	0.79833	5.7166	0.24589	12.668	2.9558	0	7.4398	43.052	0	0	0	0	12.943	0	2.9495	0.71949	0	5.5857	2.2991	0.36643	0.46943	11.008	ENSG00000103150	23417	malonyl-CoA decarboxylase [Source:HGNC Symbol;Acc:HGNC:7150]
ABCC3	-2.026	2.7945	3.543	0.059797	0.759995	0	12.689	3.5925	26.254	4.426	0.72386	0	16.618	9.9197	8.6104	8.6038	0	0	0	15.784	1.303	0	2.6981	8.984	1.1171	0.76638	1.0993	4.2249	3.6191	ENSG00000108846	8714	ATP-binding cassette, sub-family C (CFTR/MRP), member 3 [Source:HGNC Symbol;Acc:HGNC:54]
CLDND1	0.76349	8.88249	3.5429	0.0598	0.759995	0	454.07	581.99	118.46	297.65	483.18	260.111	147.01	114.7	613.73	445.03	202.457	780.39	234.26	328.3	249.53	1718.3	494.11	616.2	675.59	453.31	474.89	321.56	730.6	ENSG00000080822	56650	claudin domain containing 1 [Source:HGNC Symbol;Acc:HGNC:1322]
HTR7	-2.661	0.580003	3.5427	0.059808	0.759995	0	2.0392	0	0.21173	0.12295	0.72386	2.9558	4.2611	0	0	1.7208	0	0	1.6156	0	0	0.1735	6.1157	1.5854	0	0	0.73286	0	0	ENSG00000148680	3363	5-hydroxytryptamine (serotonin) receptor 7, adenylate cyclase-coupled [Source:HGNC Symbol;Acc:HGNC:5302]
SERPINB2	1.9537	4.70442	3.5302	0.060262	0.764977	0	2.0392	15.568	0.10586	87.291	0.36193	67.9834	59.23	4.9599	7.6537	6.2378	6.9813	247.51	3.2312	1.2627	74.273	0.1735	0.35975	1.7616	1.3964	0	0.36643	6.1026	0	ENSG00000197632	5055	serpin peptidase inhibitor, clade B (ovalbumin), member 2 [Source:HGNC Symbol;Acc:HGNC:8584]
CD22	-2.2214	3.08381	3.5244	0.060471	0.765663	0	1.1329	3.5925	6.7753	2.0901	16.287	0	13.636	54.559	17.699	4.7321	0	4.3323	0	13.89	24.106	0	2.1585	0.88078	0	3.0655	0	4.2249	22.468	ENSG00000012124	933	CD22 molecule [Source:HGNC Symbol;Acc:HGNC:1643]
AP3S1	0.98238	7.74256	3.5215	0.060579	0.765663	0	100.38	72.249	49.438	33.933	279.41	94.5857	120.59	10.54	141.12	155.73	76.0183	474.67	248.8	67.87	54.728	904.27	227.9	424.36	610.8	209.22	150.97	227.2	131.34	ENSG00000177879	1176	adaptor-related protein complex 3, sigma 1 subunit [Source:HGNC Symbol;Acc:HGNC:2013]
SETBP1	-1.8754	2.69835	3.517	0.060742	0.765663	0	5.2114	5.9875	2.2231	2.213	0	17.7348	26.845	0.61998	3.3485	2.151	0	1.6953	0.8078	2.2097	7.1667	2.776	4.317	7.0463	36.028	3.8319	0	1.8777	10.103	ENSG00000152217	26040	SET binding protein 1 [Source:HGNC Symbol;Acc:HGNC:15573]
GJB2	1.8227	3.52655	3.5162	0.060772	0.765663	0	0	11.975	1.0586	2.0901	0	0	0	3.7199	33.007	4.517	0	10.172	0	0	12.379	53.958	19.786	12.331	5.0271	13.795	25.284	29.105	2.4127	ENSG00000165474	2706	gap junction protein, beta 2, 26kDa [Source:HGNC Symbol;Acc:HGNC:4284]
RPS25	-0.74472	7.90525	3.514	0.060853	0.765663	0	127.34	371.62	237.03	183.8	418.03	517.265	643.43	172.98	268.84	236.82	219.522	116.22	214.87	222.55	441.73	175.23	163.51	99.705	62.839	142.93	180.65	167.59	179.6	ENSG00000118181	6230	ribosomal protein S25 [Source:HGNC Symbol;Acc:HGNC:10413]
TRPV1	2.6421	0.86265	3.5131	0.060887	0.765663	0	2.9456	0	0.10586	0.24589	0	2.9558	0	0	0	0.2151	2.3271	0	0	0	0.65152	0	2.3384	0	0	0	20.886	3.286	0	ENSG00000262304	7442	transient receptor potential cation channel, subfamily V, member 1 [Source:HGNC Symbol;Acc:HGNC:12716]
DNAJB14	1.08	4.54291	3.5127	0.0609	0.765663	0	6.3443	4.3908	8.5749	32.949	41.26	14.779	3.835	9.2998	27.745	18.068	0	9.9832	22.618	26.832	5.8637	25.851	25.902	30.475	31.28	38.702	32.979	80.742	17.04	ENSG00000164031	79982	DnaJ (Hsp40) homolog, subfamily B, member 14 [Source:HGNC Symbol;Acc:HGNC:25881]
ISYNA1	-2.2448	1.56372	3.5105	0.060983	0.765663	0	6.3443	4.79	1.7997	0.12295	0	5.9116	20.453	0	0	0.2151	1.5514	0.37673	0	4.1038	4.5606	0	0.35975	5.4609	3.0721	0.76638	2.1986	0.93886	0.45238	ENSG00000105655	51477	inositol-3-phosphate synthase 1 [Source:HGNC Symbol;Acc:HGNC:29821]
SNX27	1.2219	10.0915	3.5055	0.061165	0.765663	0	539.94	373.62	847.01	796.81	805.3	189.171	505.37	141.36	162.16	847.26	1733.68	139.01	249.61	747.2	97.728	587.46	3055.3	985.77	1880.7	137.95	9533	108.91	564.88	ENSG00000143376	81609	sorting nexin family member 27 [Source:HGNC Symbol;Acc:HGNC:20073]
SUV39H1	-2.0852	3.32482	3.5046	0.061198	0.765663	0	33.761	13.971	9.9512	0	0	5.9116	0	2.4799	1.9134	1.0755	76.0183	4.5207	11.309	10.102	26.061	0.52049	15.829	2.6424	5.0271	8.047	0	5.6332	8.7461	ENSG00000101945	6839	suppressor of variegation 3-9 homolog 1 (Drosophila) [Source:HGNC Symbol;Acc:HGNC:11479]
CUL3	1.2096	5.23129	3.504	0.061221	0.765663	0	23.338	20.757	14.609	12.049	76.006	20.6906	18.749	11.16	22.004	14.626	0	256.93	13.733	18.309	22.803	40.772	29.14	20.61	120.65	8.4302	20.886	29.574	3.3175	ENSG00000036257	8452	cullin 3 [Source:HGNC Symbol;Acc:HGNC:2553]
TMEM161B-AS1	1.5443	2.31876	3.504	0.061221	0.765663	0	0.67974	4.79	3.4935	1.4753	0	2.9558	6.8178	1.86	4.3052	0.2151	0	8.288	1.6156	6.9449	0	8.1544	0	6.1655	5.5857	12.645	4.3971	16.899	3.9207	ENSG00000247828	100505894	TMEM161B antisense RNA 1 [Source:HGNC Symbol;Acc:HGNC:43839]
CAPNS1	-0.74779	7.04084	3.5038	0.061229	0.765663	0	92.672	86.619	188.12	96.881	290.99	85.7182	152.12	264.11	108.59	148.2	314.157	48.598	123.59	177.41	110.11	115.2	111.88	118.91	35.748	57.862	111.03	95.294	87.611	ENSG00000126247	826	calpain, small subunit 1 [Source:HGNC Symbol;Acc:HGNC:1481]
SIK2	-2.0475	2.64993	3.5023	0.061283	0.765663	0	1.5861	0.39917	1.3762	0.61473	0	5.9116	1.2783	5.5799	21.048	0.64529	0	0.75345	10.501	11.049	4.5606	2.429	48.566	6.1655	1.1171	1.1496	2.9314	2.3471	0.15079	ENSG00000170145	23235	salt-inducible kinase 2 [Source:HGNC Symbol;Acc:HGNC:21680]
RGS16	0.69222	6.72767	3.5022	0.061287	0.765663	0	39.878	139.31	81.727	111.39	160.7	62.0718	57.525	52.699	152.12	91.846	116.355	54.625	94.512	55.243	58.637	98.546	101.99	130.36	88.254	125.3	207.03	282.6	54.889	ENSG00000143333	6004	regulator of G-protein signaling 16 [Source:HGNC Symbol;Acc:HGNC:9997]
PAQR4	1.7287	3.12623	3.5018	0.061302	0.765663	0	2.4924	0.79833	9.4218	0.24589	0	0	5.9656	0.61998	3.3485	18.713	0	9.9832	12.117	0.63135	1.303	0.1735	1.439	7.7509	10.334	1.1496	82.446	5.1637	7.8413	ENSG00000162073	124222	progestin and adipoQ receptor family member IV [Source:HGNC Symbol;Acc:HGNC:26386]
MLH1	0.86506	6.08564	3.4994	0.061389	0.765979	0	39.198	45.505	46.792	23.237	31.488	44.337	9.3745	9.2998	75.102	91.2	96.1864	117.16	30.696	19.888	42.349	141.75	48.026	94.244	132.1	152.13	98.569	66.659	74.492	ENSG00000076242	4292	mutL homolog 1 [Source:HGNC Symbol;Acc:HGNC:7127]
RAP2C	1.1288	6.76615	3.4926	0.061643	0.768369	0	32.401	34.728	12.386	28.4	9.4102	20.6906	18.749	3.0999	42.574	74.853	70.5884	301.38	110.67	31.252	43	296.85	71.949	298.41	375.08	182.01	192.37	63.373	125.91	ENSG00000123728	57826	RAP2C, member of RAS oncogene family [Source:HGNC Symbol;Acc:HGNC:21165]
PER3	1.8039	2.80612	3.4897	0.061751	0.768404	0	20.392	0	1.3762	10.942	0.36193	0	2.9828	1.86	0	0.64529	7.757	8.6647	0	5.0508	3.2576	0	8.6339	2.1139	0	1.9159	40.307	16.899	7.6905	ENSG00000049246	8863	period circadian clock 3 [Source:HGNC Symbol;Acc:HGNC:8847]
UTP23	0.8943	5.95539	3.4886	0.061791	0.768404	0	87.46	65.064	17.256	38.851	158.16	44.337	32.385	7.4398	49.749	35.061	69.037	122.25	16.964	51.455	50.167	105.66	37.594	25.719	75.966	125.3	16.489	148.81	24.579	ENSG00000147679	84294	UTP23, small subunit (SSU) processome component, homolog (yeast) [Source:HGNC Symbol;Acc:HGNC:28224]
DNAJC7	0.85416	5.87604	3.4875	0.061834	0.768404	0	51.207	39.917	47.533	15.245	39.451	44.337	50.708	26.039	1.4351	84.532	20.9438	106.42	46.044	50.508	34.531	107.05	66.733	64.826	69.263	60.927	101.13	123.93	65.746	ENSG00000168259	7266	DnaJ (Hsp40) homolog, subfamily C, member 7 [Source:HGNC Symbol;Acc:HGNC:12392]
AKAP9	0.97121	9.40965	3.482	0.062041	0.769471	0	364.34	369.63	142.81	205.32	356.5	135.967	95.45	342.23	2010.5	741.65	279.251	1445.9	994.4	233.92	119.23	960.31	266.75	548.9	1663.1	2456.6	368.99	941.68	550.7	ENSG00000127914	10142	A kinase (PRKA) anchor protein 9 [Source:HGNC Symbol;Acc:HGNC:379]
CEBPG	1.0024	4.80292	3.4754	0.062288	0.771283	0	17.22	9.58	26.042	39.834	33.298	70.9392	5.1134	12.4	21.526	9.8944	0	47.091	13.733	13.258	46.258	40.772	20.146	19.377	19.271	79.32	28.948	28.635	42.373	ENSG00000153879	1054	CCAAT/enhancer binding protein (C/EBP), gamma [Source:HGNC Symbol;Acc:HGNC:1837]
MARVELD1	-2.4336	2.86991	3.4708	0.062461	0.771283	0	0.22658	0.79833	16.303	0.36884	0	0	4.2611	3.7199	71.275	3.4415	0	0.18836	1.6156	20.203	0	0.86749	10.073	11.803	0	2.6823	0.36643	5.1637	1.6587	ENSG00000155254	83742	MARVEL domain containing 1 [Source:HGNC Symbol;Acc:HGNC:28674]
DNMT3B	-3.8011	2.64475	3.4691	0.062524	0.771283	0	13.142	0	2.2231	0.12295	100.98	5.9116	0	0.61998	0	0	0	0	0	0	0	0.1735	6.4755	1.9377	0.83785	0	2.9314	0	0	ENSG00000088305	1789	DNA (cytosine-5-)-methyltransferase 3 beta [Source:HGNC Symbol;Acc:HGNC:2979]
UNG	-1.5633	4.07613	3.469	0.062528	0.771283	0	44.863	7.5842	19.161	0.24589	0	11.8232	0	24.799	37.79	23.66	10.0841	7.9112	8.078	7.8919	9.7728	2.9495	42.81	9.3363	34.073	4.5983	4.7636	18.777	33.175	ENSG00000076248	7374	uracil-DNA glycosylase [Source:HGNC Symbol;Acc:HGNC:12572]
TNIP3	1.3649	4.94978	3.4682	0.062559	0.771283	0	34.44	4.79	5.8225	12.54	2.8955	5.9116	5.5395	8.6798	32.05	53.989	0	135.43	2.4234	20.519	29.318	103.06	7.3748	38.755	73.452	29.506	0	33.33	17.04	ENSG00000050730	79931	TNFAIP3 interacting protein 3 [Source:HGNC Symbol;Acc:HGNC:19315]
NAP1L1	0.75751	8.01474	3.4682	0.06256	0.771283	0	134.36	105.38	76.116	148.4	218.97	159.613	90.762	53.939	473.57	234.24	200.13	515.36	160.75	116.17	202.62	688.26	210.45	266.88	654.09	263.25	323.56	268.98	339.74	ENSG00000187109	4673	nucleosome assembly protein 1-like 1 [Source:HGNC Symbol;Acc:HGNC:7637]
ZNF200	-2.7888	2.84274	3.4625	0.062775	0.773161	0	0	28.341	5.399	0.12295	10.496	0	0	2.4799	0	0.43019	0	0	0	0	5.8637	1.2145	28.24	5.8132	37.703	2.6823	0	2.8166	8.2937	ENSG00000010539	7752	zinc finger protein 200 [Source:HGNC Symbol;Acc:HGNC:12993]
SCARNA9	-2.4555	1.34669	3.4607	0.062845	0.773261	0	2.0392	0.79833	0.63518	0.98356	0	0	0.42611	0	0.95671	0.2151	7.757	0	0	1.2627	1.9546	0	1.7987	0.17616	13.406	1.5328	0	0	9.5	ENSG00000254911	619383	small Cajal body-specific RNA 9 [Source:HGNC Symbol;Acc:HGNC:32566]
CTRL	1.484	2.24147	3.4554	0.063046	0.773772	0	1.8126	0	3.3876	0.24589	0	0	3.835	6.1998	0.47836	5.3774	0	6.216	3.2312	2.5254	0.65152	9.0219	4.8566	4.5801	3.91	6.8974	20.52	2.8166	3.4683	ENSG00000141086	1506	chymotrypsin-like [Source:HGNC Symbol;Acc:HGNC:2524]
MMP14	-2.814	2.14876	3.4488	0.063298	0.773772	0	0.22658	0	8.4691	0	0.36193	0	7.67	1.24	11.481	0	61.28	0	8.078	5.3665	0.65152	0.69399	0.17987	3.1708	0	0.76638	0	4.2249	4.5238	ENSG00000157227	4323	matrix metallopeptidase 14 (membrane-inserted) [Source:HGNC Symbol;Acc:HGNC:7160]
CNOT11	1.3074	4.06832	3.4482	0.063321	0.773772	0	0	7.185	11.01	1.7212	6.1528	17.7348	2.9828	1.24	14.829	12.476	0	28.443	16.964	5.9978	11.076	35.74	11.872	15.149	8.9371	34.87	57.163	11.266	49.762	ENSG00000158435	55571	CCR4-NOT transcription complex, subunit 11 [Source:HGNC Symbol;Acc:HGNC:25217]
JDP2	-1.8203	1.76232	3.447	0.063368	0.773772	0	1.5861	0.79833	3.3876	2.7048	1.4477	2.9558	2.5567	9.9197	0.95671	4.517	1.5514	1.1302	0.8078	9.1546	0.65152	0	1.0792	11.098	0	1.1496	0.36643	0	4.2222	ENSG00000140044	122953	Jun dimerization protein 2 [Source:HGNC Symbol;Acc:HGNC:17546]
LYPLA2P2	-1.2274	2.32453	3.4456	0.06342	0.773772	0	5.2114	3.5925	11.222	4.0572	5.429	2.9558	1.7045	7.4398	5.2619	4.9472	4.6542	2.8254	6.4624	10.733	1.9546	1.5615	4.1371	4.0516	2.5136	1.5328	1.8321	0.93886	4.0714	ENSG00000269153	388499	lysophospholipase II pseudogene 2 [Source:HGNC Symbol;Acc:HGNC:50445]
EPS15L1	1.4958	3.31453	3.4455	0.063425	0.773772	0	4.7582	22.753	13.656	25.45	0	11.8232	3.4089	3.7199	0	1.5057	0	18.836	4.039	5.6822	11.727	44.068	8.6339	5.1085	2.7928	2.2991	5.8629	1.8777	0.30159	ENSG00000127527	58513	epidermal growth factor receptor pathway substrate 15-like 1 [Source:HGNC Symbol;Acc:HGNC:24634]
MTFR1	-2.1565	1.5551	3.4436	0.063499	0.773772	0	2.9456	3.5925	0.42345	0	0	0	1.2783	0.61998	31.093	1.5057	0	1.3185	1.6156	2.8411	1.303	1.388	1.6189	5.8132	0.55857	1.1496	0	0.46943	1.2064	ENSG00000066855	9650	mitochondrial fission regulator 1 [Source:HGNC Symbol;Acc:HGNC:29510]
ARL8A	-1.9194	1.30322	3.4434	0.063506	0.773772	0	0	1.1975	1.9055	0.98356	0	0	4.2611	1.86	0.47836	0.64529	3.8785	1.1302	9.6936	9.1546	3.9091	0.1735	2.3384	4.7562	0.83785	0	0	1.8777	0.90477	ENSG00000143862	127829	ADP-ribosylation factor-like 8A [Source:HGNC Symbol;Acc:HGNC:25192]
CEP170	1.1332	4.10687	3.4365	0.063769	0.773772	0	11.102	0	8.1515	21.27	3.9812	8.8674	23.01	3.0999	35.398	2.7962	21.7195	28.066	29.889	7.2605	12.379	15.268	19.426	12.683	10.334	9.1965	28.581	68.067	9.8016	ENSG00000143702	9859	centrosomal protein 170kDa [Source:HGNC Symbol;Acc:HGNC:28920]
CEP104	-1.7887	6.31281	3.4341	0.063862	0.773772	0	76.584	4.79	32.606	17.335	0	23.6464	6.3917	284.57	615.17	115.72	156.691	0	80.78	33.462	1.9546	11.798	113.5	66.587	32.118	59.394	16.123	65.72	20.96	ENSG00000116198	9731	centrosomal protein 104kDa [Source:HGNC Symbol;Acc:HGNC:24866]
FAM131A	1.2476	3.55493	3.431	0.063985	0.773772	0	13.821	4.79	10.798	5.6555	0.36193	8.8674	0.85223	17.98	0	9.8944	4.6542	7.7229	16.156	3.4724	10.424	26.198	2.1585	19.377	10.613	16.477	38.475	23.002	5.7302	ENSG00000175182	131408	family with sequence similarity 131, member A [Source:HGNC Symbol;Acc:HGNC:28308]
SPDYE5	-2.2882	0.124742	3.4302	0.064014	0.773772	0	0.22658	2.395	0	0.24589	1.4477	5.9116	1.2783	0	1.4351	0	0.7757	0	0	0.63135	0	0	0.53962	0.52847	3.3514	0.38319	0	0.46943	0	ENSG00000170092	442590	speedy/RINGO cell cycle regulator family member E5 [Source:HGNC Symbol;Acc:HGNC:35464]
EAF1	1.0573	5.66137	3.4275	0.064119	0.773772	0	19.713	23.152	9.316	51.514	83.244	44.337	60.934	2.4799	24.875	58.506	20.1681	278.21	42.813	13.574	18.894	6.4194	30.579	89.664	76.245	53.646	77.683	10.327	31.968	ENSG00000144597	85403	ELL associated factor 1 [Source:HGNC Symbol;Acc:HGNC:20907]
UHRF2	1.2699	5.40453	3.4265	0.064157	0.773772	0	63.896	19.16	3.7052	36.761	20.63	41.3812	3.835	0.61998	4.7836	19.143	0	73.65	17.772	19.572	6.5152	78.941	18.527	27.657	189.91	152.89	53.499	36.616	49.913	ENSG00000147854	115426	ubiquitin-like with PHD and ring finger domains 2, E3 ubiquitin protein ligase [Source:HGNC Symbol;Acc:HGNC:12557]
ERP27	-1.852	4.22671	3.4258	0.064187	0.773772	0	33.307	9.1808	1.3762	9.3438	0.72386	5.9116	29.402	0	6.2186	21.94	40.3362	7.9112	122.79	2.8411	6.5152	0.69399	10.073	5.637	98.867	1.9159	0	19.716	9.9524	ENSG00000139055	121506	endoplasmic reticulum protein 27 [Source:HGNC Symbol;Acc:HGNC:26495]
COX14	-0.68001	7.03092	3.4242	0.064247	0.773772	0	99.696	138.11	188.97	148.03	191.46	162.569	132.52	247.37	139.68	164.98	118.682	64.42	128.44	178.67	174.61	70.093	160.81	90.721	24.577	100.78	82.08	77.456	125.76	ENSG00000178449	84987	cytochrome c oxidase assembly homolog 14 (S. cerevisiae) [Source:HGNC Symbol;Acc:HGNC:28216]
SLC37A3	1.7148	4.44398	3.4239	0.064258	0.773772	0	14.728	3.9917	2.0114	32.703	24.249	59.116	5.5395	0.61998	0	5.1623	0	183.84	0.8078	0	36.485	17.003	32.917	1.7616	26.811	3.0655	0	22.063	12.516	ENSG00000157800	84255	solute carrier family 37, member 3 [Source:HGNC Symbol;Acc:HGNC:20651]
ZNF704	-2.7429	0.600815	3.4228	0.064304	0.773772	0	0	0	1.9055	0.49178	1.0858	0	1.2783	1.86	6.697	0.64529	0	0	0	0.31568	0	0	6.1157	0	0.27928	0.38319	0	0	0	ENSG00000164684	619279	zinc finger protein 704 [Source:HGNC Symbol;Acc:HGNC:32291]
PSMD10	0.76355	6.51363	3.4223	0.064323	0.773772	0	84.062	78.636	63.412	43.4	192.19	29.558	20.88	30.999	97.106	70.766	40.3362	91.167	105.82	47.351	48.213	295.12	71.23	100.76	76.245	121.85	117.62	102.81	126.06	ENSG00000101843	5716	proteasome (prosome, macropain) 26S subunit, non-ATPase, 10 [Source:HGNC Symbol;Acc:HGNC:9555]
ACP2	-1.3424	4.95339	3.4222	0.064325	0.773772	0	10.423	30.736	85.749	41.433	180.24	32.5138	27.271	38.439	31.093	9.034	15.5139	5.8392	26.657	61.557	7.8183	15.094	0.89937	30.475	5.3064	2.6823	8.4279	11.266	18.397	ENSG00000134575	53	acid phosphatase 2, lysosomal [Source:HGNC Symbol;Acc:HGNC:123]
SDCBP	0.85538	8.89382	3.4199	0.064416	0.773772	0	180.36	242.69	200.08	380.27	891.08	183.26	262.91	50.219	287.97	375.34	590.305	1138.5	563.03	201.72	323.15	1803.7	300.39	1257.1	494.33	225.7	248.07	445.96	237.5	ENSG00000137575	6386	syndecan binding protein (syntenin) [Source:HGNC Symbol;Acc:HGNC:10662]
PRRG4	1.2372	3.72059	3.4182	0.064482	0.773772	0	14.501	20.757	3.2818	17.704	0	0	1.2783	0.61998	4.7836	25.381	11.6354	40.121	8.8858	5.0508	11.076	28.974	15.109	8.984	8.3785	6.5142	9.8936	20.185	6.3334	ENSG00000135378	79056	proline rich Gla (G-carboxyglutamic acid) 4 (transmembrane) [Source:HGNC Symbol;Acc:HGNC:30799]
PIM3	1.1386	5.27488	3.4179	0.064492	0.773772	0	15.407	10.778	11.01	160.32	45.965	35.4696	111.64	9.9197	1.4351	15.057	24.0466	117.35	22.618	25.254	83.395	58.642	3.2377	18.144	11.171	15.711	14.657	9.3886	41.468	ENSG00000198355	415116	Pim-3 proto-oncogene, serine/threonine kinase [Source:HGNC Symbol;Acc:HGNC:19310]
USP11	-0.94961	5.73289	3.4166	0.064546	0.773772	0	90.859	72.648	73.787	45.121	22.078	156.657	31.959	127.1	25.831	48.396	6.2056	25.617	46.044	67.555	97.077	32.27	105.23	34.351	23.181	44.067	19.054	27.227	37.397	ENSG00000102226	8237	ubiquitin specific peptidase 11 [Source:HGNC Symbol;Acc:HGNC:12609]
KLHL12	1.4147	4.27841	3.4163	0.064556	0.773772	0	14.728	14.37	9.2101	2.4589	0	0	16.192	1.86	6.2186	17.638	0	110.19	3.2312	23.676	21.5	11.451	0.53962	30.475	19.271	45.216	5.4964	22.063	27.595	ENSG00000117153	59349	kelch-like family member 12 [Source:HGNC Symbol;Acc:HGNC:19360]
CCDC77	2.3064	1.86334	3.4143	0.064634	0.773772	0	0	2.395	5.0814	3.5654	0	0	0	0.61998	11.959	0.2151	0	0	4.039	0	2.6061	5.7254	0	1.4093	0	3.0655	0.36643	38.024	0	ENSG00000120647	84318	coiled-coil domain containing 77 [Source:HGNC Symbol;Acc:HGNC:28203]
DPP4	1.8362	2.7513	3.4141	0.064643	0.773772	0	0	0	3.2818	5.1637	0	26.6022	0.85223	2.4799	1.9134	12.26	0.7757	4.7091	0.8078	0	1.303	46.15	1.6189	9.6886	3.6307	12.645	6.9621	0.93886	0	ENSG00000197635	1803	dipeptidyl-peptidase 4 [Source:HGNC Symbol;Acc:HGNC:3009]
BZW1	0.83046	6.68347	3.413	0.064683	0.773772	0	55.286	51.892	38.428	123.19	96.274	248.287	118.46	26.039	30.136	55.279	37.2334	207.76	53.315	36.618	212.4	338.67	93.354	119.96	145.79	50.198	90.141	105.62	50.667	ENSG00000082153	9689	basic leucine zipper and W2 domains 1 [Source:HGNC Symbol;Acc:HGNC:18380]
CYSLTR1	-1.2831	5.15342	3.4117	0.064738	0.773772	0	75.451	87.418	24.454	17.704	0	5.9116	28.976	20.459	1.4351	14.842	32.5793	8.4763	75.125	35.04	33.228	8.8484	100.01	72.577	42.172	17.627	16.489	31.452	40.111	ENSG00000173198	10800	cysteinyl leukotriene receptor 1 [Source:HGNC Symbol;Acc:HGNC:17451]
NHSL1	2.0556	2.88788	3.4104	0.064788	0.773772	0	0.22658	3.9917	0.63518	3.5654	0	0	2.1306	0	0	0.64529	0	0	4.8468	0.94703	0	0	15.829	18.32	6.7028	35.253	45.804	6.572	6.0318	ENSG00000135540	57224	NHS-like 1 [Source:HGNC Symbol;Acc:HGNC:21021]
CRTAM	1.226	5.32871	3.407	0.064921	0.773772	0	48.262	19.958	15.668	97.742	3.9812	70.9392	8.5223	16.74	5.2619	4.0868	4.6542	54.814	6.4624	0.63135	44.955	116.24	14.03	43.863	135.73	113.81	11.726	12.205	50.968	ENSG00000109943	56253	cytotoxic and regulatory T cell molecule [Source:HGNC Symbol;Acc:HGNC:24313]
PAIP2	0.78081	10.2227	3.4064	0.064943	0.773772	0	1190.7	856.21	378.14	633.54	553.76	517.265	418.02	490.41	1091.1	1300.5	643.053	2773.3	1139.8	791.72	568.78	2690.4	929.77	1300.7	2936.7	2534	702.08	1020.5	1963.5	ENSG00000120727	51247	poly(A) binding protein interacting protein 2 [Source:HGNC Symbol;Acc:HGNC:17970]
DCAF4L1	2.3984	1.88884	3.4021	0.065112	0.773847	0	0	7.185	0	0	0.36193	0	0.42611	0	0	7.0981	0	0.56509	0	0.94703	0	0	0.53962	8.4555	0	9.1965	24.551	15.961	0.60318	ENSG00000182308	285429	DDB1 and CUL4 associated factor 4-like 1 [Source:HGNC Symbol;Acc:HGNC:27723]
TAF1D	0.96656	5.24732	3.4011	0.065151	0.773847	0	11.782	51.493	5.399	30.122	66.595	20.6906	12.783	14.88	6.697	21.725	31.8036	39.368	38.774	9.786	23.455	73.563	8.9937	25.19	84.903	85.834	26.749	92.947	68.611	ENSG00000166012	79101	TATA box binding protein (TBP)-associated factor, RNA polymerase I, D, 41kDa [Source:HGNC Symbol;Acc:HGNC:28759]
SLC9B2	1.9648	3.23458	3.4008	0.065166	0.773847	0	1.8126	11.576	2.329	3.1966	17.373	11.8232	0.85223	3.7199	0	21.51	0	0	0	5.6822	1.9546	82.411	0.71949	1.0569	0	0.76638	0.73286	23.002	0	ENSG00000164038	133308	solute carrier family 9, subfamily B (NHA2, cation proton antiporter 2), member 2 [Source:HGNC Symbol;Acc:HGNC:25143]
PGAM5	1.4908	3.07392	3.3999	0.065199	0.773847	0	7.2506	2.395	5.6108	0.24589	0.36193	2.9558	1.2783	0	2.3918	13.336	0	38.614	13.733	6.9449	3.9091	11.971	5.3962	15.854	1.6757	4.5983	1.4657	28.166	1.3571	ENSG00000247077	192111	phosphoglycerate mutase family member 5 [Source:HGNC Symbol;Acc:HGNC:28763]
FAM171A1	-2.9064	0.971905	3.3935	0.065456	0.775683	0	0.90632	0	0	1.1065	3.2574	0	0.42611	0.61998	0	3.2264	28.7008	0	0	1.8941	0.65152	0	0.17987	2.4662	2.5136	0	0.73286	0	0	ENSG00000148468	221061	family with sequence similarity 171, member A1 [Source:HGNC Symbol;Acc:HGNC:23522]
P4HTM	-1.6584	2.97207	3.3902	0.065586	0.775683	0	13.821	13.971	23.819	1.8442	0.72386	0	11.079	14.88	0.47836	10.109	0	4.7091	8.8858	1.2627	9.1213	3.8169	4.1371	0.52847	5.5857	0.76638	1.0993	3.286	20.508	ENSG00000178467	54681	prolyl 4-hydroxylase, transmembrane (endoplasmic reticulum) [Source:HGNC Symbol;Acc:HGNC:28858]
HBS1L	0.95122	6.31976	3.3887	0.065646	0.775683	0	156.57	82.228	33.241	144.34	1.4477	109.365	63.491	48.359	11.959	79.8	28.7008	87.212	12.117	17.362	39.091	170.89	100.19	76.804	165.9	64.376	144.37	123.46	50.818	ENSG00000112339	10767	HBS1-like translational GTPase [Source:HGNC Symbol;Acc:HGNC:4834]
CCL4L2	1.9683	3.88459	3.3882	0.065666	0.775683	0	7.4772	0	6.987	131.18	0	14.779	0.42611	0	0.95671	3.6566	40.3362	12.62	6.4624	22.097	16.288	31.056	0	6.8701	0.55857	0	0	0.46943	1.3571	ENSG00000276125	NA	chemokine (C-C motif) ligand 4-like 2 [Source:HGNC Symbol;Acc:HGNC:24066]
TRPM7	1.3539	4.65488	3.3862	0.065745	0.775879	0	21.299	1.5967	8.8925	18.811	0	47.2928	29.402	1.24	6.697	18.928	38.0091	0.75345	10.501	1.5784	10.424	127.17	10.972	27.48	37.424	4.2151	22.352	97.172	30.46	ENSG00000092439	54822	transient receptor potential cation channel, subfamily M, member 7 [Source:HGNC Symbol;Acc:HGNC:17994]
DLEU7-AS1	-2.9305	0.827578	3.3845	0.06581	0.77591	0	2.2658	0	1.1645	0.98356	0	0	3.4089	0	10.524	0	0	0	0	4.1038	0.65152	0	4.4968	0.52847	0.55857	0	0	0	0	ENSG00000237152	100874074	DLEU7 antisense RNA 1 [Source:HGNC Symbol;Acc:HGNC:39966]
GEN1	1.9226	2.31388	3.3783	0.066061	0.778126	0	0	3.9917	3.8111	1.9671	0	2.9558	1.2783	0	0	5.5925	1.5514	0	0	1.2627	0.65152	35.22	0.35975	0.35231	16.199	4.2151	1.0993	9.3886	0.15079	ENSG00000178295	348654	GEN1 Holliday junction 5' flap endonuclease [Source:HGNC Symbol;Acc:HGNC:26881]
STARD3	-1.0121	4.8323	3.3757	0.066165	0.778616	0	54.379	10.378	50.391	20.655	71.301	14.779	38.776	24.179	12.437	10.755	45.7661	5.4625	22.618	31.252	31.273	3.6434	18.527	41.749	32.676	37.936	16.856	10.797	29.857	ENSG00000131748	10948	StAR-related lipid transfer (START) domain containing 3 [Source:HGNC Symbol;Acc:HGNC:17579]
CLIP2	-2.0759	1.92525	3.374	0.066235	0.778697	0	0.45316	0.39917	6.0342	1.1065	0	0	1.7045	32.239	9.0888	4.7321	0	0.75345	3.2312	8.2076	0.65152	0	1.0792	6.694	1.3964	0.76638	1.4657	2.3471	0.60318	ENSG00000106665	7461	CAP-GLY domain containing linker protein 2 [Source:HGNC Symbol;Acc:HGNC:2586]
MRTO4	-1.5637	3.85306	3.3701	0.066391	0.779794	0	3.6253	18.761	27.524	4.426	0	20.6906	30.68	22.939	12.916	15.057	55.0745	0.37673	22.618	6.9449	39.091	0.69399	17.268	9.8648	6.7028	4.5983	0.36643	27.696	7.5397	ENSG00000053372	51154	mRNA turnover 4 homolog (S. cerevisiae) [Source:HGNC Symbol;Acc:HGNC:18477]
AOC1	-2.4376	5.30632	3.3676	0.06649	0.78015	0	59.817	1.5967	30.383	0	0	0	8.0962	0	52.619	11.185	1.5514	25.806	6.4624	116.17	14.333	4.6844	45.688	419.25	0	4.2151	0	16.43	18.095	ENSG00000002726	26	amine oxidase, copper containing 1 [Source:HGNC Symbol;Acc:HGNC:80]
GLRX5	1.133	4.06802	3.3662	0.066548	0.78015	0	1.5861	16.366	6.3518	5.7784	3.9812	8.8674	8.5223	19.219	54.533	16.993	1.5514	22.227	15.348	10.102	3.9091	28.801	3.0579	15.678	5.5857	14.944	71.087	20.185	18.095	ENSG00000182512	51218	glutaredoxin 5 [Source:HGNC Symbol;Acc:HGNC:20134]
NCLN	-1.391	4.32475	3.3647	0.06661	0.78015	0	36.253	17.563	42.134	9.9586	1.0858	11.8232	20.027	34.719	121.02	10.54	10.8598	11.678	11.309	25.57	23.455	1.388	2.878	9.5125	7.82	19.926	0.36643	10.797	14.778	ENSG00000125912	56926	nicalin [Source:HGNC Symbol;Acc:HGNC:26923]
TNFRSF10D	1.6303	3.04641	3.3553	0.066988	0.782645	0	7.024	0	4.0228	2.8277	0	5.9116	17.471	1.86	0	0.2151	0	25.429	0	11.049	7.1667	18.391	15.469	2.1139	3.6307	3.4487	32.612	4.6943	3.4683	ENSG00000173530	8793	tumor necrosis factor receptor superfamily, member 10d, decoy with truncated death domain [Source:HGNC Symbol;Acc:HGNC:11907]
LIMA1	1.2052	5.0256	3.3531	0.067077	0.782645	0	70.467	15.168	5.2932	16.844	0.36193	26.6022	16.618	3.0999	12.916	43.664	0.7757	19.778	14.54	7.2605	13.682	77.727	108.1	9.8648	18.712	101.55	20.886	85.436	26.841	ENSG00000050405	51474	LIM domain and actin binding 1 [Source:HGNC Symbol;Acc:HGNC:24636]
SH3RF1	-2.6714	1.92797	3.3501	0.067201	0.782645	0	12.235	5.5883	0.21173	2.213	0	2.9558	5.5395	0	0	0	0	0	0.8078	3.1568	1.9546	0	1.7987	2.29	0.55857	0	0	0.93886	23.825	ENSG00000154447	57630	SH3 domain containing ring finger 1 [Source:HGNC Symbol;Acc:HGNC:17650]
SPOPL	-1.175	3.41386	3.35	0.067206	0.782645	0	23.338	9.1808	3.07	7.6226	17.373	8.8674	17.471	8.6798	6.697	10.109	9.3084	5.4625	0.8078	7.5762	11.076	4.6844	6.8352	25.895	6.1443	3.8319	3.6643	5.1637	22.318	ENSG00000144228	339745	speckle-type POZ protein-like [Source:HGNC Symbol;Acc:HGNC:27934]
C14orf166	0.66036	6.99888	3.349	0.067247	0.782645	0	138.44	73.048	85.961	129.95	266.74	106.409	51.56	61.378	123.89	107.55	119.457	200.79	51.699	65.661	158.32	264.24	64.934	76.981	95.795	192.36	126.05	130.03	221.97	ENSG00000087302	51637	chromosome 14 open reading frame 166 [Source:HGNC Symbol;Acc:HGNC:23169]
TXNRD1	-1.0648	5.51712	3.3477	0.067298	0.782645	0	70.24	68.657	58.119	30.736	52.48	168.481	10.227	6.1998	9.5671	109.91	78.3454	53.118	21.003	26.201	85.349	15.615	83.641	36.288	39.938	27.59	13.558	16.43	15.833	ENSG00000198431	7296	thioredoxin reductase 1 [Source:HGNC Symbol;Acc:HGNC:12437]
FAM107B	0.83844	6.78955	3.3467	0.067341	0.782645	0	97.656	77.438	31.653	169.17	121.61	221.685	104.4	16.74	61.23	106.26	111.7	362.41	40.39	38.197	172.65	273.43	26.082	95.653	122.61	39.852	97.836	40.371	120.18	ENSG00000065809	83641	family with sequence similarity 107, member B [Source:HGNC Symbol;Acc:HGNC:23726]
CCNC	1.0602	6.12798	3.3451	0.067406	0.782645	0	80.889	108.97	23.608	13.893	0.36193	17.7348	17.897	11.16	87.061	81.091	10.0841	71.578	42.005	29.674	31.925	172.8	62.776	90.016	154.17	209.6	43.971	152.56	49.461	ENSG00000112237	892	cyclin C [Source:HGNC Symbol;Acc:HGNC:1581]
CLIC4	0.93581	5.67429	3.3449	0.067414	0.782645	0	71.373	95.401	23.925	52.375	28.231	29.558	9.8006	7.4398	2.8701	44.525	70.5884	95.877	67.855	33.146	24.758	82.758	11.692	86.669	59.767	127.99	32.979	71.823	18.246	ENSG00000169504	25932	chloride intracellular channel 4 [Source:HGNC Symbol;Acc:HGNC:13518]
NUP188	-1.2363	5.02142	3.341	0.067573	0.782645	0	68.654	36.723	39.487	48.563	57.185	109.365	65.195	68.198	63.143	61.087	4.6542	6.7811	4.8468	17.362	12.379	2.9495	16.009	32.941	12.009	11.496	3.6643	26.757	6.1826	ENSG00000095319	23511	nucleoporin 188kDa [Source:HGNC Symbol;Acc:HGNC:17859]
ZNF791	1.2998	6.18457	3.3397	0.067629	0.782645	0	86.78	106.18	25.513	11.926	6.8767	14.779	31.106	3.0999	0	21.725	0	79.489	31.504	22.729	44.303	258.68	45.868	56.018	293.81	136.8	181.38	84.497	73.135	ENSG00000173875	163049	zinc finger protein 791 [Source:HGNC Symbol;Acc:HGNC:26895]
RNF11	1.158	4.20181	3.3393	0.067645	0.782645	0	6.5708	7.5842	5.7166	26.31	24.611	14.779	10.653	1.24	0	7.0981	25.598	7.5345	13.733	7.2605	18.243	100.98	7.9144	32.589	24.577	12.262	7.3286	19.716	13.571	ENSG00000123091	26994	ring finger protein 11 [Source:HGNC Symbol;Acc:HGNC:10056]
RNA45S5	-2.9711	0.500453	3.3384	0.06768	0.782645	0	0.45316	0	3.7052	0.61473	3.6193	23.6464	0.85223	4.3399	0	0.2151	0.7757	0.56509	0	0.31568	0	0	0	0	0	0	0	0	0.30159	ENSG00000225840	100008588	RNA, 45S pre-ribosomal 5 [Source:HGNC Symbol;Acc:HGNC:44273]
TNFRSF25	1.1005	4.75187	3.3378	0.067705	0.782645	0	34.44	14.769	25.195	38.728	33.298	5.9116	8.0962	6.8198	25.353	8.8189	0.7757	13.75	3.2312	25.254	56.682	44.589	13.311	5.8132	14.802	15.711	131.55	8.9192	49.159	ENSG00000215788	8718	tumor necrosis factor receptor superfamily, member 25 [Source:HGNC Symbol;Acc:HGNC:11910]
MMP2	-2.2703	4.72274	3.3305	0.068006	0.783921	0	1.5861	75.043	12.492	4.549	231.64	8.8674	56.673	16.12	0	36.351	0	22.415	0	11.996	43	0.69399	54.322	1.7616	0	6.131	1.0993	5.1637	0	ENSG00000087245	4313	matrix metallopeptidase 2 (gelatinase A, 72kDa gelatinase, 72kDa type IV collagenase) [Source:HGNC Symbol;Acc:HGNC:7166]
GNG5	0.71485	9.16283	3.33	0.068027	0.783921	0	342.14	485.79	330.4	299.37	551.95	91.6299	384.78	177.94	458.27	560.32	473.175	802.05	1027.5	499.4	184.38	1252	532.61	843.97	844.84	1303.6	356.53	804.13	520.99	ENSG00000174021	2787	guanine nucleotide binding protein (G protein), gamma 5 [Source:HGNC Symbol;Acc:HGNC:4408]
SNORA8	2.213	1.19404	3.3292	0.068061	0.783921	0	2.2658	0	0.42345	1.8442	0	5.9116	0	0	0	3.2264	0	0.94181	0	0	0	16.309	0	0.88078	1.1171	0	0	1.4083	0.30159	ENSG00000207304	654320	small nucleolar RNA, H/ACA box 8 [Source:HGNC Symbol;Acc:HGNC:32596]
ENC1	1.7864	2.05616	3.3278	0.068117	0.783921	0	7.9303	0.39917	0.10586	7.0079	0	2.9558	1.2783	4.3399	0	0.86038	0	5.2742	0	0.94703	2.6061	0	7.1949	5.9893	0	2.6823	20.886	8.4497	1.0556	ENSG00000171617	8507	ectodermal-neural cortex 1 (with BTB domain) [Source:HGNC Symbol;Acc:HGNC:3345]
MAML1	1.6239	2.92884	3.3264	0.068177	0.783921	0	8.1569	5.9875	1.6938	23.974	0	20.6906	5.9656	11.16	0	9.4642	2.3271	16.199	0	2.8411	3.9091	23.249	5.3962	0.52847	0	3.0655	14.291	0.46943	0.15079	ENSG00000161021	9794	mastermind-like 1 (Drosophila) [Source:HGNC Symbol;Acc:HGNC:13632]
METTL14	1.4768	4.4381	3.326	0.068195	0.783921	0	2.9456	11.576	6.987	2.336	0	23.6464	18.749	0	4.7836	6.2378	0	24.11	2.4234	14.837	24.758	167.25	10.972	17.263	78.479	11.112	18.321	5.6332	9.6508	ENSG00000145388	57721	methyltransferase like 14 [Source:HGNC Symbol;Acc:HGNC:29330]
TSNARE1	1.9593	1.32685	3.3233	0.068303	0.783941	0	4.305	0	3.9169	6.2702	0	0	2.1306	0	0	0	0	0.56509	0	0	1.303	8.3279	0.35975	0	1.6757	3.8319	0.36643	1.4083	0.15079	ENSG00000171045	203062	t-SNARE domain containing 1 [Source:HGNC Symbol;Acc:HGNC:26437]
POLH	1.4187	3.18968	3.3224	0.068342	0.783941	0	4.9848	5.1892	5.0814	40.695	0	17.7348	8.5223	10.54	0	5.1623	0	0.37673	8.078	2.8411	7.1667	30.536	4.1371	11.45	3.3514	11.879	4.0307	2.3471	3.9207	ENSG00000170734	5429	polymerase (DNA directed), eta [Source:HGNC Symbol;Acc:HGNC:9181]
MEGF8	-2.7522	1.70923	3.3196	0.068458	0.783941	0	1.1329	1.5967	0.84691	0.12295	0	0	0	12.4	40.182	0.2151	17.841	0	1.6156	1.5784	0	0	0.17987	0.52847	0.27928	1.9159	2.1986	0	3.3175	ENSG00000105429	1954	multiple EGF-like-domains 8 [Source:HGNC Symbol;Acc:HGNC:3233]
TTC32	1.4263	4.64114	3.3163	0.068597	0.783941	0	23.564	7.9833	1.0586	6.2702	23.164	2.9558	12.783	14.26	6.697	27.532	0	104.92	0	16.731	22.803	60.03	11.152	24.838	75.686	59.777	2.9314	25.349	0	ENSG00000183891	130502	tetratricopeptide repeat domain 32 [Source:HGNC Symbol;Acc:HGNC:32954]
TMX2	0.74023	6.59523	3.31	0.068861	0.783941	0	83.835	110.17	72.411	113.23	169.02	70.9392	51.134	39.059	24.396	63.238	11.6354	127.33	67.047	24.938	85.349	128.39	131.13	100.41	128.19	160.94	128.62	153.97	141.45	ENSG00000213593	51075	thioredoxin-related transmembrane protein 2 [Source:HGNC Symbol;Acc:HGNC:30739]
RFT1	-1.1534	5.60328	3.3096	0.068876	0.783941	0	52.793	46.303	69.341	24.958	65.148	32.5138	83.944	69.438	64.578	48.827	0	0.75345	28.273	114.59	13.03	13.533	98.031	25.19	71.776	16.86	48.735	45.065	56.246	ENSG00000163933	91869	RFT1 homolog (S. cerevisiae) [Source:HGNC Symbol;Acc:HGNC:30220]
OSMR	2.4927	1.63065	3.3093	0.068891	0.783941	0	2.9456	0	2.329	0	0	0	0	0	0	0	0	0.18836	0.8078	3.7881	0.65152	27.413	3.2377	0.70463	0	0	0	3.286	0	ENSG00000145623	9180	oncostatin M receptor [Source:HGNC Symbol;Acc:HGNC:8507]
SLC2A14	-2.096	2.94974	3.3091	0.068897	0.783941	0	0.22658	3.9917	1.3762	2.5819	4.3432	2.9558	64.343	22.939	1.9134	0.86038	38.0091	1.8836	0	4.7351	1.303	5.7254	0	15.326	0.83785	2.2991	0	1.4083	8.7461	ENSG00000173262	144195	solute carrier family 2 (facilitated glucose transporter), member 14 [Source:HGNC Symbol;Acc:HGNC:18301]
LYRM5	1.4346	4.3802	3.3086	0.06892	0.783941	0	0	5.1892	3.07	2.336	8.3244	2.9558	14.488	1.24	29.658	23.876	25.598	0	46.852	3.4724	7.8183	67.143	18.527	14.445	16.199	116.87	3.6643	38.963	17.341	ENSG00000205707	144363	LYR motif containing 5 [Source:HGNC Symbol;Acc:HGNC:27052]
ASPN	2.211	3.34582	3.3039	0.069117	0.783941	0	0	3.5925	0	0	40.536	0	0.85223	0	0	8.3887	0	5.0858	0.8078	4.7351	0	0	9.1736	11.274	1.955	14.944	113.23	3.286	0.75397	ENSG00000106819	54829	asporin [Source:HGNC Symbol;Acc:HGNC:14872]
TONSL	1.8659	1.12114	3.3031	0.069151	0.783941	0	0.22658	1.9958	1.588	0.24589	0	0	1.7045	0	0	1.5057	0	0.18836	0	0.31568	3.2576	6.9399	0.89937	2.29	1.955	0.38319	0	14.083	0	ENSG00000160949	4796	tonsoku-like, DNA repair protein [Source:HGNC Symbol;Acc:HGNC:7801]
SNRPG	0.78735	7.71256	3.3029	0.069157	0.783941	0	149.77	166.85	86.702	65.407	119.08	41.3812	63.491	43.399	305.67	276.61	104.719	310.23	375.63	135.74	178.52	432.7	134.37	212.8	293.53	561.37	65.591	376.01	280.33	ENSG00000143977	6637	small nuclear ribonucleoprotein polypeptide G [Source:HGNC Symbol;Acc:HGNC:11163]
PTS	0.95747	4.85044	3.2973	0.069395	0.783941	0	7.9303	39.917	14.186	7.8685	41.26	20.6906	13.636	8.6798	6.2186	14.411	3.8785	66.304	58.161	16.731	35.182	44.589	7.9144	29.771	31.838	24.907	44.338	76.986	35.889	ENSG00000150787	5805	6-pyruvoyltetrahydropterin synthase [Source:HGNC Symbol;Acc:HGNC:9689]
NCDN	1.5813	2.84284	3.297	0.069407	0.783941	0	8.6101	3.9917	5.6108	3.6884	0.36193	11.8232	0.42611	7.4398	8.6104	0.43019	0	3.0138	0	3.1568	6.5152	58.989	0.89937	0.17616	1.955	3.4487	0.73286	1.4083	9.1985	ENSG00000020129	23154	neurochondrin [Source:HGNC Symbol;Acc:HGNC:17597]
CPTP	-1.9413	1.8516	3.295	0.069493	0.783941	0	6.3443	1.9958	7.728	0.12295	0	0	0.85223	1.86	7.1753	1.0755	0	0.37673	5.6546	3.1568	8.4698	0	7.5547	2.9947	5.865	4.9815	0	0.46943	1.6587	ENSG00000224051	80772	ceramide-1-phosphate transfer protein [Source:HGNC Symbol;Acc:HGNC:28116]
HMGB2	0.68291	8.07438	3.2925	0.069596	0.783941	0	390.4	120.95	125.55	627.76	229.83	203.95	141.04	141.36	263.57	254.67	494.894	526.1	173.68	234.23	327.06	661.02	206.14	109.39	296.32	165.54	97.104	152.1	224.83	ENSG00000164104	3148	high mobility group box 2 [Source:HGNC Symbol;Acc:HGNC:5000]
ICT1	-1.4632	3.996	3.2918	0.069628	0.783941	0	14.048	22.353	29.959	2.9507	0	5.9116	13.636	0	66.492	17.423	2.3271	14.881	16.964	24.307	31.273	1.2145	13.85	11.274	9.4957	6.5142	9.8936	4.2249	29.857	ENSG00000167862	3396	immature colon carcinoma transcript 1 [Source:HGNC Symbol;Acc:HGNC:5359]
ZNF91	-1.1107	5.66943	3.2866	0.069849	0.783941	0	34.667	47.501	12.174	7.3767	117.99	17.7348	25.993	7.4398	68.883	139.17	169.878	6.4043	95.32	17.046	27.364	32.27	15.109	55.842	112.55	34.487	49.101	34.738	37.849	ENSG00000167232	7644	zinc finger protein 91 [Source:HGNC Symbol;Acc:HGNC:13166]
TMED10P1	-1.7152	2.52339	3.2853	0.069904	0.783941	0	1.1329	1.5967	18.526	3.6884	1.0858	26.6022	1.7045	3.0999	0.95671	3.2264	0	1.1302	9.6936	12.943	5.2122	1.041	0.53962	7.3986	7.82	4.5983	0	1.4083	13.873	ENSG00000254618	NA	transmembrane emp24-like trafficking protein 10 (yeast) pseudogene 1 [Source:HGNC Symbol;Acc:HGNC:30754]
GNA11	-3.1724	1.15017	3.2847	0.069928	0.783941	0	0	7.9833	0.10586	0.12295	0	0	0	1.86	0	3.0113	0	0	0	0.31568	7.1667	0.69399	15.109	0.17616	0	0.38319	0	0	0	ENSG00000088256	2767	guanine nucleotide binding protein (G protein), alpha 11 (Gq class) [Source:HGNC Symbol;Acc:HGNC:4379]
TIAM2	1.5852	3.65177	3.2837	0.069971	0.783941	0	5.2114	13.173	3.4935	34.425	1.0858	41.3812	4.6873	1.24	1.9134	14.411	0	24.11	0	0	28.015	58.469	0.53962	7.3986	10.054	7.6638	0	16.899	5.881	ENSG00000146426	26230	T-cell lymphoma invasion and metastasis 2 [Source:HGNC Symbol;Acc:HGNC:11806]
IL10RB-AS1	-2.1383	1.89299	3.2834	0.069982	0.783941	0	2.719	1.9958	3.7052	1.7212	0	0	17.045	6.1998	0	0.64529	0	0.75345	0	0	9.7728	0.1735	4.317	6.8701	3.3514	1.5328	0	0.93886	8.4445	ENSG00000223799	100288432	IL10RB antisense RNA 1 (head to head) [Source:HGNC Symbol;Acc:HGNC:44303]
STRAP	0.67849	7.40186	3.282	0.070042	0.783941	0	113.52	169.25	62.248	175.2	239.6	156.657	87.353	55.799	50.227	155.51	267.615	236.02	87.242	63.767	192.2	507.13	234.38	158.72	212.26	137.18	180.28	158.67	163.91	ENSG00000023734	11171	serine/threonine kinase receptor associated protein [Source:HGNC Symbol;Acc:HGNC:30796]
CDKL1	-1.6546	2.01804	3.2818	0.070051	0.783941	0	10.423	3.1933	4.2345	0.61473	1.0858	11.8232	3.4089	6.8198	0.47836	9.6793	6.2056	0	12.117	0.63135	1.9546	0.52049	0.71949	8.2794	1.955	3.8319	0.73286	3.7554	1.2064	ENSG00000100490	8814	cyclin-dependent kinase-like 1 (CDC2-related kinase) [Source:HGNC Symbol;Acc:HGNC:1781]
ZXDC	1.7923	3.32109	3.2816	0.07006	0.783941	0	0.67974	14.37	15.033	79.915	0	14.779	11.931	0	0	6.4529	0	16.953	4.8468	4.4195	2.6061	5.3784	3.5975	0.17616	0.83785	0	0.36643	0.93886	6.1826	ENSG00000070476	79364	ZXD family zinc finger C [Source:HGNC Symbol;Acc:HGNC:28160]
SRP14	0.57272	9.33985	3.2815	0.070063	0.783941	0	521.14	518.12	356.02	580.92	700.34	475.884	520.29	233.73	528.11	672.17	724.501	1058.2	718.13	341.25	669.76	1099.6	539.62	724.89	878.35	1113.9	462.8	806.01	632.58	ENSG00000140319	6727	signal recognition particle 14kDa (homologous Alu RNA binding protein) [Source:HGNC Symbol;Acc:HGNC:11299]
MYNN	0.95492	5.91049	3.2804	0.070112	0.783941	0	53.02	118.95	19.055	71.308	19.906	59.116	26.845	19.839	5.2619	118.09	15.5139	53.872	6.4624	58.084	23.455	117.28	38.133	21.139	98.867	77.404	29.314	201.39	101.18	ENSG00000085274	55892	myoneurin [Source:HGNC Symbol;Acc:HGNC:14955]
CDKN1B	1.2362	4.68116	3.2801	0.070123	0.783941	0	4.7582	9.58	4.3404	32.703	27.869	2.9558	16.618	0	0	19.574	24.8223	58.016	10.501	12.311	39.743	96.118	9.7132	16.383	81.551	21.842	4.7636	37.554	19.452	ENSG00000111276	1027	cyclin-dependent kinase inhibitor 1B (p27, Kip1) [Source:HGNC Symbol;Acc:HGNC:1785]
TLE4	1.42	4.37186	3.2781	0.07021	0.783941	0	3.3987	21.954	14.397	6.762	27.145	47.2928	19.601	4.3399	0	1.9359	0	47.844	0	5.0508	5.8637	127.69	6.6553	28.89	42.172	16.477	16.489	3.7554	6.1826	ENSG00000106829	7091	transducin-like enhancer of split 4 [Source:HGNC Symbol;Acc:HGNC:11840]
SUMO1P3	0.65999	6.75566	3.2779	0.070217	0.783941	0	106.49	84.623	53.884	59.751	108.58	85.7182	63.917	63.238	62.665	107.33	79.8967	257.3	63.008	93.124	51.47	156.49	65.654	83.851	182.93	177.8	79.515	147.87	216.24	ENSG00000235082	NA	SUMO1 pseudogene 3 (functional) [Source:HGNC Symbol;Acc:HGNC:33150]
C6orf132	-3.5575	2.11432	3.2752	0.070335	0.784082	0	2.719	5.1892	0	0	72.024	0	0.85223	1.86	0	0	0	1.1302	14.54	0.31568	0	0	0.17987	0.17616	0	0	0.73286	0.93886	0	ENSG00000188112	647024	chromosome 6 open reading frame 132 [Source:HGNC Symbol;Acc:HGNC:21288]
ITPR2	-1.5568	4.20383	3.2727	0.070443	0.784082	0	17.22	6.3867	17.362	4.7949	15.563	5.9116	29.402	3.0999	41.617	41.513	0.7757	0	15.348	22.097	3.2576	0	39.033	42.63	30.721	25.674	2.1986	9.858	17.945	ENSG00000123104	3709	inositol 1,4,5-trisphosphate receptor, type 2 [Source:HGNC Symbol;Acc:HGNC:6181]
PIGP	0.91878	5.2221	3.2719	0.070474	0.784082	0	33.987	7.9833	20.961	12.049	39.812	2.9558	20.88	40.919	72.71	42.804	6.9813	49.351	38.774	40.407	14.333	39.731	15.289	28.714	37.145	144.85	19.054	69.476	32.119	ENSG00000185808	51227	phosphatidylinositol glycan anchor biosynthesis, class P [Source:HGNC Symbol;Acc:HGNC:3046]
PLOD3	-1.3616	4.51796	3.2718	0.070482	0.784082	0	9.9696	9.58	49.332	23.728	0	8.8674	17.045	42.779	77.015	23.445	30.2522	1.6953	29.889	32.199	28.015	0.69399	6.6553	53.376	6.9821	13.028	4.3971	18.777	27.294	ENSG00000106397	8985	procollagen-lysine, 2-oxoglutarate 5-dioxygenase 3 [Source:HGNC Symbol;Acc:HGNC:9083]
RAB15	-2.5837	3.50792	3.2635	0.070839	0.786681	0	27.643	0	8.4691	0	118.35	0	0.42611	27.899	0	0.2151	34.9063	9.0414	0.8078	2.5254	1.9546	0	0.17987	1.0569	11.451	2.2991	0	2.8166	7.0873	ENSG00000139998	376267	RAB15, member RAS oncogene family [Source:HGNC Symbol;Acc:HGNC:20150]
TRAT1	1.4054	6.87009	3.2634	0.070843	0.786681	0	166.31	101.39	26.783	55.817	0	147.79	0.85223	17.98	54.054	86.898	0	259.19	30.696	94.071	59.288	711.17	26.262	5.2847	494.06	129.9	80.248	44.126	58.508	ENSG00000163519	50852	T cell receptor associated transmembrane adaptor 1 [Source:HGNC Symbol;Acc:HGNC:30698]
ZNF326	1.5371	3.83223	3.2553	0.071194	0.787327	0	11.329	12.374	13.127	3.1966	10.134	17.7348	5.9656	4.3399	0	7.9585	0	0	0	4.1038	16.288	112.77	14.03	2.1139	0.55857	12.645	9.5271	10.327	25.333	ENSG00000162664	284695	zinc finger protein 326 [Source:HGNC Symbol;Acc:HGNC:14104]
DOCK7	-2.6071	2.41041	3.2544	0.071232	0.787327	0	0	0	4.4463	4.7949	14.115	0	1.7045	2.4799	53.098	1.5057	0	0.56509	2.4234	1.2627	0	0	4.317	12.859	8.0993	0	0	0.46943	0.15079	ENSG00000116641	85440	dedicator of cytokinesis 7 [Source:HGNC Symbol;Acc:HGNC:19190]
RAB11FIP3	-2.9378	0.906606	3.2533	0.071279	0.787327	0	0	0	0.74104	0.12295	0	2.9558	1.7045	1.86	0	3.2264	0	0.18836	0.8078	14.837	11.727	0	0	0.17616	0.27928	0	0	1.4083	0	ENSG00000275338	9727	RAB11 family interacting protein 3 (class II) [Source:HGNC Symbol;Acc:HGNC:17224]
PM20D2	1.9683	2.12004	3.2522	0.071329	0.787327	0	4.305	0.79833	0	1.8442	8.3244	2.9558	0	0	0	4.7321	0	0	0.8078	1.2627	3.2576	0.34699	2.5182	6.3416	1.1171	3.0655	0	51.168	3.4683	ENSG00000146281	135293	peptidase M20 domain containing 2 [Source:HGNC Symbol;Acc:HGNC:21408]
BMP6	2.2904	1.284	3.2521	0.071332	0.787327	0	6.1177	4.3908	0	0	0	0	2.5567	0	0	0	2.3271	0	0.8078	0	1.303	0	0.35975	0.35231	0.27928	19.926	0.36643	13.613	0.30159	ENSG00000153162	654	bone morphogenetic protein 6 [Source:HGNC Symbol;Acc:HGNC:1073]
NCOR2	1.157	3.3489	3.2517	0.07135	0.787327	0	4.305	7.185	9.8453	2.4589	0.36193	14.779	11.505	15.5	3.3485	6.0227	8.5327	48.032	2.4234	7.2605	9.7728	14.227	7.9144	5.637	1.955	3.8319	23.451	3.7554	7.5397	ENSG00000196498	9612	nuclear receptor corepressor 2 [Source:HGNC Symbol;Acc:HGNC:7673]
ZNF506	-2.092	2.17907	3.2516	0.071354	0.787327	0	1.3595	10.378	3.07	0.24589	0	5.9116	7.2439	0.61998	0	13.336	0	2.072	1.6156	1.2627	3.2576	1.041	0	2.8185	27.649	1.1496	0	2.3471	4.9762	ENSG00000081665	440515	zinc finger protein 506 [Source:HGNC Symbol;Acc:HGNC:23780]
CKAP5	-1.3987	4.58805	3.2504	0.071408	0.787327	0	26.283	17.563	37.264	1.5983	0	38.4254	7.67	32.239	13.872	23.445	0	5.6509	4.8468	40.091	17.591	15.094	58.819	54.256	20.388	26.44	8.7943	4.6943	71.476	ENSG00000175216	9793	cytoskeleton associated protein 5 [Source:HGNC Symbol;Acc:HGNC:28959]
SECISBP2	0.86151	6.12776	3.2479	0.071514	0.787799	0	78.17	151.68	34.194	33.81	113.28	14.779	37.498	21.079	56.446	83.457	55.0745	47.467	8.8858	22.097	37.137	74.951	36.514	90.016	18.154	153.28	141.81	164.3	95.453	ENSG00000187742	79048	SECIS binding protein 2 [Source:HGNC Symbol;Acc:HGNC:30972]
RNF43	-3.1781	0.832818	3.2454	0.071624	0.788136	0	0	15.967	0	0.12295	1.4477	2.9558	6.3917	0.61998	0	3.4415	0	0	0	0	1.303	0	0	0	3.0721	0.76638	0.36643	0	0	ENSG00000108375	54894	ring finger protein 43 [Source:HGNC Symbol;Acc:HGNC:18505]
TFCP2	1.497	4.68777	3.2443	0.071672	0.788136	0	26.057	5.5883	24.878	13.893	0	0	8.0962	4.9599	14.829	0.43019	0	43.512	0	1.5784	5.2122	46.324	59.358	39.635	35.469	42.534	119.82	3.7554	41.468	ENSG00000135457	7024	transcription factor CP2 [Source:HGNC Symbol;Acc:HGNC:11748]
FGD5	-2.2696	2.14821	3.2412	0.071809	0.788451	0	19.486	0.79833	1.9055	0	0	0	0	11.16	8.6104	1.5057	0	1.1302	2.4234	4.7351	1.303	0	5.5761	12.859	0.27928	3.8319	0.73286	0	6.3334	ENSG00000154783	152273	FYVE, RhoGEF and PH domain containing 5 [Source:HGNC Symbol;Acc:HGNC:19117]
FABP3	1.6414	2.74592	3.2374	0.071975	0.788451	0	5.4379	1.5967	17.044	24.466	1.0858	0	0.85223	10.54	0	0.86038	1.5514	2.6371	0	6.9449	0.65152	0	0.17987	9.5125	1.1171	3.8319	24.184	11.266	0.90477	ENSG00000121769	2170	fatty acid binding protein 3, muscle and heart (mammary-derived growth inhibitor) [Source:HGNC Symbol;Acc:HGNC:3557]
TRH	-3.3833	0.57563	3.2349	0.072084	0.788451	0	0	0.79833	0.63518	0	0.36193	0	5.5395	0	0	0	25.598	0	0	0	0.65152	0	0.89937	1.0569	0.55857	0	1.0993	0	0	ENSG00000170893	7200	thyrotropin-releasing hormone [Source:HGNC Symbol;Acc:HGNC:12298]
TRIM62	-2.1119	1.73456	3.2337	0.072136	0.788451	0	7.4772	2.7942	8.6808	1.8442	0	8.8674	8.5223	9.2998	0	4.0868	0	0.56509	2.4234	4.1038	1.303	1.5615	0.17987	0	5.3064	0	0.73286	0	0.15079	ENSG00000116525	55223	tripartite motif containing 62 [Source:HGNC Symbol;Acc:HGNC:25574]
EREG	1.4365	5.7001	3.233	0.072168	0.788451	0	8.3835	11.576	1.1645	49.67	7.2386	82.7624	210.07	0	1.4351	2.5811	11.6354	388.4	58.161	3.7881	45.606	106.35	14.57	48.619	45.244	9.1965	15.39	4.6943	50.214	ENSG00000124882	2069	epiregulin [Source:HGNC Symbol;Acc:HGNC:3443]
HDAC2	1.0357	6.33204	3.2321	0.072206	0.788451	0	91.539	32.333	29.43	21.024	33.298	8.8674	33.237	5.5799	3.3485	79.585	31.8036	167.64	71.894	20.519	30.621	253.13	95.153	49.5	311.96	64.759	104.8	142.24	108.42	ENSG00000196591	3066	histone deacetylase 2 [Source:HGNC Symbol;Acc:HGNC:4853]
NFE2	-3.3113	1.60474	3.2319	0.072216	0.788451	0	0.45316	0	9.4218	0	0	2.9558	16.618	9.2998	0	9.8944	0	0	0	0	0	0.1735	5.2163	0	0	0.38319	0.36643	0.93886	0	ENSG00000123405	4778	nuclear factor, erythroid 2 [Source:HGNC Symbol;Acc:HGNC:7780]
BCKDHA	-1.2653	5.46822	3.2306	0.072272	0.788451	0	95.844	51.892	113.91	35.531	0.72386	14.779	55.395	37.199	77.494	51.623	24.0466	24.864	46.852	85.864	84.698	0	48.026	28.009	15.919	3.0655	36.276	27.227	30.913	ENSG00000248098	593	branched chain keto acid dehydrogenase E1, alpha polypeptide [Source:HGNC Symbol;Acc:HGNC:986]
CEP164	-1.323	4.02234	3.2282	0.072378	0.788725	0	6.3443	7.9833	11.963	4.9178	17.735	5.9116	14.062	13.64	122.46	30.328	18.6167	2.8254	2.4234	15.784	1.303	3.123	21.045	11.45	10.054	9.1965	17.589	7.9803	9.5	ENSG00000110274	22897	centrosomal protein 164kDa [Source:HGNC Symbol;Acc:HGNC:29182]
SAYSD1	-1.3934	4.79977	3.2253	0.072509	0.788725	0	31.268	13.971	42.345	17.581	64.786	0	8.0962	76.258	25.831	35.491	54.2988	0	22.618	38.197	14.333	17.176	63.136	15.678	34.352	14.561	0	24.41	6.3334	ENSG00000112167	55776	SAYSVFN motif domain containing 1 [Source:HGNC Symbol;Acc:HGNC:21025]
SEPHS2	-0.96135	4.65774	3.2243	0.072553	0.788725	0	11.329	28.74	45.627	25.45	35.107	17.7348	19.175	6.8198	31.093	40.008	32.5793	5.4625	12.925	20.835	62.546	20.993	33.456	23.605	13.964	19.159	5.13	9.858	39.81	ENSG00000179918	22928	selenophosphate synthetase 2 [Source:HGNC Symbol;Acc:HGNC:19686]
LAT2	-0.67061	7.50536	3.2237	0.072578	0.788725	0	278.47	108.17	240.73	135.24	234.17	44.337	253.11	227.53	195.17	166.27	235.036	108.5	123.59	190.67	132.91	27.586	295.53	194.3	211.14	131.82	166.36	183.08	251.52	ENSG00000086730	7462	linker for activation of T cells family, member 2 [Source:HGNC Symbol;Acc:HGNC:12749]
CBY3	1.9987	0.669308	3.2223	0.072641	0.788725	0	0.67974	0	0.21173	0.36884	0	0	0	0	0	0.43019	0	3.7673	0	0.31568	1.9546	0	0.17987	4.4039	0.55857	6.131	3.6643	0	0	ENSG00000204659	646019	chibby homolog 3 (Drosophila) [Source:HGNC Symbol;Acc:HGNC:33278]
DNAJB6	0.65572	8.46639	3.2186	0.072806	0.788725	0	191.23	257.06	93.054	306.26	458.93	215.774	259.93	187.86	615.17	295.97	522.044	869.86	176.1	221.92	127.7	496.2	554.55	416.96	301.07	365.56	635.75	220.63	307.92	ENSG00000105993	10049	DnaJ (Hsp40) homolog, subfamily B, member 6 [Source:HGNC Symbol;Acc:HGNC:14888]
SRGAP1	1.3817	4.25733	3.2186	0.072807	0.788725	0	22.432	0.39917	2.8583	0.36884	14.839	5.9116	11.079	9.2998	55.489	19.359	0	39.933	18.579	9.786	1.303	9.5424	19.966	24.838	1.6757	36.02	105.9	10.797	0.90477	ENSG00000196935	57522	SLIT-ROBO Rho GTPase activating protein 1 [Source:HGNC Symbol;Acc:HGNC:17382]
ABTB1	-1.2596	4.33787	3.2162	0.072913	0.788725	0	24.018	18.362	24.772	12.54	96.998	8.8674	28.55	37.819	3.8269	10.755	7.757	1.1302	2.4234	25.254	14.333	16.656	42.45	12.859	15.919	11.879	0.73286	14.083	10.556	ENSG00000114626	80325	ankyrin repeat and BTB (POZ) domain containing 1 [Source:HGNC Symbol;Acc:HGNC:18275]
DISC1	-2.7205	1.64146	3.2142	0.073001	0.788725	0	0.45316	0.39917	0.63518	0.36884	2.8955	0	1.2783	0.61998	33.963	0	0	0	33.12	0	0	0.34699	0	1.5854	4.7478	0.38319	2.1986	0.93886	0.90477	ENSG00000162946	27185	disrupted in schizophrenia 1 [Source:HGNC Symbol;Acc:HGNC:2888]
DNAAF2	1.2212	4.57951	3.2126	0.073071	0.788725	0	29.909	3.5925	7.6222	16.106	16.649	8.8674	9.3745	1.24	1.9134	16.132	0	88.53	14.54	2.2097	26.061	62.459	26.082	4.7562	80.713	37.169	7.695	17.369	27.143	ENSG00000165506	55172	dynein, axonemal, assembly factor 2 [Source:HGNC Symbol;Acc:HGNC:20188]
CATSPER2	-2.8926	0.603499	3.2101	0.073183	0.788725	0	4.5316	0	0.10586	0	2.8955	0	0.42611	1.24	9.0888	4.3019	0	0	0	0	0	0.1735	0.17987	0	0.83785	0	0	0.93886	0	ENSG00000166762	117155	cation channel, sperm associated 2 [Source:HGNC Symbol;Acc:HGNC:18810]
RNF103	1.2479	4.44362	3.2095	0.07321	0.788725	0	25.377	11.975	2.2231	8.6062	0	8.8674	11.505	8.6798	73.189	17.638	0	50.481	27.465	10.733	14.985	3.123	21.765	6.694	20.667	43.3	65.591	53.046	4.5238	ENSG00000239305	7844	ring finger protein 103 [Source:HGNC Symbol;Acc:HGNC:12859]
SPR	-2.3572	2.52336	3.2083	0.073264	0.788725	0	24.471	1.5967	10.904	0	0	0	1.7045	11.78	6.697	18.713	0	0.18836	1.6156	7.8919	5.8637	0.1735	0	0.88078	3.6307	0	0	7.0414	7.6905	ENSG00000116096	6697	sepiapterin reductase (7,8-dihydrobiopterin:NADP+ oxidoreductase) [Source:HGNC Symbol;Acc:HGNC:11257]
ANAPC13	0.69617	7.70578	3.2071	0.073319	0.788725	0	69.787	288.2	111.58	71.923	167.21	97.5415	135.08	66.338	132.98	166.91	243.569	586.75	187.41	92.177	92.516	232.31	209.73	286.78	313.36	429.17	194.21	218.28	364.17	ENSG00000129055	25847	anaphase promoting complex subunit 13 [Source:HGNC Symbol;Acc:HGNC:24540]
IGFBP4	-1.0543	3.94944	3.2057	0.073384	0.788725	0	19.033	20.757	13.762	4.3031	17.373	8.8674	16.618	14.26	23.918	18.928	15.5139	19.401	30.696	30.305	21.5	6.0724	18.707	8.6317	6.9821	3.0655	1.0993	16.899	12.818	ENSG00000141753	3487	insulin-like growth factor binding protein 4 [Source:HGNC Symbol;Acc:HGNC:5473]
ZNF347	-1.9929	2.57551	3.2048	0.073423	0.788725	0	0.67974	1.5967	8.4691	0.86062	0.36193	0	0	16.74	0	6.2378	0	1.3185	1.6156	2.2097	4.5606	0.34699	19.067	7.0463	35.469	2.6823	3.2979	0.93886	1.2064	ENSG00000197937	84671	zinc finger protein 347 [Source:HGNC Symbol;Acc:HGNC:16447]
AARS2	-2.0332	2.70176	3.2031	0.073498	0.788725	0	7.2506	7.185	12.704	0.12295	33.298	0	1.2783	9.2998	0.95671	2.366	0	3.7673	0	6.6292	4.5606	0.1735	9.1736	13.036	0.27928	0	0	6.1026	7.8413	ENSG00000124608	57505	alanyl-tRNA synthetase 2, mitochondrial [Source:HGNC Symbol;Acc:HGNC:21022]
ABHD10	1.0759	4.25442	3.2025	0.073526	0.788725	0	16.767	33.929	12.809	18.073	16.287	41.3812	2.1306	6.1998	10.045	22.155	0	51.046	1.6156	7.8919	26.061	41.813	12.231	7.0463	24.577	38.702	17.589	14.083	6.4842	ENSG00000144827	55347	abhydrolase domain containing 10 [Source:HGNC Symbol;Acc:HGNC:25656]
IFI44	1.0841	5.90722	3.2024	0.073531	0.788725	0	35.12	6.3867	40.228	20.655	112.2	17.7348	25.141	2.4799	67.927	21.725	13.9625	12.997	58.161	33.777	14.985	304.49	19.606	161.01	114.51	93.115	30.414	109.38	15.381	ENSG00000137965	10561	interferon-induced protein 44 [Source:HGNC Symbol;Acc:HGNC:16938]
PITX1	-2.3663	1.13711	3.2016	0.073568	0.788725	0	0.67974	13.173	2.0114	0.73767	0	0	0.85223	0.61998	4.3052	4.3019	1.5514	0.75345	13.733	0	0	0.34699	1.9786	0.35231	0	0	0	0.93886	0	ENSG00000069011	5307	paired-like homeodomain 1 [Source:HGNC Symbol;Acc:HGNC:9004]
TMCC1	1.1635	5.12979	3.1977	0.07374	0.789887	0	18.58	19.958	5.399	0.61473	9.4102	2.9558	3.4089	5.5799	8.1321	25.381	14.7382	41.816	25.042	17.994	11.076	18.044	44.069	72.4	104.45	152.51	92.34	35.207	38	ENSG00000172765	23023	transmembrane and coiled-coil domain family 1 [Source:HGNC Symbol;Acc:HGNC:29116]
ZNF626	-2.4909	3.06094	3.1916	0.074015	0.791789	0	18.806	14.769	1.7997	0	62.976	0	4.6873	0.61998	0	13.766	0	0	0	26.517	2.6061	0	1.2591	5.9893	6.1443	8.047	0	2.3471	3.4683	ENSG00000188171	199777	zinc finger protein 626 [Source:HGNC Symbol;Acc:HGNC:30461]
NR4A1	0.90455	7.07432	3.191	0.074045	0.791789	0	39.878	96.199	52.932	254.74	191.1	59.116	151.7	204.59	0	49.257	126.439	114.9	48.468	203.93	192.85	257.3	46.947	166.82	52.785	114.57	205.57	273.68	163.16	ENSG00000123358	3164	nuclear receptor subfamily 4, group A, member 1 [Source:HGNC Symbol;Acc:HGNC:7980]
PPP2R3C	0.79825	6.74624	3.1862	0.074264	0.792754	0	151.13	57.48	60.448	30.736	17.373	32.5138	39.629	19.219	98.063	84.532	70.5884	80.054	145.4	91.23	43.652	260.42	159.55	138.28	190.75	119.17	193.84	240.35	101.03	ENSG00000092020	55012	protein phosphatase 2, regulatory subunit B'', gamma [Source:HGNC Symbol;Acc:HGNC:17485]
ZBTB24	-1.7125	3.84671	3.1829	0.074414	0.792754	0	1.1329	19.958	2.329	8.1144	4.7051	5.9116	10.227	0	38.269	10.325	0	1.3185	23.426	15.468	31.273	9.0219	6.8352	2.9947	34.631	10.346	0	1.4083	74.492	ENSG00000112365	9841	zinc finger and BTB domain containing 24 [Source:HGNC Symbol;Acc:HGNC:21143]
SRP72	0.63318	7.24932	3.1824	0.074433	0.792754	0	166.76	112.96	60.977	93.807	284.84	121.188	94.171	48.359	124.85	170.57	52.7474	247.89	122.79	125.95	158.32	160.31	114.04	178.8	131.26	401.97	155	170.4	173.87	ENSG00000174780	6731	signal recognition particle 72kDa [Source:HGNC Symbol;Acc:HGNC:11303]
PDE4B	0.86183	7.42934	3.1821	0.074451	0.792754	0	89.273	155.68	34.935	427.48	67.319	517.265	382.22	27.899	44.487	171.43	142.728	247.89	51.699	105.44	179.17	477.64	40.292	73.81	151.65	130.28	213.63	65.72	213.83	ENSG00000184588	5142	phosphodiesterase 4B, cAMP-specific [Source:HGNC Symbol;Acc:HGNC:8781]
ERO1LB	1.5258	3.26855	3.182	0.074454	0.792754	0	3.3987	5.1892	0.42345	15.491	0	29.558	5.5395	0.61998	0.47836	10.109	0	0	3.2312	1.5784	9.1213	35.22	14.57	5.9893	1.6757	6.131	28.948	19.716	15.833	ENSG00000086619	56605	ERO1-like beta (S. cerevisiae) [Source:HGNC Symbol;Acc:HGNC:14355]
MRC1	1.6542	2.26334	3.1755	0.074751	0.794182	0	0.67974	1.5967	3.9169	3.9343	0	2.9558	3.4089	1.24	0	1.0755	3.8785	14.692	4.8468	5.0508	0	0	12.411	2.9947	0.27928	14.561	14.291	2.3471	0	ENSG00000260314	4360	mannose receptor, C type 1 [Source:HGNC Symbol;Acc:HGNC:7228]
NUDT4	1.6318	3.01998	3.1737	0.074833	0.794182	0	0	0.79833	0.63518	0.24589	2.5335	2.9558	5.9656	0.61998	0	10.109	0	54.06	14.54	3.1568	5.2122	0.1735	0.71949	4.0516	16.199	16.094	8.7943	7.0414	10.857	ENSG00000173598	11163	nudix (nucleoside diphosphate linked moiety X)-type motif 4 [Source:HGNC Symbol;Acc:HGNC:8051]
BDP1	1.0695	4.57757	3.1723	0.074896	0.794182	0	15.181	17.164	13.445	35.531	44.156	26.6022	12.783	6.8198	3.8269	11.185	0	36.354	10.501	24.938	11.727	42.16	4.8566	20.258	31.838	72.806	1.4657	34.268	44.937	ENSG00000273873	55814	B double prime 1, subunit of RNA polymerase III transcription initiation factor IIIB [Source:HGNC Symbol;Acc:HGNC:13652]
NIPSNAP3B	2.2555	1.87184	3.1718	0.074918	0.794182	0	0.22658	2.7942	0.10586	2.7048	0	0	0	0	0	4.9472	0	0.56509	0	0.31568	0	28.627	9.7132	0	0	0	0.36643	2.8166	1.3571	ENSG00000165028	55335	nipsnap homolog 3B (C. elegans) [Source:HGNC Symbol;Acc:HGNC:23641]
CAMK2D	0.98524	6.07771	3.1713	0.074942	0.794182	0	73.412	18.761	43.298	11.434	73.834	17.7348	59.656	9.9197	20.091	108.62	20.1681	113.96	8.078	24.307	27.364	50.835	31.298	87.374	175.39	136.8	282.52	23.941	82.183	ENSG00000145349	817	calcium/calmodulin-dependent protein kinase II delta [Source:HGNC Symbol;Acc:HGNC:1462]
GINM1	1.0111	5.88859	3.1699	0.075009	0.794182	0	36.253	10.378	10.798	25.696	59.357	17.7348	19.601	10.54	145.9	31.619	24.0466	47.091	8.8858	24.307	65.804	345.09	46.048	87.198	74.29	39.085	14.657	74.17	92.135	ENSG00000055211	116254	glycoprotein integral membrane 1 [Source:HGNC Symbol;Acc:HGNC:21074]
NCAPH2	-1.0299	5.1505	3.1679	0.075099	0.794182	0	55.286	39.118	52.508	39.957	39.812	38.4254	17.045	95.477	0.95671	23.015	94.635	5.2742	41.198	22.729	41.697	14.574	16.908	38.05	25.136	19.926	10.26	30.982	59.413	ENSG00000025770	29781	non-SMC condensin II complex, subunit H2 [Source:HGNC Symbol;Acc:HGNC:25071]
MTX3	-2.9978	3.95054	3.1673	0.075125	0.794182	0	28.323	3.1933	3.7052	3.4425	0	8.8674	0	0.61998	0	11.83	12.4111	0	0	0	5.8637	9.8893	37.234	2.9947	193.82	0	0	0	0	ENSG00000177034	345778	metaxin 3 [Source:HGNC Symbol;Acc:HGNC:24812]
RBM47	-1.0995	4.27081	3.1665	0.075164	0.794182	0	16.087	10.778	15.668	12.295	10.496	14.779	78.405	14.26	3.3485	13.121	9.3084	6.9694	20.195	25.57	22.803	14.053	21.945	70.639	12.009	5.3646	11.359	10.327	6.9365	ENSG00000163694	54502	RNA binding motif protein 47 [Source:HGNC Symbol;Acc:HGNC:30358]
TPI1P2	-3.1485	1.0102	3.1601	0.075458	0.794914	0	0.22658	0	13.551	0.36884	0	2.9558	0	0.61998	0	0	0	0	0	5.0508	0.65152	0	0	0.35231	0	0	0.36643	0	0.15079	ENSG00000230359	286016	triosephosphate isomerase 1 pseudogene 2 [Source:HGNC Symbol;Acc:HGNC:38069]
MIF4GD	-0.79477	6.58635	3.16	0.075461	0.794914	0	46.449	86.619	137.83	46.965	208.47	29.558	126.13	112.22	286.06	98.944	145.055	41.063	67.855	75.447	54.728	51.876	114.58	123.31	46.92	62.077	138.14	30.044	54.437	ENSG00000125457	57409	MIF4G domain containing [Source:HGNC Symbol;Acc:HGNC:24030]
BTG2	0.97532	7.1526	3.1595	0.075488	0.794914	0	157.7	123.74	65.212	461.05	0.36193	62.0718	148.29	106.64	175.56	164.12	0.7757	143.16	175.29	163.52	130.96	77.206	111.34	83.322	69.821	260.19	93.439	289.17	167.68	ENSG00000159388	7832	BTG family, member 2 [Source:HGNC Symbol;Acc:HGNC:1131]
MEX3C	1.4463	3.18081	3.1583	0.075542	0.794914	0	7.4772	0.39917	4.0228	3.1966	1.4477	0	2.5567	0	0	5.1623	4.6542	30.515	0	3.1568	18.243	22.902	1.7987	11.45	10.054	6.131	2.565	23.002	19.302	ENSG00000176624	51320	mex-3 RNA binding family member C [Source:HGNC Symbol;Acc:HGNC:28040]
TPT1	0.69893	10.6297	3.1562	0.07564	0.794914	0	920.37	1324.8	574.94	593.33	1855.6	594.116	1303.9	556.13	2782.1	1325.4	1878.74	2725.4	2172.2	796.13	1280.2	2879.7	1148.9	1259.7	1606.4	3391.2	1331.6	2339.6	1762.8	ENSG00000133112	7178	tumor protein, translationally-controlled 1 [Source:HGNC Symbol;Acc:HGNC:12022]
ZCRB1	0.77148	5.86786	3.1551	0.075692	0.794914	0	16.767	27.543	43.298	24.958	91.207	23.6464	25.567	28.519	78.929	35.276	62.0557	64.232	73.51	34.409	58.637	163.95	36.514	76.1	63.677	82.386	23.818	137.54	46.746	ENSG00000139168	85437	zinc finger CCHC-type and RNA binding motif 1 [Source:HGNC Symbol;Acc:HGNC:29620]
TIMP3	-1.4051	6.02156	3.1548	0.075706	0.794914	0	4.305	15.967	31.865	26.802	623.61	26.6022	43.037	57.658	86.582	56.785	233.485	14.692	14.54	20.519	13.03	8.3279	38.493	32.765	10.054	28.739	81.714	15.491	8.5953	ENSG00000100234	7078	TIMP metallopeptidase inhibitor 3 [Source:HGNC Symbol;Acc:HGNC:11822]
ZNF746	-2.486	2.5542	3.1525	0.075811	0.794914	0	31.042	0	8.1515	2.8277	0	5.9116	0	18.6	34.92	0.43019	0	0	0	3.7881	5.8637	0.34699	1.0792	2.8185	2.7928	4.2151	0	0	4.6746	ENSG00000181220	155061	zinc finger protein 746 [Source:HGNC Symbol;Acc:HGNC:21948]
STAC	1.9728	3.5813	3.1515	0.075856	0.794914	0	20.845	9.1808	15.456	13.401	0	0	0	15.5	0	1.5057	0	35.224	0	26.832	3.2576	76.165	1.2591	0.17616	1.3964	0.76638	0	8.4497	0	ENSG00000144681	6769	SH3 and cysteine rich domain [Source:HGNC Symbol;Acc:HGNC:11353]
PSTK	1.6303	3.15962	3.1508	0.075891	0.794914	0	20.166	3.9917	4.0228	4.426	0	0	6.3917	8.0598	0	6.0227	0	39.933	1.6156	5.0508	13.03	0	11.332	1.2331	5.5857	21.842	16.489	13.613	0	ENSG00000179988	118672	phosphoseryl-tRNA kinase [Source:HGNC Symbol;Acc:HGNC:28578]
AFMID	1.1254	3.43069	3.1498	0.075938	0.794914	0	2.2658	9.9792	6.6694	17.458	9.7722	2.9558	3.835	3.0999	17.221	2.7962	6.9813	2.8254	7.2702	15.468	2.6061	5.0314	19.786	8.1032	1.1171	7.2806	44.338	24.41	9.3492	ENSG00000183077	125061	arylformamidase [Source:HGNC Symbol;Acc:HGNC:20910]
LAMB2	-2.2503	3.36117	3.1482	0.076013	0.795028	0	8.1569	14.37	1.4821	3.3195	114.01	11.8232	14.914	3.0999	0.47836	0	1.5514	1.3185	5.6546	19.888	1.9546	0	11.512	8.2794	0	5.3646	0	6.1026	0	ENSG00000172037	3913	laminin, beta 2 (laminin S) [Source:HGNC Symbol;Acc:HGNC:6487]
TIMMDC1	-1.1864	5.6271	3.1464	0.076094	0.79521	0	68.427	39.917	44.674	23.851	0.72386	8.8674	11.505	97.957	249.7	62.808	5.4299	7.1578	127.63	36.303	25.409	34.699	65.834	33.294	42.731	19.926	24.184	41.31	51.27	ENSG00000113845	51300	translocase of inner mitochondrial membrane domain containing 1 [Source:HGNC Symbol;Acc:HGNC:1321]
ITFG1	1.0992	7.38101	3.144	0.076205	0.7957	0	301.13	336.5	50.92	80.652	0	26.6022	104.4	11.16	5.2619	110.56	79.8967	187.23	89.666	101.33	45.606	329.47	180.41	199.94	351.9	565.97	150.24	312.64	151.4	ENSG00000129636	81533	integrin alpha FG-GAP repeat containing 1 [Source:HGNC Symbol;Acc:HGNC:30697]
LGALS1	-0.77792	8.72932	3.1385	0.076465	0.795858	0	267.37	298.98	903.33	287.69	530.23	186.215	617.01	709.26	300.41	387.17	876.537	196.84	728.63	745	542.72	227.98	188.33	395.47	33.793	319.58	188.71	443.61	372.16	ENSG00000100097	3956	lectin, galactoside-binding, soluble, 1 [Source:HGNC Symbol;Acc:HGNC:6561]
TEP1	-1.6489	2.84984	3.1376	0.076504	0.795858	0	7.2506	1.9958	5.9283	6.5161	18.097	0	0	8.0598	3.8269	15.057	0	0	4.8468	3.4724	3.9091	1.2145	4.6767	7.9271	11.451	2.2991	1.4657	2.3471	26.389	ENSG00000129566	7011	telomerase-associated protein 1 [Source:HGNC Symbol;Acc:HGNC:11726]
GIMAP6	-1.5767	4.74741	3.1365	0.076559	0.795858	0	8.8367	1.9958	24.56	2.7048	0.72386	8.8674	0	43.399	120.07	50.117	32.5793	6.216	4.8468	11.68	7.1667	0.86749	44.429	27.48	133.78	21.459	27.116	5.1637	13.571	ENSG00000133561	474344	GTPase, IMAP family member 6 [Source:HGNC Symbol;Acc:HGNC:21918]
NBAS	-1.887	3.65026	3.134	0.076674	0.795858	0	5.2114	13.572	14.927	0.36884	0	14.779	16.192	23.559	0.47836	53.344	0	0	15.348	18.309	9.7728	0.52049	47.127	10.217	0.27928	8.4302	0.73286	14.083	6.3334	ENSG00000151779	51594	neuroblastoma amplified sequence [Source:HGNC Symbol;Acc:HGNC:15625]
GALNT12	2.3533	1.50572	3.134	0.076677	0.795858	0	0	0	0.10586	1.4753	0	0	0	1.24	0	0	0	0.75345	0	3.7881	0	17.87	4.4968	1.4093	4.1893	0	0	9.3886	0	ENSG00000119514	79695	polypeptide N-acetylgalactosaminyltransferase 12 [Source:HGNC Symbol;Acc:HGNC:19877]
DENND1A	1.0804	4.04688	3.1328	0.076733	0.795858	0	27.869	20.757	7.0928	39.957	0.36193	8.8674	13.21	7.4398	16.264	14.842	1.5514	38.426	5.6546	13.258	31.273	34.699	2.5182	17.792	2.7928	16.86	6.2293	13.613	8.7461	ENSG00000119522	57706	DENN/MADD domain containing 1A [Source:HGNC Symbol;Acc:HGNC:29324]
SRRD	1.3253	3.10807	3.1327	0.076736	0.795858	0	9.0632	1.5967	6.987	28.032	0	11.8232	0.42611	4.3399	5.7403	4.9472	0.7757	7.3461	5.6546	4.1038	13.682	11.451	0.89937	6.694	13.126	24.524	0	12.675	6.3334	ENSG00000100104	402055	SRR1 domain containing [Source:HGNC Symbol;Acc:HGNC:33910]
ARID4A	0.87165	6.41234	3.1317	0.076782	0.795858	0	54.379	22.753	42.769	55.325	258.42	56.1602	47.299	33.479	27.266	99.804	10.8598	233.57	16.964	47.667	48.864	154.24	35.435	38.931	146.07	135.65	83.912	88.722	173.56	ENSG00000032219	5926	AT rich interactive domain 4A (RBP1-like) [Source:HGNC Symbol;Acc:HGNC:9885]
ACOT11	-2.7995	0.628517	3.1309	0.076821	0.795858	0	0	0	6.0342	0	0	0	0.42611	4.3399	0	2.151	0	0	0.8078	0.31568	0.65152	0	0.89937	1.9377	0	0	0	0.93886	0	ENSG00000162390	26027	acyl-CoA thioesterase 11 [Source:HGNC Symbol;Acc:HGNC:18156]
ATP2B1	0.81403	7.56024	3.1292	0.076904	0.795858	0	30.362	118.55	26.254	199.29	167.21	215.774	99.711	54.559	70.797	113.14	245.12	719.36	126.82	120.27	291.88	152.85	55.401	234.11	246.89	269	86.477	228.61	453.59	ENSG00000070961	490	ATPase, Ca++ transporting, plasma membrane 1 [Source:HGNC Symbol;Acc:HGNC:814]
LINC01004	1.3611	3.278	3.1286	0.076928	0.795858	0	5.8911	14.769	3.2818	10.327	0.36193	2.9558	16.618	1.24	3.8269	6.2378	0	21.85	0.8078	1.5784	1.303	1.388	14.21	5.2847	25.415	7.2806	39.208	16.43	0.60318	ENSG00000228393	NA	long intergenic non-protein coding RNA 1004 [Source:HGNC Symbol;Acc:HGNC:48961]
XRCC1	-1.5316	4.41583	3.1273	0.076992	0.795858	0	51.887	14.37	26.36	17.212	0.36193	2.9558	5.5395	89.278	44.965	24.091	45.7661	0	5.6546	17.046	48.213	0.34699	30.579	21.315	5.5857	14.944	9.5271	11.266	1.8095	ENSG00000073050	7515	X-ray repair complementing defective repair in Chinese hamster cells 1 [Source:HGNC Symbol;Acc:HGNC:12828]
PABPN1	-2.2399	1.53502	3.1259	0.077058	0.795858	0	5.6645	1.1975	2.1173	0	22.802	0	1.7045	1.86	3.8269	0	6.9813	3.2022	4.8468	2.2097	2.6061	0	0	1.0569	0.83785	0	0	0.93886	0.30159	ENSG00000100836	8106	poly(A) binding protein, nuclear 1 [Source:HGNC Symbol;Acc:HGNC:8565]
ZNF623	-2.1717	2.92611	3.1246	0.077118	0.795858	0	2.9456	11.576	0.10586	3.4425	0	0	13.636	2.4799	0	53.129	0	0.56509	0	2.2097	8.4698	0.34699	3.0579	10.217	7.2614	3.8319	0	2.3471	19.302	ENSG00000183309	9831	zinc finger protein 623 [Source:HGNC Symbol;Acc:HGNC:29084]
HSPE1-MOB4	2.4593	1.47362	3.1179	0.077435	0.798268	0	0	11.975	0	0.49178	0	0	0	3.7199	0	0.64529	0	0	0	0.94703	0	0	0	0.52847	0.27928	2.2991	35.544	0.93886	1.3571	ENSG00000270757	100529241	HSPE1-MOB4 readthrough [Source:HGNC Symbol;Acc:HGNC:49184]
MAPK12	-3.2348	1.53538	3.117	0.07748	0.798268	0	17.22	7.185	4.7639	0.36884	0	0	11.079	1.24	0	0	0	0	0	0	3.2576	0	0	0.17616	0	0	0	1.4083	3.7699	ENSG00000188130	6300	mitogen-activated protein kinase 12 [Source:HGNC Symbol;Acc:HGNC:6874]
TXLNG	1.4949	3.15416	3.1135	0.077647	0.799323	0	9.0632	11.177	2.5407	17.95	0	26.6022	4.6873	1.24	0.47836	7.9585	0	49.163	8.8858	3.4724	7.1667	1.9085	1.6189	0.88078	1.1171	17.244	0	8.4497	12.365	ENSG00000086712	55787	taxilin gamma [Source:HGNC Symbol;Acc:HGNC:18578]
PMS2P3	1.5588	1.16864	3.107	0.077957	0.800491	0	0.45316	2.395	0.42345	2.213	0	2.9558	1.7045	0	0	0.2151	2.3271	5.0858	0	3.4724	1.303	8.3279	0.35975	0.17616	2.7928	0	2.1986	0.46943	0.15079	ENSG00000127957	5387	postmeiotic segregation increased 2 pseudogene 3 [Source:HGNC Symbol;Acc:HGNC:9128]
RAB14	0.84291	5.84659	3.1053	0.078036	0.800491	0	28.096	39.917	24.666	35.039	126.68	47.2928	23.862	6.1998	68.883	55.495	10.0841	137.5	31.504	36.618	24.758	156.84	45.148	79.975	100.26	86.218	35.177	48.351	37.849	ENSG00000119396	51552	RAB14, member RAS oncogene family [Source:HGNC Symbol;Acc:HGNC:16524]
RRP7B	1.3357	1.90624	3.1052	0.078042	0.800491	0	4.9848	0.39917	3.2818	8.6062	0	5.9116	0.42611	1.24	0	1.9359	0.7757	1.3185	0.8078	2.2097	3.9091	6.4194	1.0792	3.6993	3.3514	0.38319	10.626	4.6943	2.7143	ENSG00000182841	91695	ribosomal RNA processing 7 homolog B (S. cerevisiae) [Source:HGNC Symbol;Acc:HGNC:30454]
AHSA1	0.66503	7.29281	3.1044	0.078082	0.800491	0	124.62	133.72	92.419	148.76	127.04	41.3812	17.897	192.19	185.6	123.68	205.56	84.575	151.87	236.44	82.743	243.42	148.58	183.38	143.83	189.68	386.95	230.02	96.961	ENSG00000100591	10598	AHA1, activator of heat shock 90kDa protein ATPase homolog 1 (yeast) [Source:HGNC Symbol;Acc:HGNC:1189]
AGAP2	1.4745	2.87953	3.1017	0.078209	0.800619	0	9.9696	13.971	1.588	10.942	0	5.9116	0	4.3399	0	10.109	0	21.662	3.2312	1.2627	5.2122	2.9495	1.0792	2.29	11.73	6.131	31.146	1.4083	4.6746	ENSG00000135439	116986	ArfGAP with GTPase domain, ankyrin repeat and PH domain 2 [Source:HGNC Symbol;Acc:HGNC:16921]
BNC1	2.574	1.19191	3.1014	0.078224	0.800619	0	0.67974	0.79833	0.10586	0.36884	0	0	0	0.61998	0	3.6566	0	0	9.6936	0.31568	1.9546	0	0.17987	0	0	0	0	38.024	0	ENSG00000169594	646	basonuclin 1 [Source:HGNC Symbol;Acc:HGNC:1081]
DHX58	-1.62	4.32664	3.0967	0.078451	0.801339	0	14.501	5.5883	50.391	12.295	4.7051	2.9558	36.22	57.658	0	5.3774	59.7286	9.9832	1.6156	81.129	15.637	9.7158	14.93	34.174	15.64	4.9815	0.36643	8.4497	0	ENSG00000108771	79132	DEXH (Asp-Glu-X-His) box polypeptide 58 [Source:HGNC Symbol;Acc:HGNC:29517]
LILRB4	-0.91549	6.6495	3.0956	0.078503	0.801339	0	36.026	30.337	310.18	130.32	250.82	59.116	121.87	114.7	114.81	52.698	190.046	45.395	84.011	222.55	60.591	32.791	51.624	135.82	17.874	16.86	58.629	76.048	70.572	ENSG00000278555	11006	leukocyte immunoglobulin-like receptor, subfamily B (with TM and ITIM domains), member 4 [Source:HGNC Symbol;Acc:HGNC:6608]
TFPI	-2.4405	3.05019	3.094	0.07858	0.801339	0	14.728	14.769	0	0	1.4477	14.779	16.192	0	0	20.649	0	3.0138	2.4234	0	9.1213	0.69399	31.838	27.833	8.3785	0	2.565	4.2249	0	ENSG00000003436	7035	tissue factor pathway inhibitor (lipoprotein-associated coagulation inhibitor) [Source:HGNC Symbol;Acc:HGNC:11760]
RPL36	-0.86271	7.08551	3.0939	0.078584	0.801339	0	81.116	161.66	183.46	125.9	145.86	91.6299	258.22	249.23	127.72	61.732	114.803	40.686	109.86	152.79	634.58	65.235	71.05	38.578	25.415	114.96	48.735	113.6	115.81	ENSG00000130255	25873	ribosomal protein L36 [Source:HGNC Symbol;Acc:HGNC:13631]
DSTN	0.71997	7.1787	3.0923	0.078661	0.801339	0	73.412	210.36	91.466	119.5	92.293	118.232	75.422	14.26	159.77	125.62	58.1772	95.688	181.75	69.449	122.49	287.83	202.36	194.12	100.26	406.56	61.194	245.51	200.56	ENSG00000125868	11034	destrin (actin depolymerizing factor) [Source:HGNC Symbol;Acc:HGNC:15750]
ZER1	-1.4976	3.17902	3.0919	0.078682	0.801339	0	19.486	16.366	9.5277	15.983	0.72386	41.3812	23.01	12.4	13.394	18.068	8.5327	1.6953	0.8078	3.1568	16.94	0.69399	7.0151	4.4039	3.6307	1.9159	0.36643	3.286	1.2064	ENSG00000160445	10444	zyg-11 related, cell cycle regulator [Source:HGNC Symbol;Acc:HGNC:30960]
SPRED1	1.3514	3.76374	3.0865	0.078947	0.802009	0	0.22658	1.5967	8.9984	2.8277	5.7909	2.9558	11.931	0	1.4351	6.883	9.3084	10.548	11.309	7.8919	4.5606	83.105	36.694	28.185	3.6307	1.1496	13.558	19.247	1.6587	ENSG00000166068	161742	sprouty-related, EVH1 domain containing 1 [Source:HGNC Symbol;Acc:HGNC:20249]
SLC3A1	1.9685	0.130837	3.0862	0.078957	0.802009	0	0	0	0.42345	0.61473	0	0	0	0.61998	0	0	0	2.4487	0	0	1.9546	0	0	0	1.6757	3.8319	0.36643	0.46943	0.45238	ENSG00000138079	6519	solute carrier family 3 (amino acid transporter heavy chain), member 1 [Source:HGNC Symbol;Acc:HGNC:11025]
RNF145	-1.4375	4.74358	3.0845	0.079043	0.802009	0	11.329	6.3867	10.269	13.647	2.1716	29.558	29.402	5.5799	268.36	19.143	48.8689	30.138	19.387	12.627	47.561	14.747	16.189	25.367	6.4236	1.9159	0.73286	11.736	5.127	ENSG00000145860	153830	ring finger protein 145 [Source:HGNC Symbol;Acc:HGNC:20853]
TJP2	1.5733	3.60553	3.0816	0.079183	0.802009	0	4.0785	15.568	13.762	11.065	2.5335	2.9558	20.027	0	0	6.668	0	44.077	0.8078	0.63135	5.2122	25.157	1.7987	41.749	0	14.178	27.116	2.3471	0.45238	ENSG00000119139	9414	tight junction protein 2 [Source:HGNC Symbol;Acc:HGNC:11828]
RCBTB1	-2.5427	3.57799	3.0808	0.079223	0.802009	0	51.66	3.9917	0.74104	3.5654	0	5.9116	0	0	0	6.4529	7.757	1.1302	0.8078	0	7.8183	8.8484	4.317	9.3363	115.07	0	0	0	15.079	ENSG00000136144	55213	regulator of chromosome condensation (RCC1) and BTB (POZ) domain containing protein 1 [Source:HGNC Symbol;Acc:HGNC:18243]
RIPK2	0.96272	7.20339	3.0804	0.079243	0.802009	0	29.002	59.476	35.464	271.34	272.9	59.116	224.56	33.479	0.95671	47.536	107.822	582.42	118.75	42.932	113.36	197.44	76.806	235.87	179.86	95.797	119.82	91.539	334.91	ENSG00000104312	8767	receptor-interacting serine-threonine kinase 2 [Source:HGNC Symbol;Acc:HGNC:10020]
ZNF583	-3.051	1.55956	3.0803	0.079244	0.802009	0	2.4924	0	1.588	0	0	0	4.6873	0	0	27.102	3.1028	0.18836	3.2312	0	11.076	0.1735	0	0.17616	0.27928	0	1.8321	0	0	ENSG00000198440	147949	zinc finger protein 583 [Source:HGNC Symbol;Acc:HGNC:26427]
SETDB2	1.0952	4.98719	3.0799	0.079264	0.802009	0	19.486	17.563	7.5163	30.49	5.067	2.9558	11.505	1.24	138.72	3.8717	46.5418	86.082	7.2702	10.417	14.985	43.201	19.426	40.164	34.911	88.9	11.359	42.718	17.945	ENSG00000136169	83852	SET domain, bifurcated 2 [Source:HGNC Symbol;Acc:HGNC:20263]
TAB2	1.0612	6.44055	3.0763	0.079441	0.802758	0	51.434	65.064	16.409	24.712	65.148	147.79	45.594	6.8198	11.959	30.759	26.3737	533.25	22.618	61.872	75.576	187.55	86.879	32.589	326.48	20.309	52.033	18.777	65.596	ENSG00000055208	23118	TGF-beta activated kinase 1/MAP3K7 binding protein 2 [Source:HGNC Symbol;Acc:HGNC:17075]
CUL4B	1.2446	4.59279	3.0758	0.079468	0.802758	0	16.994	16.366	4.0228	17.335	4.7051	11.8232	7.2439	0.61998	28.223	40.008	0	42.193	7.2702	11.68	3.9091	6.4194	61.157	8.2794	44.686	14.944	3.6643	157.73	19.905	ENSG00000158290	8450	cullin 4B [Source:HGNC Symbol;Acc:HGNC:2555]
CD300C	-1.3169	5.94405	3.0722	0.07964	0.803521	0	11.782	33.131	90.301	7.9915	0	29.558	69.03	37.199	356.38	29.038	96.9621	54.625	46.044	81.444	57.985	41.986	91.016	152.73	8.3785	1.5328	50.201	17.369	35.738	ENSG00000167850	10871	CD300c molecule [Source:HGNC Symbol;Acc:HGNC:19320]
TAB1	-1.9404	0.718298	3.0713	0.079686	0.803521	0	1.5861	0	4.0228	0.12295	0	0	0	3.0999	0.95671	0.86038	0	0.18836	0	3.7881	0	0	1.2591	1.9377	0.27928	0.38319	0.73286	0.46943	1.2064	ENSG00000100324	10454	TGF-beta activated kinase 1/MAP3K7 binding protein 1 [Source:HGNC Symbol;Acc:HGNC:18157]
PKD1	-3.2409	1.4024	3.0702	0.079737	0.803521	0	0.67974	0	0	0.61473	0.36193	2.9558	0.85223	22.939	39.225	0	0.7757	1.5069	0	0	1.303	0.1735	0	0.17616	0.27928	0	0	0	0	ENSG00000008710	5310	polycystic kidney disease 1 (autosomal dominant) [Source:HGNC Symbol;Acc:HGNC:9008]
CHN2	-1.9124	2.85982	3.0656	0.079965	0.805164	0	37.159	7.5842	8.3632	3.4425	10.858	2.9558	17.045	1.86	0	1.5057	0	6.4043	0	5.6822	4.5606	0	1.2591	13.564	14.802	1.1496	0	0.93886	2.4127	ENSG00000106069	101928168	chimerin 2 [Source:HGNC Symbol;Acc:HGNC:1944]
DHRS13	-1.748	2.54993	3.0632	0.080086	0.805704	0	19.033	15.168	3.8111	0.24589	0	5.9116	5.1134	16.74	0.95671	13.121	0	5.0858	2.4234	0.63135	14.333	0.86749	1.2591	4.7562	6.1443	4.9815	0.73286	0	5.2778	ENSG00000167536	147015	dehydrogenase/reductase (SDR family) member 13 [Source:HGNC Symbol;Acc:HGNC:28326]
MFAP2	-2.0371	5.3515	3.0611	0.08019	0.805704	0	7.7037	108.57	0	8.2373	321.03	8.8674	31.106	34.719	0.95671	81.736	30.2522	12.432	37.159	23.991	17.591	27.413	137.6	1.0569	0	13.412	0	10.797	0	ENSG00000117122	4237	microfibrillar-associated protein 2 [Source:HGNC Symbol;Acc:HGNC:7033]
DTWD1	1.3827	5.83089	3.0606	0.080214	0.805704	0	61.63	22.353	6.987	12.786	0	8.8674	7.67	9.2998	0	95.932	0	26.747	84.011	25.57	24.106	96.291	17.807	69.582	185.17	349.09	42.872	82.15	41.318	ENSG00000104047	56986	DTW domain containing 1 [Source:HGNC Symbol;Acc:HGNC:30926]
RALA	0.74863	7.14702	3.0545	0.080514	0.808073	0	110.8	75.443	73.152	73.03	181.33	162.569	107.38	55.799	56.924	90.985	201.681	233.38	138.13	102.91	118.58	647.14	51.084	319.72	87.137	91.199	54.964	105.15	101.79	ENSG00000006451	5898	v-ral simian leukemia viral oncogene homolog A (ras related) [Source:HGNC Symbol;Acc:HGNC:9839]
ZNF292	0.96384	8.46759	3.0525	0.080613	0.808408	0	194.86	174.44	48.909	203.84	331.17	209.862	91.188	68.198	148.29	324.15	47.3175	1505.6	491.14	131.64	112.06	224.51	39.932	442.15	1401.2	783.62	126.05	456.76	535.62	ENSG00000188994	23036	zinc finger protein 292 [Source:HGNC Symbol;Acc:HGNC:18410]
ETFB	-0.60938	7.85567	3.0489	0.080792	0.809547	0	244.25	223.93	361.1	335.89	317.41	233.508	328.11	296.35	202.82	304.36	194.7	105.67	292.42	295.79	272.34	137.41	266.39	158.37	119.25	144.46	45.804	229.55	207.79	ENSG00000105379	102723386	electron-transfer-flavoprotein, beta polypeptide [Source:HGNC Symbol;Acc:HGNC:3482]
LARGE-AS1	1.7112	1.76718	3.0455	0.080962	0.810594	0	2.2658	2.7942	0.21173	0.61473	0	2.9558	1.7045	0	0	0.86038	0	12.432	0	0	1.9546	4.6844	1.0792	0.70463	8.6578	4.2151	0	11.736	5.4286	ENSG00000224973	100506195	LARGE antisense RNA 1 [Source:HGNC Symbol;Acc:HGNC:40336]
MRPL39	1.046	5.92091	3.043	0.081084	0.811168	0	32.628	85.023	32.818	16.721	66.595	23.6464	16.618	1.24	110.5	78.51	13.1868	54.814	55.738	26.201	40.394	90.566	1.2591	29.066	139.64	315.75	41.773	57.27	36.191	ENSG00000154719	54148	mitochondrial ribosomal protein L39 [Source:HGNC Symbol;Acc:HGNC:14027]
SPDYE1	1.8267	0.211884	3.0396	0.081255	0.81222	0	0	0	0.10586	0.98356	0.36193	0	2.9828	0.61998	0	0	0	2.6371	1.6156	0	0	0.1735	0	0.17616	0	1.5328	2.9314	0	0.60318	ENSG00000136206	285955	speedy/RINGO cell cycle regulator family member E1 [Source:HGNC Symbol;Acc:HGNC:16408]
RGS1	0.75983	9.99084	3.0381	0.081331	0.812324	0	599.76	405.95	246.13	1291	1178.4	263.066	855.21	279.61	704.14	754.98	774.145	1132.1	1729.5	607.36	714.07	2770.2	377.91	1605.3	841.49	1740.1	538.65	1261.8	2673	ENSG00000090104	5996	regulator of G-protein signaling 1 [Source:HGNC Symbol;Acc:HGNC:9991]
MAP3K6	-2.7073	2.64097	3.0339	0.08154	0.813755	0	3.6253	0.39917	16.091	0.12295	38.727	0	0	0	0	16.132	0	0	0.8078	5.9978	5.2122	0	18.527	4.0516	0.83785	0	0.36643	5.6332	0	ENSG00000142733	9064	mitogen-activated protein kinase kinase kinase 6 [Source:HGNC Symbol;Acc:HGNC:6858]
KLHL22	-2.1317	2.64399	3.0268	0.081901	0.813755	0	0	1.1975	7.3046	1.2295	6.8767	0	0.42611	72.538	0	4.9472	3.1028	0.37673	0	20.835	0.65152	1.388	3.5975	3.347	11.451	3.4487	0.36643	4.2249	0.30159	ENSG00000099910	84861	kelch-like family member 22 [Source:HGNC Symbol;Acc:HGNC:25888]
TPD52	1.0607	7.27202	3.0264	0.081919	0.813755	0	228.39	360.05	26.678	22.868	4.7051	11.8232	36.646	29.139	136.33	87.544	67.4856	247.7	193.87	77.972	51.47	58.469	111.7	63.769	322.02	769.44	19.787	372.26	211.11	ENSG00000076554	7163	tumor protein D52 [Source:HGNC Symbol;Acc:HGNC:12005]
KIAA0430	1.0387	5.37475	3.0233	0.082076	0.813755	0	23.111	40.715	10.692	48.932	6.1528	50.2486	27.697	24.179	56.924	47.966	0	145.79	0.8078	30.621	11.727	97.679	27.341	23.429	107.8	27.59	35.544	30.982	44.334	ENSG00000166783	9665	KIAA0430 [Source:HGNC Symbol;Acc:HGNC:29562]
TRPV2	-0.77877	6.00977	3.021	0.082191	0.813755	0	60.497	72.249	152.34	73.03	31.85	70.9392	22.158	114.08	34.92	67.54	89.2051	25.052	105.82	67.555	20.849	46.324	111.34	94.772	45.803	28.739	47.636	29.574	57	ENSG00000187688	51393	transient receptor potential cation channel, subfamily V, member 2 [Source:HGNC Symbol;Acc:HGNC:18082]
ACTN1	-0.93462	6.53918	3.021	0.082191	0.813755	0	74.772	51.892	209.5	69.833	149.48	47.2928	155.11	68.818	44.009	39.578	296.316	26.747	116.32	205.19	52.773	29.668	83.461	148.32	6.1443	23.375	120.19	61.965	45.54	ENSG00000072110	87	actinin, alpha 1 [Source:HGNC Symbol;Acc:HGNC:163]
MTMR3	1.2341	3.97055	3.021	0.082192	0.813755	0	4.305	28.341	14.715	7.4997	0	20.6906	25.567	3.7199	1.9134	14.842	0	69.129	14.54	2.8411	11.727	19.258	14.03	13.212	7.2614	1.5328	45.804	10.797	8.8969	ENSG00000100330	8897	myotubularin related protein 3 [Source:HGNC Symbol;Acc:HGNC:7451]
ATP6V1H	1.0618	4.75967	3.0192	0.082286	0.813755	0	15.407	29.938	18.314	16.352	7.2386	26.6022	14.914	0.61998	0	14.626	48.0932	6.4043	24.234	15.468	22.803	103.92	9.3534	33.646	48.875	52.114	22.719	56.801	21.111	ENSG00000047249	51606	ATPase, H+ transporting, lysosomal 50/57kDa, V1 subunit H [Source:HGNC Symbol;Acc:HGNC:18303]
HIST2H2BE	1.6645	3.39281	3.0191	0.082287	0.813755	0	0	7.185	0	6.762	7.6006	0	14.488	0	15.307	8.6038	0	67.622	4.8468	12.311	24.106	21.167	2.1585	4.4039	0.27928	0.76638	14.657	3.286	0.15079	ENSG00000184678	8349	histone cluster 2, H2be [Source:HGNC Symbol;Acc:HGNC:4760]
CATSPER2P1	1.2663	2.78005	3.0189	0.082298	0.813755	0	1.5861	3.5925	1.9055	5.9014	1.8097	0	2.9828	11.16	0	5.5925	5.4299	9.2298	0	4.4195	1.303	5.0314	6.8352	6.1655	7.82	4.9815	35.544	3.286	12.365	ENSG00000205771	440278	cation channel, sperm associated 2 pseudogene 1 [Source:HGNC Symbol;Acc:HGNC:31054]
AKAP8	-1.4832	3.34967	3.0173	0.082383	0.813755	0	0.67974	17.563	5.8225	1.7212	1.0858	91.6299	4.6873	9.2998	2.8701	5.3774	44.9904	0.75345	9.6936	6.6292	28.015	13.533	17.987	7.9271	13.685	4.2151	5.8629	7.0414	4.8254	ENSG00000105127	10270	A kinase (PRKA) anchor protein 8 [Source:HGNC Symbol;Acc:HGNC:378]
PLD6	-2.621	1.04231	3.0171	0.082393	0.813755	0	4.7582	4.79	3.7052	0.36884	0	0	0	4.9599	0	0.43019	0	0	0	0	3.9091	0.52049	0	3.5231	5.5857	0.76638	0	0	0	ENSG00000179598	201164	phospholipase D family, member 6 [Source:HGNC Symbol;Acc:HGNC:30447]
RABGGTB	1.4383	4.39809	3.0167	0.08241	0.813755	0	36.253	22.353	3.1759	5.1637	0	17.7348	1.2783	0	11.002	34.2	0	55.19	0.8078	33.146	22.152	27.76	0.17987	9.3363	17.874	101.16	5.13	30.982	25.333	ENSG00000137955	5876	Rab geranylgeranyltransferase, beta subunit [Source:HGNC Symbol;Acc:HGNC:9796]
ASB13	-2.4262	1.30802	3.0159	0.082454	0.813755	0	0	5.9875	10.692	0.12295	0	0	3.835	9.2998	0.47836	2.5811	0	0	0	0.94703	3.2576	0	0.71949	0	0.27928	1.1496	0	1.4083	1.2064	ENSG00000196372	79754	ankyrin repeat and SOCS box containing 13 [Source:HGNC Symbol;Acc:HGNC:19765]
APOC1P1	-2.9918	0.76737	3.0148	0.082509	0.813755	0	4.7582	0	1.9055	0.36884	2.1716	0	0	0	0	0.43019	17.841	0	0	2.2097	0	0	2.3384	0.17616	0	0	0	0.93886	0	ENSG00000214855	342	apolipoprotein C-I pseudogene 1 [Source:HGNC Symbol;Acc:HGNC:608]
HMGCL	-0.91732	6.56968	3.0145	0.082523	0.813755	0	100.6	71.85	170.23	110.16	54.652	8.8674	51.986	168.64	390.82	74.423	58.1772	40.498	83.203	143	18.894	27.066	176.46	121.2	59.208	87.367	47.269	25.349	52.024	ENSG00000117305	3155	3-hydroxymethyl-3-methylglutaryl-CoA lyase [Source:HGNC Symbol;Acc:HGNC:5005]
ZFYVE21	-1.0773	5.13756	3.0121	0.082647	0.814337	0	35.347	39.518	40.757	28.646	0.36193	2.9558	61.36	42.159	47.836	14.411	8.5327	8.6647	69.471	48.298	28.015	24.463	106.84	60.774	24.856	13.028	26.016	10.797	34.23	ENSG00000100711	79038	zinc finger, FYVE domain containing 21 [Source:HGNC Symbol;Acc:HGNC:20760]
IQCG	1.1521	4.92193	3.0098	0.082762	0.814705	0	31.268	29.938	16.303	23.728	65.148	20.6906	12.357	9.2998	0	4.9472	0	38.803	0.8078	20.203	26.061	126.48	41.371	29.242	26.811	62.46	27.116	9.858	31.968	ENSG00000114473	84223	IQ motif containing G [Source:HGNC Symbol;Acc:HGNC:25251]
TMEM65	-2.0857	0.908776	3.0084	0.082831	0.814705	0	0.22658	0	0	0.24589	7.2386	0	0	0.61998	0	0.64529	0	0.37673	2.4234	2.5254	0.65152	0.34699	5.3962	3.8755	0.83785	1.1496	0	0	1.8095	ENSG00000164983	157378	transmembrane protein 65 [Source:HGNC Symbol;Acc:HGNC:25203]
SDHAP3	1.7132	1.29516	3.0075	0.082881	0.814705	0	0.90632	0	1.0586	11.434	3.6193	5.9116	0	2.4799	0	0.64529	0	0	0	2.5254	1.9546	0.1735	0.71949	0.17616	0	0.76638	7.695	1.8777	0.90477	ENSG00000185986	NA	succinate dehydrogenase complex, subunit A, flavoprotein pseudogene 3 [Source:HGNC Symbol;Acc:HGNC:18781]
ZNF670	-3.221	2.06304	3.0041	0.083056	0.815159	0	0	34.728	2.1173	0	0	0	0	2.4799	0.95671	6.0227	0	2.6371	0	0	5.8637	0	0	12.331	0.83785	0	0	0	10.857	ENSG00000135747	NA	zinc finger protein 670 [Source:HGNC Symbol;Acc:HGNC:28167]
DBNL	-0.7367	7.64206	3.0021	0.083157	0.815159	0	215.48	121.75	558.11	157.37	205.22	32.5138	263.34	296.35	125.33	116.37	65.1585	81.373	127.63	288.84	188.94	123.7	403.1	255.96	182.93	85.451	245.87	99.519	289.68	ENSG00000136279	28988	drebrin-like [Source:HGNC Symbol;Acc:HGNC:2696]
VEGFA	-1.2439	5.78551	3.0014	0.083192	0.815159	0	16.314	24.748	5.6108	32.826	105.32	29.558	400.55	8.6798	37.79	31.619	199.354	42.57	22.618	40.407	26.061	36.434	50.185	78.918	3.3514	8.8133	16.123	27.696	24.579	ENSG00000112715	7422	vascular endothelial growth factor A [Source:HGNC Symbol;Acc:HGNC:12680]
SMARCA5-AS1	1.6925	0.43007	2.9993	0.083298	0.815159	0	0	0	0.52932	2.213	0	0	2.1306	0	0	0	3.1028	3.9556	0	0	0.65152	0.34699	0.17987	0.70463	0.27928	0.76638	0	1.8777	0.45238	ENSG00000245112	100128055	SMARCA5 antisense RNA 1 [Source:HGNC Symbol;Acc:HGNC:39982]
ZNF136	1.6172	4.61305	2.9992	0.083308	0.815159	0	15.861	13.572	1.588	76.964	11.22	32.5138	2.5567	1.86	0	15.702	0	29.573	0	0.94703	24.106	113.12	0	4.2278	58.65	22.608	0	28.635	67.857	ENSG00000196646	7695	zinc finger protein 136 [Source:HGNC Symbol;Acc:HGNC:12920]
EVI2A	0.90255	6.83563	2.9985	0.083342	0.815159	0	34.44	47.9	37.899	41.556	3.6193	35.4696	66.474	17.36	70.318	95.502	55.0745	302.13	107.44	70.711	86.001	144.87	91.196	196.24	441.27	196.96	130.81	210.3	95.151	ENSG00000126860	2123	ecotropic viral integration site 2A [Source:HGNC Symbol;Acc:HGNC:3499]
CEP350	0.88915	5.19503	2.9968	0.083427	0.815159	0	31.268	29.938	15.033	46.719	9.4102	26.6022	24.288	14.26	22.004	30.544	1.5514	38.991	11.309	23.991	20.849	73.042	30.219	21.139	79.317	85.451	15.756	59.148	93.643	ENSG00000135837	9857	centrosomal protein 350kDa [Source:HGNC Symbol;Acc:HGNC:24238]
TMEM234	-1.4364	4.40346	2.9958	0.083478	0.815159	0	7.7037	1.1975	30.065	20.286	53.204	14.779	37.924	20.459	55.489	14.411	79.1211	3.5789	35.543	23.36	14.985	0	31.838	12.507	8.3785	8.4302	2.1986	23.002	0.15079	ENSG00000160055	56063	transmembrane protein 234 [Source:HGNC Symbol;Acc:HGNC:28837]
IFT80	1.6649	3.75041	2.9951	0.083518	0.815159	0	11.556	0.39917	0.21173	0	7.2386	5.9116	5.1134	8.0598	9.0888	3.6566	0	86.835	0	0.94703	4.5606	0.1735	19.966	11.45	42.731	21.842	25.284	13.613	0	ENSG00000068885	57560	intraflagellar transport 80 [Source:HGNC Symbol;Acc:HGNC:29262]
LINC00926	-2.4356	2.43297	2.9933	0.083609	0.815243	0	0	8.7817	1.2704	2.4589	0	0	16.618	17.36	16.264	2.5811	0	0	2.4234	12.943	20.849	0	5.756	1.7616	0	0	0	5.1637	10.405	ENSG00000247982	283663	long intergenic non-protein coding RNA 926 [Source:HGNC Symbol;Acc:HGNC:27514]
TMCC3	-1.3591	4.3777	2.9915	0.083702	0.815243	0	26.51	24.349	14.08	24.466	48.861	20.6906	21.306	17.36	28.223	3.0113	1.5514	3.0138	20.195	14.837	13.682	23.422	75.007	56.899	3.91	1.9159	0	1.4083	7.9921	ENSG00000057704	57458	transmembrane and coiled-coil domain family 3 [Source:HGNC Symbol;Acc:HGNC:29199]
VMA21	-0.99085	6.36692	2.9904	0.083757	0.815243	0	64.802	34.728	49.226	14.016	150.2	14.779	49.429	26.659	387.47	70.766	72.9155	35.035	172.87	53.034	16.94	101.67	78.245	58.484	229.85	49.815	21.619	61.026	61.826	ENSG00000160131	203547	VMA21 vacuolar H+-ATPase homolog (S. cerevisiae) [Source:HGNC Symbol;Acc:HGNC:22082]
ZNF524	-1.6301	2.98096	2.9867	0.083951	0.815243	0	2.9456	0	9.2101	5.5325	9.4102	2.9558	3.4089	15.5	44.487	1.7208	6.2056	0.18836	0	3.4724	20.197	4.3374	5.0365	4.2278	1.955	3.0655	0.73286	3.7554	24.881	ENSG00000171443	147807	zinc finger protein 524 [Source:HGNC Symbol;Acc:HGNC:28322]
CPQ	-1.1454	5.48638	2.9865	0.083964	0.815243	0	19.939	51.493	39.593	19.794	225.85	23.6464	128.69	9.2998	90.888	20.649	9.3084	20.72	8.8858	38.197	20.197	18.911	111.16	53.376	9.775	22.225	41.773	15.022	4.6746	ENSG00000104324	10404	carboxypeptidase Q [Source:HGNC Symbol;Acc:HGNC:16910]
UBE4B	-1.6323	3.36636	2.9864	0.083965	0.815243	0	38.972	33.53	9.2101	1.1065	0	8.8674	4.2611	4.3399	50.227	12.26	4.6542	11.867	1.6156	5.3665	0.65152	0.1735	7.5547	10.041	4.4686	2.2991	0.36643	7.0414	4.8254	ENSG00000130939	10277	ubiquitination factor E4B [Source:HGNC Symbol;Acc:HGNC:12500]
S100A4	-0.7793	6.63181	2.9845	0.084063	0.815243	0	43.957	41.513	113.91	48.686	103.87	59.116	139.34	203.35	150.2	121.1	280.802	91.733	130.06	197.3	63.849	79.809	57.2	100.76	16.478	63.609	49.101	55.862	69.064	ENSG00000196154	6275	S100 calcium binding protein A4 [Source:HGNC Symbol;Acc:HGNC:10494]
SEC63	0.93009	6.46865	2.9839	0.084098	0.815243	0	65.482	75.842	15.35	41.064	87.587	23.6464	23.862	6.8198	4.3052	78.08	66.7099	243.74	56.546	44.51	34.531	196.92	97.671	113.45	248.01	187.38	32.979	95.294	139.33	ENSG00000025796	11231	SEC63 homolog (S. cerevisiae) [Source:HGNC Symbol;Acc:HGNC:21082]
SMARCD1	-1.7807	1.69927	2.9818	0.084206	0.815243	0	9.0632	1.9958	2.7524	1.2295	13.03	5.9116	0	0	1.4351	0.86038	5.4299	0.18836	1.6156	13.258	3.9091	0.34699	1.2591	0.88078	0.27928	3.4487	1.0993	0	0.90477	ENSG00000066117	6602	SWI/SNF related, matrix associated, actin dependent regulator of chromatin, subfamily d, member 1 [Source:HGNC Symbol;Acc:HGNC:11106]
PAFAH1B2	1.0068	10.4515	2.9797	0.084314	0.815243	0	363.44	307.36	160.7	218.47	656.91	579.337	283.37	236.83	1134.7	847.47	1025.47	4412.8	287.58	529.7	325.11	2181.9	1072.8	3269.5	6129.2	2604.5	2499.8	1419.6	1592.7	ENSG00000168092	5049	platelet-activating factor acetylhydrolase 1b, catalytic subunit 2 (30kDa) [Source:HGNC Symbol;Acc:HGNC:8575]
MPHOSPH9	-1.7681	4.09813	2.9781	0.084398	0.815243	0	30.135	30.337	3.8111	18.934	40.898	2.9558	9.3745	4.9599	0	40.653	56.6259	0	0	1.5784	11.076	0.34699	14.93	3.5231	72.614	0.38319	10.26	5.1637	16.437	ENSG00000051825	10198	M-phase phosphoprotein 9 [Source:HGNC Symbol;Acc:HGNC:7215]
TNFSF15	1.9067	4.36942	2.9779	0.084409	0.815243	0	1.5861	7.9833	3.8111	0	0	0	4.2611	0.61998	0	0	0	140.71	100.97	2.5254	1.9546	0.1735	3.4176	41.573	9.4957	2.2991	97.104	19.247	17.492	ENSG00000181634	9966	tumor necrosis factor (ligand) superfamily, member 15 [Source:HGNC Symbol;Acc:HGNC:11931]
SH3BGRL	0.74732	8.63149	2.9778	0.084416	0.815243	0	164.27	188.81	251.43	282.65	257.7	103.453	336.2	81.218	191.34	269.3	385.521	526.47	390.17	161.63	132.26	1145.1	434.21	1299.5	549.63	426.49	736.15	253.49	486.16	ENSG00000131171	6451	SH3 domain binding glutamate-rich protein like [Source:HGNC Symbol;Acc:HGNC:10823]
CD72	-1.3936	5.12146	2.9772	0.084446	0.815243	0	36.933	13.572	86.914	49.301	0	2.9558	44.316	26.659	32.528	22.585	103.943	20.532	16.156	67.555	25.409	0	24.823	67.116	11.171	8.8133	4.0307	7.5109	90.477	ENSG00000137101	971	CD72 molecule [Source:HGNC Symbol;Acc:HGNC:1696]
DIABLO	-1.0733	5.43602	2.9743	0.084598	0.816067	0	15.634	39.917	49.332	36.515	57.185	76.8508	39.202	24.179	0	77.004	50.4203	8.6647	95.32	45.457	67.107	12.665	62.776	67.997	39.658	24.524	1.8321	60.556	55.643	ENSG00000184047	56616	diablo, IAP-binding mitochondrial protein [Source:HGNC Symbol;Acc:HGNC:21528]
SCARB2	-0.86425	6.5769	2.9724	0.084698	0.816298	0	60.724	109.77	196.27	93.807	420.56	41.3812	86.927	41.539	117.68	130.78	63.6071	44.077	76.741	83.338	29.318	9.8893	64.395	129.3	85.182	73.189	31.146	99.05	68.159	ENSG00000138760	950	scavenger receptor class B, member 2 [Source:HGNC Symbol;Acc:HGNC:1665]
ZNF649	-2.5105	3.94512	2.9703	0.084805	0.816298	0	29.002	0	4.5521	0.24589	0	14.779	9.8006	0.61998	2.8701	6.4529	0	12.244	4.8468	11.996	5.2122	0.34699	0	5.8132	0	0	0	4.6943	189.4	ENSG00000198093	65251	zinc finger protein 649 [Source:HGNC Symbol;Acc:HGNC:25741]
BFAR	1.311	4.05966	2.9701	0.084819	0.816298	0	39.425	10.778	14.186	0.36884	5.429	14.779	14.488	1.86	0	8.8189	0	19.025	1.6156	14.205	20.197	8.5014	18.347	16.03	6.7028	2.2991	103.33	38.024	7.8413	ENSG00000275618	51283	bifunctional apoptosis regulator [Source:HGNC Symbol;Acc:HGNC:17613]
GPALPP1	-2.2061	2.24347	2.9676	0.08495	0.81633	0	4.0785	1.1975	4.2345	1.5983	0	2.9558	10.227	0.61998	0	5.3774	0	0	0	3.4724	3.9091	3.8169	0.71949	8.2794	2.2343	0	0	0	27.595	ENSG00000133114	55425	GPALPP motifs containing 1 [Source:HGNC Symbol;Acc:HGNC:20298]
VPS16	-1.1922	4.78378	2.9661	0.085025	0.81633	0	24.244	32.333	52.614	15.737	110.75	32.5138	0.42611	27.899	77.494	19.574	49.6446	22.415	8.078	18.309	19.546	0.1735	20.685	18.144	12.568	12.645	12.825	20.655	22.016	ENSG00000215305	64601	vacuolar protein sorting 16 homolog (S. cerevisiae) [Source:HGNC Symbol;Acc:HGNC:14584]
MAGEH1	1.2032	5.38488	2.9656	0.085053	0.81633	0	24.697	21.555	17.15	78.193	0	118.232	11.505	26.039	0.47836	15.272	0	198.53	45.237	21.466	100.99	41.466	59.718	15.149	37.145	62.46	23.451	30.982	26.841	ENSG00000187601	28986	melanoma antigen family H, 1 [Source:HGNC Symbol;Acc:HGNC:24092]
TMEM260	1.5708	2.96368	2.9635	0.085165	0.81633	0	13.821	3.1933	4.7639	1.2295	0	0	0	0	0.47836	4.7321	0	21.097	11.309	0	3.2576	20.646	2.1585	8.2794	18.154	3.0655	16.856	16.43	3.7699	ENSG00000070269	54916	transmembrane protein 260 [Source:HGNC Symbol;Acc:HGNC:20185]
GAL3ST4	-1.6508	4.75059	2.9599	0.085352	0.81633	0	17.9	0	103.22	5.1637	0	0	34.515	61.378	11.002	13.121	54.2988	18.836	30.696	81.76	7.8183	0.1735	52.343	45.977	0.27928	8.8133	10.26	16.43	14.929	ENSG00000197093	79690	galactose-3-O-sulfotransferase 4 [Source:HGNC Symbol;Acc:HGNC:24145]
NAPRT	-1.1904	5.24614	2.9591	0.085395	0.81633	0	78.85	27.942	127.99	52.867	41.622	20.6906	60.934	69.438	9.0888	7.3132	0	10.172	33.928	25.254	38.44	18.564	22.664	51.262	16.199	7.6638	1.4657	20.655	89.421	ENSG00000278488	93100	nicotinate phosphoribosyltransferase [Source:HGNC Symbol;Acc:HGNC:30450]
SIVA1	-0.73297	6.9132	2.9583	0.085439	0.81633	0	145.24	116.56	173.51	98.602	52.842	245.332	166.18	314.95	46.879	120.02	53.5231	83.256	132.48	113.01	250.84	43.027	100.19	57.427	54.461	106.53	47.636	111.72	173.56	ENSG00000184990	10572	SIVA1, apoptosis-inducing factor [Source:HGNC Symbol;Acc:HGNC:17712]
THADA	1.107	4.21583	2.9579	0.085457	0.81633	0	21.072	14.37	25.407	15.737	0	14.779	7.2439	21.699	2.3918	17.208	0	79.489	18.579	5.0508	8.4698	20.82	8.0943	15.502	31.559	14.944	30.78	9.3886	13.27	ENSG00000115970	63892	thyroid adenoma associated [Source:HGNC Symbol;Acc:HGNC:19217]
ELF3	1.4311	4.52405	2.9572	0.085497	0.81633	0	0	54.686	29.43	114.34	50.67	17.7348	21.306	3.0999	0	13.551	3.1028	39.179	5.6546	5.9978	44.303	22.208	4.317	0.17616	1.6757	25.674	3.2979	38.963	0.60318	ENSG00000163435	1999	E74-like factor 3 (ets domain transcription factor, epithelial-specific ) [Source:HGNC Symbol;Acc:HGNC:3318]
RYR1	-2.244	1.05975	2.957	0.085506	0.81633	0	2.9456	5.5883	2.8583	0.24589	0	0	0	2.4799	0	0	0.7757	0	0	0	4.5606	0.1735	7.3748	2.4662	1.3964	0.38319	1.4657	0	0.15079	ENSG00000196218	6261	ryanodine receptor 1 (skeletal) [Source:HGNC Symbol;Acc:HGNC:10483]
FSD1L	1.8403	2.232	2.953	0.085718	0.81633	0	0	0	3.4935	2.213	2.5335	2.9558	2.5567	0	0	1.7208	0	20.72	0	1.5784	1.303	2.429	0	6.694	0.27928	0	2.1986	20.185	13.571	ENSG00000106701	83856	fibronectin type III and SPRY domain containing 1-like [Source:HGNC Symbol;Acc:HGNC:13753]
MYO1E	-0.98645	4.96759	2.9524	0.085751	0.81633	0	64.349	31.933	17.362	37.99	35.469	23.6464	12.357	51.459	2.3918	36.566	124.887	6.0276	41.198	43.248	30.621	17.176	33.996	26.247	30.163	11.496	18.321	18.308	10.254	ENSG00000157483	4643	myosin IE [Source:HGNC Symbol;Acc:HGNC:7599]
C20orf194	1.3899	3.39027	2.9517	0.085785	0.81633	0	34.44	0	8.9984	5.1637	6.8767	0	9.8006	6.1998	2.3918	8.1736	1.5514	6.216	1.6156	0.63135	0	34.526	0.71949	17.968	4.7478	13.795	37.742	3.286	2.1111	ENSG00000088854	25943	chromosome 20 open reading frame 194 [Source:HGNC Symbol;Acc:HGNC:17721]
ZNF708	1.9298	1.96996	2.9516	0.08579	0.81633	0	1.3595	6.3867	2.1173	7.0079	0	2.9558	0.85223	0	0	0	0	0	0.8078	0	3.2576	3.4699	0	2.9947	9.775	17.244	16.489	0	1.9603	ENSG00000182141	7562	zinc finger protein 708 [Source:HGNC Symbol;Acc:HGNC:12945]
VPS33A	-0.99845	5.26401	2.9513	0.085808	0.81633	0	69.56	60.673	32.606	27.54	108.94	29.558	24.715	21.079	20.569	44.74	31.0279	5.6509	20.195	18.941	41.046	2.6025	41.371	42.806	89.93	9.9629	8.0614	76.986	36.794	ENSG00000139719	65082	vacuolar protein sorting 33 homolog A (S. cerevisiae) [Source:HGNC Symbol;Acc:HGNC:18179]
PTPN6	-0.74732	8.88938	2.9496	0.085899	0.816564	0	759.95	301.77	1088.1	442.6	277.6	56.1602	482.79	893.4	529.54	357.92	237.363	170.84	491.95	873.16	297.09	471.05	849.54	788.13	234.6	193.89	370.83	235.18	437.91	ENSG00000111679	5777	protein tyrosine phosphatase, non-receptor type 6 [Source:HGNC Symbol;Acc:HGNC:9658]
ALG9	1.1461	3.72496	2.9453	0.086128	0.817681	0	8.8367	20.358	13.445	12.786	4.7051	2.9558	3.835	9.2998	10.524	12.26	0	14.127	17.772	7.2605	9.1213	0.1735	1.0792	7.5747	15.361	29.122	22.719	49.29	17.341	ENSG00000258529	NA	ALG9, alpha-1,2-mannosyltransferase [Source:HGNC Symbol;Acc:HGNC:15672]
MECR	-1.9851	4.14924	2.9447	0.086161	0.817681	0	25.377	11.975	34.194	8.975	0	23.6464	0.42611	39.679	0	6.4529	0	0	3.2312	17.994	9.1213	0.1735	93.894	58.308	4.4686	12.262	0	9.3886	16.286	ENSG00000116353	51102	mitochondrial trans-2-enoyl-CoA reductase [Source:HGNC Symbol;Acc:HGNC:19691]
MOCOS	2.4396	2.16704	2.9437	0.086214	0.817681	0	14.048	1.9958	0	0.36884	0	0	7.67	0	0	4.3019	0	0	0	4.1038	0	0	0.17987	0.17616	0	47.515	1.0993	15.491	0	ENSG00000075643	55034	molybdenum cofactor sulfurase [Source:HGNC Symbol;Acc:HGNC:18234]
CCDC51	-1.5628	4.59744	2.9399	0.086415	0.81828	0	48.262	19.559	45.945	31.105	0	38.4254	37.072	60.758	51.184	47.321	0	0	33.12	43.563	17.591	10.583	5.756	23.957	16.478	4.9815	0	12.205	7.3889	ENSG00000164051	79714	coiled-coil domain containing 51 [Source:HGNC Symbol;Acc:HGNC:25714]
METTL15	-1.9985	2.94715	2.9386	0.086483	0.81828	0	6.7974	2.395	1.0586	6.5161	39.812	11.8232	5.1134	1.24	27.745	7.0981	1.5514	0	6.4624	5.0508	1.303	0	12.591	0.17616	0.27928	0	0	7.0414	24.278	ENSG00000169519	196074	methyltransferase like 15 [Source:HGNC Symbol;Acc:HGNC:26606]
RPS15AP10	1.9938	2.4894	2.9344	0.086712	0.81828	0	0	1.1975	1.9055	17.704	0	11.8232	1.2783	0.61998	0	6.2378	23.2709	8.853	0	0.31568	0	32.791	0.71949	0	0.83785	3.0655	0	1.8777	0	ENSG00000225447	728963	ribosomal protein S15a pseudogene 10 [Source:HGNC Symbol;Acc:HGNC:37001]
P4HB	-0.63763	8.44781	2.9329	0.086792	0.81828	0	403.99	531.69	676.47	326.17	713.73	304.448	487.47	450.73	336.76	185.41	474.726	303.64	237.49	294.84	641.1	208.2	277.9	209.8	113.95	231.06	144.37	269.92	199.2	ENSG00000185624	5034	prolyl 4-hydroxylase, beta polypeptide [Source:HGNC Symbol;Acc:HGNC:8548]
CCL4	0.78868	8.57121	2.9303	0.08693	0.81828	0	227.94	116.16	368.3	1250	673.56	236.464	438.47	269.69	457.79	184.77	563.931	1064.1	740.75	171.41	249.53	530.73	80.044	345.09	106.41	72.04	153.17	230.96	186.38	ENSG00000275824	6351	chemokine (C-C motif) ligand 4 [Source:HGNC Symbol;Acc:HGNC:10630]
LIPA	0.81247	6.97043	2.9296	0.08697	0.81828	0	31.268	32.333	294.51	374.74	132.47	20.6906	118.46	33.479	103.8	112.49	175.307	223.02	33.928	66.923	20.849	92.301	163.86	208.75	93.281	64.759	236.35	87.314	92.286	ENSG00000107798	3988	lipase A, lysosomal acid, cholesterol esterase [Source:HGNC Symbol;Acc:HGNC:6617]
AAED1	-2.2527	2.73879	2.9277	0.087071	0.81828	0	0.22658	9.1808	3.5994	0.36884	0	5.9116	0.42611	0.61998	0	0	0	0.37673	0	15.152	7.1667	2.2555	1.7987	13.564	43.01	2.2991	0	3.7554	21.262	ENSG00000158122	195827	AhpC/TSA antioxidant enzyme domain containing 1 [Source:HGNC Symbol;Acc:HGNC:16881]
FAN1	-2.0816	2.61885	2.9262	0.087152	0.81828	0	18.806	24.748	5.399	1.4753	0.36193	11.8232	4.6873	0	0	21.94	0	0	0	6.6292	1.9546	1.5615	11.512	1.5854	6.9821	3.4487	0.36643	2.8166	0	ENSG00000276787	22909	FANCD2/FANCI-associated nuclease 1 [Source:HGNC Symbol;Acc:HGNC:29170]
MRPL43	-1.2831	4.2514	2.9226	0.087345	0.81828	0	5.2114	25.946	22.443	11.68	21.354	11.8232	56.247	11.16	4.7836	9.6793	86.878	0	25.042	12.311	30.621	2.2555	33.996	18.849	4.1893	29.506	8.7943	4.6943	11.46	ENSG00000055950	84545	mitochondrial ribosomal protein L43 [Source:HGNC Symbol;Acc:HGNC:14517]
CDCA3	-1.8942	3.32606	2.9205	0.087459	0.81828	0	11.102	9.58	22.761	0	0	0	3.835	28.519	40.182	8.1736	0	0	29.081	4.7351	6.5152	3.6434	8.4541	13.388	2.2343	4.5983	0	11.266	14.325	ENSG00000111665	83461	cell division cycle associated 3 [Source:HGNC Symbol;Acc:HGNC:14624]
UBLCP1	1.124	5.57825	2.9196	0.087511	0.81828	0	11.329	29.938	12.386	4.549	74.558	14.779	16.192	0	52.141	46.891	10.0841	93.428	71.086	12.627	13.03	115.38	15.469	51.262	100.54	216.12	3.2979	30.044	67.254	ENSG00000164332	134510	ubiquitin-like domain containing CTD phosphatase 1 [Source:HGNC Symbol;Acc:HGNC:28110]
PAQR3	1.567	3.41241	2.9193	0.087527	0.81828	0	2.719	6.3867	3.07	8.2373	0	5.9116	7.2439	0	0	13.766	3.8785	8.4763	0	2.2097	1.303	74.43	0.17987	10.569	37.983	3.0655	10.993	0.46943	4.9762	ENSG00000163291	152559	progestin and adipoQ receptor family member III [Source:HGNC Symbol;Acc:HGNC:30130]
GNAT2	2.2217	2.81523	2.9188	0.087553	0.81828	0	1.1329	0	2.7524	17.827	0	8.8674	2.9828	2.4799	0	0.43019	0	0	0	4.1038	1.303	0	0	0.35231	27.928	0	74.385	0	3.7699	ENSG00000134183	2780	guanine nucleotide binding protein (G protein), alpha transducing activity polypeptide 2 [Source:HGNC Symbol;Acc:HGNC:4394]
DUSP10	0.84938	6.59719	2.9162	0.087696	0.81828	0	17.447	63.068	22.972	270.36	58.995	396.077	75.422	21.699	110.98	100.66	48.0932	252.41	75.125	29.042	126.4	126.83	78.245	49.676	66.47	18.776	141.07	78.395	73.286	ENSG00000143507	11221	dual specificity phosphatase 10 [Source:HGNC Symbol;Acc:HGNC:3065]
JADE3	-2.7137	0.856413	2.9154	0.087737	0.81828	0	0	0.79833	0.10586	1.4753	0	5.9116	4.6873	11.16	0	4.0868	0	0	0	0	0	0	2.1585	2.6424	3.0721	0	0	0	0.15079	ENSG00000102221	9767	jade family PHD finger 3 [Source:HGNC Symbol;Acc:HGNC:22982]
KBTBD2	1.1805	5.09013	2.9139	0.087821	0.81828	0	25.83	53.888	6.6694	65.407	23.526	41.3812	35.367	4.3399	69.84	12.045	5.4299	129.59	0	11.68	43.652	34.526	24.103	36.288	31.559	1.1496	8.7943	100.46	0.45238	ENSG00000170852	25948	kelch repeat and BTB (POZ) domain containing 2 [Source:HGNC Symbol;Acc:HGNC:21751]
KIAA0391	-1.7576	4.33303	2.9138	0.087824	0.81828	0	20.619	64.665	27.948	0	0	26.6022	6.8178	48.359	0	58.721	0	5.8392	8.8858	20.835	7.8183	0	32.917	22.724	39.1	17.627	5.4964	13.613	19.754	ENSG00000100890	9692	KIAA0391 [Source:HGNC Symbol;Acc:HGNC:19958]
SEMA6A	-2.6707	1.02093	2.9133	0.087853	0.81828	0	8.6101	2.395	0.10586	0.24589	8.6864	0	7.67	0.61998	0	0	0	1.1302	0	0.31568	0	0.1735	3.7773	0	0	0	0	0	0.15079	ENSG00000092421	57556	sema domain, transmembrane domain (TM), and cytoplasmic domain, (semaphorin) 6A [Source:HGNC Symbol;Acc:HGNC:10738]
EIF3B	-0.7517	5.49523	2.913	0.087869	0.81828	0	38.519	67.06	73.575	39.097	17.735	59.116	41.759	69.438	69.84	34.63	96.1864	38.238	31.504	45.142	54.076	14.574	62.596	32.941	24.298	15.711	44.338	28.166	43.881	ENSG00000106263	8662	eukaryotic translation initiation factor 3, subunit B [Source:HGNC Symbol;Acc:HGNC:3280]
PGAP1	1.8986	2.58638	2.9121	0.087918	0.81828	0	0	5.1892	0	1.2295	3.9812	5.9116	1.2783	0	0	1.0755	3.8785	8.6647	23.426	0.31568	5.8637	52.396	0	2.9947	0	2.2991	0	5.6332	0.90477	ENSG00000197121	80055	post-GPI attachment to proteins 1 [Source:HGNC Symbol;Acc:HGNC:25712]
NOL11	1.1535	4.85883	2.912	0.087921	0.81828	0	11.782	15.967	9.2101	25.45	48.137	2.9558	13.21	20.459	0.47836	11.615	0	181.58	4.039	16.099	14.333	13.359	32.737	51.262	57.533	21.459	7.695	20.655	31.365	ENSG00000130935	25926	nucleolar protein 11 [Source:HGNC Symbol;Acc:HGNC:24557]
YBX3	-0.90474	5.00239	2.9103	0.088014	0.81828	0	11.102	23.551	24.772	17.212	69.491	11.8232	46.02	15.5	49.271	27.102	10.0841	13.939	121.98	40.091	24.106	13.706	26.441	51.262	37.424	14.944	21.619	35.207	25.635	ENSG00000060138	8531	Y box binding protein 3 [Source:HGNC Symbol;Acc:HGNC:2428]
WWP2	-0.87791	5.41775	2.9069	0.088201	0.81828	0	49.395	65.863	72.199	58.768	47.051	32.5138	103.55	53.939	27.745	24.951	33.355	19.59	15.348	73.552	50.819	23.943	47.307	42.806	59.488	4.5983	33.345	14.552	7.8413	ENSG00000198373	11060	WW domain containing E3 ubiquitin protein ligase 2 [Source:HGNC Symbol;Acc:HGNC:16804]
RAB39B	1.7509	2.84556	2.906	0.088249	0.81828	0	0.45316	0.39917	2.2231	0.12295	0	0	0	10.54	0	11.83	0	13.562	0.8078	0.94703	14.985	54.825	0.35975	11.098	3.91	2.6823	0.73286	0.93886	2.8651	ENSG00000155961	116442	RAB39B, member RAS oncogene family [Source:HGNC Symbol;Acc:HGNC:16499]
UVRAG	-1.1554	4.27376	2.9023	0.088452	0.81828	0	22.432	9.58	18.844	6.762	51.032	20.6906	23.862	35.339	0	9.4642	55.0745	24.864	9.6936	16.731	17.591	1.2145	22.304	33.646	17.874	8.047	16.123	3.286	17.945	ENSG00000198382	7405	UV radiation resistance associated [Source:HGNC Symbol;Acc:HGNC:12640]
RIT1	0.83085	5.96505	2.899	0.088637	0.81828	0	39.878	62.669	45.204	116.31	5.7909	76.8508	33.663	6.1998	84.191	18.283	22.4952	85.705	15.348	33.777	52.122	119.89	117.82	109.57	55.578	131.05	43.971	45.065	84.294	ENSG00000143622	6016	Ras-like without CAAX 1 [Source:HGNC Symbol;Acc:HGNC:10023]
PRKAA1	1.2024	5.87227	2.8981	0.088682	0.81828	0	53.247	78.237	11.222	32.335	0	53.2044	12.357	5.5799	36.833	61.947	62.0557	288.01	0	38.512	37.137	168.64	58.459	41.925	65.073	0.76638	62.659	31.452	102.99	ENSG00000132356	5562	protein kinase, AMP-activated, alpha 1 catalytic subunit [Source:HGNC Symbol;Acc:HGNC:9376]
ASPH	1.1127	5.40282	2.8979	0.088692	0.81828	0	37.386	5.5883	7.728	31.105	22.802	8.8674	16.192	6.8198	4.7836	13.766	74.4669	257.68	15.348	14.205	11.727	6.0724	90.297	45.448	62.281	74.339	2.565	27.696	83.238	ENSG00000198363	444	aspartate beta-hydroxylase [Source:HGNC Symbol;Acc:HGNC:757]
ZGLP1	-2.8263	0.810525	2.8979	0.088696	0.81828	0	1.3595	2.7942	7.0928	0	0	0	3.4089	0	0	0	0	0	6.4624	1.2627	3.2576	0	0	0.70463	0	0.38319	0	0.93886	0	ENSG00000220201	100125288	zinc finger, GATA-like protein 1 [Source:HGNC Symbol;Acc:HGNC:37245]
GAR1	1.4217	4.06331	2.8974	0.08872	0.81828	0	7.9303	2.395	6.987	4.3031	0	0	0.85223	2.4799	0	27.747	0	2.072	15.348	6.9449	20.849	38.69	7.7346	23.957	19.55	90.049	8.4279	29.574	37.699	ENSG00000109534	54433	GAR1 ribonucleoprotein [Source:HGNC Symbol;Acc:HGNC:14264]
BPGM	1.0591	5.26296	2.8959	0.088803	0.81828	0	100.6	45.505	16.832	29.999	15.563	11.8232	3.4089	24.799	4.7836	36.781	0	114.34	45.237	0.94703	22.152	109.82	29.859	32.589	45.803	22.608	34.811	43.188	43.429	ENSG00000172331	669	2,3-bisphosphoglycerate mutase [Source:HGNC Symbol;Acc:HGNC:1093]
ZFP62	1.5646	3.66071	2.8956	0.08882	0.81828	0	29.229	7.5842	5.8225	19.179	0	0	3.4089	0	0.47836	3.8717	0	0	0.8078	5.3665	7.1667	17.697	1.6189	4.0516	40.496	6.8974	67.789	22.063	15.683	ENSG00000196670	643836	ZFP62 zinc finger protein [Source:HGNC Symbol;Acc:HGNC:23241]
NDUFA4	0.60436	9.27022	2.8937	0.088927	0.81828	0	285.72	706.53	265.4	335.64	872.62	251.243	536.05	277.13	666.35	783.38	378.54	1095.9	991.17	431.21	420.23	950.24	501.31	482.67	571.98	1233.1	412.23	920.08	793.48	ENSG00000189043	4697	NDUFA4, mitochondrial complex associated [Source:HGNC Symbol;Acc:HGNC:7687]
LIMCH1	-2.4851	2.00805	2.8936	0.08893	0.81828	0	2.9456	0	4.1287	0.98356	13.03	0	0	2.4799	15.307	0.2151	0	0	0	1.8941	0	0	5.2163	9.3363	0	2.2991	0	0.93886	12.516	ENSG00000064042	22998	LIM and calponin homology domains 1 [Source:HGNC Symbol;Acc:HGNC:29191]
PPCDC	1.1446	4.87629	2.8924	0.088998	0.81828	0	7.024	29.538	20.961	87.537	0	0	43.89	46.499	10.524	14.626	0	9.6065	41.198	30.936	27.364	21.861	10.613	27.304	5.0271	57.095	80.981	26.288	45.54	ENSG00000138621	60490	phosphopantothenoylcysteine decarboxylase [Source:HGNC Symbol;Acc:HGNC:28107]
IFNAR2	1.173	6.26585	2.8903	0.089116	0.81828	0	177.19	163.66	33.241	14.753	0	11.8232	60.934	9.9197	12.916	38.072	90.7565	153.89	19.387	14.837	71.016	7.4604	24.103	37.169	119.81	354.83	8.0614	231.9	80.977	ENSG00000159110	3455	interferon (alpha, beta and omega) receptor 2 [Source:HGNC Symbol;Acc:HGNC:5433]
TMEM144	-1.5911	2.94206	2.8902	0.089122	0.81828	0	3.3987	9.1808	20.749	3.3195	6.1528	5.9116	11.931	0.61998	0.47836	15.487	0	0.75345	0	8.8389	0	0.34699	14.75	15.502	8.6578	5.3646	3.2979	2.3471	8.1429	ENSG00000164124	55314	transmembrane protein 144 [Source:HGNC Symbol;Acc:HGNC:25633]
EXOC4	-1.1329	4.96033	2.8885	0.089216	0.81828	0	31.042	89.014	34.088	32.826	68.767	56.1602	29.402	13.64	4.3052	7.0981	111.7	19.401	9.6936	13.89	25.409	13.88	73.029	19.201	39.1	14.561	1.4657	18.308	3.0159	ENSG00000131558	60412	exocyst complex component 4 [Source:HGNC Symbol;Acc:HGNC:30389]
ACVR1C	2.2661	1.44389	2.8873	0.089283	0.81828	0	0	0.79833	0	0.12295	0	0	0	0	0	0.43019	0	11.113	0	5.0508	1.303	0.34699	0	0.17616	0	0	14.657	2.8166	8.1429	ENSG00000123612	130399	activin A receptor, type IC [Source:HGNC Symbol;Acc:HGNC:18123]
LZTR1	-2.415	3.39859	2.8865	0.089327	0.81828	0	59.591	1.1975	1.4821	0.12295	61.528	0	0	68.818	0	7.3132	0	0	4.039	0	7.8183	0.52049	0.35975	3.1708	8.6578	1.9159	0.73286	11.736	0.60318	ENSG00000099949	8216	leucine-zipper-like transcription regulator 1 [Source:HGNC Symbol;Acc:HGNC:6742]
NUPL2	1.1232	3.44233	2.886	0.089352	0.81828	0	7.4772	5.1892	14.186	4.426	0.36193	2.9558	9.8006	14.88	0.47836	4.0868	20.1681	39.368	5.6546	5.3665	14.333	15.962	4.8566	11.098	8.6578	26.44	12.092	2.8166	1.5079	ENSG00000136243	11097	nucleoporin like 2 [Source:HGNC Symbol;Acc:HGNC:17010]
AKR1C2	-3.5914	3.3538	2.8849	0.089415	0.81828	0	0	120.55	2.6466	0	0	0	0.42611	1.24	0.47836	0	0.7757	0.37673	0	0	0	0	77.346	0.17616	1.955	0	0	5.6332	0	ENSG00000151632	1646	aldo-keto reductase family 1, member C2 [Source:HGNC Symbol;Acc:HGNC:385]
TPI1P3	-2.698	0.942435	2.8832	0.089505	0.81828	0	0.22658	0	12.174	0.24589	0.36193	5.9116	0	1.86	0	0.2151	0	0.18836	0	3.4724	1.303	0	0.17987	0	0	0.76638	0	0	0	ENSG00000186743	728402	triosephosphate isomerase 1 pseudogene 3 [Source:HGNC Symbol;Acc:HGNC:38070]
GIMAP1	-1.5261	4.20375	2.8831	0.089515	0.81828	0	40.331	4.3908	15.033	1.3524	0	0	4.6873	19.219	88.018	39.793	1.5514	6.4043	4.039	4.7351	3.9091	0.34699	21.765	27.304	39.379	5.7478	10.626	18.777	34.23	ENSG00000213203	170575	GTPase, IMAP family member 1 [Source:HGNC Symbol;Acc:HGNC:23237]
CCDC94	1.1678	4.37395	2.8821	0.089568	0.81828	0	13.142	2.395	22.761	37.252	0	53.2044	27.271	21.699	0	4.0868	2.3271	20.155	9.6936	9.1546	22.803	37.996	3.0579	41.925	8.0993	31.805	41.773	39.432	25.183	ENSG00000105248	55702	coiled-coil domain containing 94 [Source:HGNC Symbol;Acc:HGNC:25518]
SEZ6	1.5206	2.77913	2.8764	0.089889	0.81828	0	2.0392	3.5925	1.588	4.0572	0	8.8674	1.7045	1.86	0	5.1623	0	0.75345	0	14.837	5.2122	48.579	6.1157	5.4609	6.4236	3.4487	9.1607	0	2.8651	ENSG00000063015	124925	seizure related 6 homolog (mouse) [Source:HGNC Symbol;Acc:HGNC:15955]
NSUN5P1	1.8124	1.13818	2.8751	0.089961	0.81828	0	3.8519	1.1975	1.588	4.9178	0	0	0	1.24	0	0	0	6.4043	0	0.31568	1.303	0	0	0	3.6307	2.6823	0.36643	4.2249	0.75397	ENSG00000223705	155400	NOP2/Sun domain family, member 5 pseudogene 1 [Source:HGNC Symbol;Acc:HGNC:19146]
RPUSD1	-1.8537	2.19049	2.8744	0.09	0.81828	0	7.2506	1.1975	5.7166	0.61473	0	2.9558	8.9484	6.1998	0.47836	4.517	0.7757	2.8254	18.579	0	13.682	1.9085	0.17987	1.5854	2.7928	0	0	3.286	15.079	ENSG00000007376	113000	RNA pseudouridylate synthase domain containing 1 [Source:HGNC Symbol;Acc:HGNC:14173]
GTSE1	-1.8895	1.65325	2.874	0.090024	0.81828	0	4.5316	1.1975	3.3876	2.9507	0.72386	2.9558	5.5395	0.61998	0	7.9585	0	0	8.078	6.3135	0.65152	0	2.3384	6.694	0.55857	0	0	1.8777	1.2064	ENSG00000075218	51512	G-2 and S-phase expressed 1 [Source:HGNC Symbol;Acc:HGNC:13698]
PIF1	-2.4239	1.83224	2.873	0.09008	0.81828	0	26.057	0.39917	1.9055	0	5.067	0	5.5395	0	0	3.4415	1.5514	0.37673	0	0	1.303	0	1.6189	0	5.5857	0.76638	0	2.8166	5.4286	ENSG00000140451	80119	PIF1 5'-to-3' DNA helicase [Source:HGNC Symbol;Acc:HGNC:26220]
FOXP3	-1.6036	3.36749	2.8721	0.09013	0.81828	0	3.1721	6.7858	3.8111	2.5819	14.115	2.9558	0	13.64	57.881	10.97	2.3271	5.4625	27.465	55.559	3.2576	1.5615	3.7773	0.17616	7.5407	4.9815	0.73286	9.858	2.4127	ENSG00000049768	50943	forkhead box P3 [Source:HGNC Symbol;Acc:HGNC:6106]
EXOSC7	-1.1309	5.37021	2.8707	0.090207	0.81828	0	82.475	43.11	61.93	8.975	88.311	14.779	3.835	40.919	40.182	48.612	31.8036	43.512	63.816	89.968	36.485	0.52049	31.478	55.842	12.847	39.468	0.36643	36.146	50.516	ENSG00000075914	23016	exosome component 7 [Source:HGNC Symbol;Acc:HGNC:28112]
TXNDC9	1.1	5.92158	2.8688	0.090312	0.81828	0	107.17	14.769	27.207	22.868	22.802	32.5138	21.732	29.139	0	115.51	0.7757	59.899	46.852	55.559	59.288	155.97	5.2163	80.68	133.5	158.26	18.688	170.4	19.754	ENSG00000115514	10190	thioredoxin domain containing 9 [Source:HGNC Symbol;Acc:HGNC:24110]
RBL1	1.388	3.60405	2.8675	0.090387	0.81828	0	8.6101	0.39917	4.658	3.1966	0	2.9558	0.85223	1.86	0.47836	13.336	3.8785	3.5789	0.8078	11.996	3.9091	76.339	6.1157	12.859	49.713	4.9815	13.558	15.022	1.9603	ENSG00000080839	5933	retinoblastoma-like 1 [Source:HGNC Symbol;Acc:HGNC:9893]
HMGCS1	1.0382	5.97239	2.8668	0.090422	0.81828	0	11.782	23.95	11.857	54.957	87.226	26.6022	25.141	6.1998	1.4351	57.215	49.6446	87.777	33.928	18.625	18.894	72.522	41.011	27.657	252.47	47.515	305.6	21.594	117.62	ENSG00000112972	3157	3-hydroxy-3-methylglutaryl-CoA synthase 1 (soluble) [Source:HGNC Symbol;Acc:HGNC:5007]
RPP40	-1.4807	3.31057	2.8641	0.090576	0.81828	0	2.4924	0	6.1401	6.1473	52.48	14.779	0.85223	11.16	20.091	6.2378	22.4952	6.4043	21.811	5.3665	9.1213	0.34699	1.6189	12.155	2.2343	0.76638	7.3286	5.1637	19.905	ENSG00000124787	10799	ribonuclease P/MRP 40kDa subunit [Source:HGNC Symbol;Acc:HGNC:20992]
CISD1	-1.0877	4.92408	2.8636	0.090604	0.81828	0	1.8126	32.732	24.031	15.122	53.566	14.779	11.079	5.5799	156.42	55.064	8.5327	16.388	70.278	24.938	11.727	18.391	24.103	37.698	29.046	29.506	10.993	7.5109	27.897	ENSG00000122873	55847	CDGSH iron sulfur domain 1 [Source:HGNC Symbol;Acc:HGNC:30880]
NFKBID	1.0599	4.48237	2.8615	0.09072	0.81828	0	13.368	4.79	24.137	86.431	18.097	17.7348	13.636	4.3399	1.4351	7.5283	3.8785	15.446	23.426	7.2605	83.395	19.258	2.878	20.258	4.1893	10.346	49.468	28.166	34.683	ENSG00000167604	84807	nuclear factor of kappa light polypeptide gene enhancer in B-cells inhibitor, delta [Source:HGNC Symbol;Acc:HGNC:15671]
PLCB1	2.5582	0.924145	2.8595	0.090839	0.81828	0	0	0.39917	0	0	0	11.8232	0.42611	0.61998	0.47836	0.2151	0	19.401	0	0	0	0	0	0.35231	0	0.76638	0.36643	0	0	ENSG00000182621	23236	phospholipase C, beta 1 (phosphoinositide-specific) [Source:HGNC Symbol;Acc:HGNC:15917]
NXT2	1.1781	5.65426	2.859	0.090863	0.81828	0	12.689	31.135	16.832	11.188	126.31	5.9116	17.897	0.61998	2.8701	49.257	31.0279	63.478	0	15.784	11.076	162.05	34.895	99	109.48	39.085	200.07	14.552	45.992	ENSG00000101888	55916	nuclear transport factor 2-like export factor 2 [Source:HGNC Symbol;Acc:HGNC:18151]
MYLPF	1.5853	0.560735	2.8586	0.090889	0.81828	0	0.67974	1.1975	0.21173	4.1801	0	0	1.2783	0	0	0.64529	0	1.8836	0	1.8941	0.65152	1.041	1.439	0	0	0.76638	0	1.4083	0	ENSG00000180209	29895	myosin light chain, phosphorylatable, fast skeletal muscle [Source:HGNC Symbol;Acc:HGNC:29824]
SNRNP25	-0.85442	5.73081	2.8549	0.091097	0.81828	0	72.732	50.295	84.267	6.6391	11.22	44.337	42.611	71.918	73.189	24.306	140.401	29.385	73.51	53.349	56.682	26.719	40.112	93.539	13.685	58.628	19.787	59.148	76.754	ENSG00000161981	79622	small nuclear ribonucleoprotein 25kDa (U11/U12) [Source:HGNC Symbol;Acc:HGNC:14161]
CFL2	1.6241	3.88172	2.8533	0.091185	0.81828	0	5.4379	23.551	0	7.8685	49.223	2.9558	0	0.61998	0	29.898	0	18.083	0	10.733	8.4698	48.926	0.17987	13.212	3.3514	22.608	38.475	26.757	0.45238	ENSG00000165410	1073	cofilin 2 (muscle) [Source:HGNC Symbol;Acc:HGNC:1875]
NAT10	-0.94489	4.38415	2.8532	0.09119	0.81828	0	35.8	13.572	33.029	8.8521	8.6864	41.3812	39.629	55.179	6.2186	30.759	4.6542	6.4043	12.117	21.15	13.03	10.757	17.448	21.315	27.37	16.86	21.253	9.858	23.072	ENSG00000135372	55226	N-acetyltransferase 10 (GCN5-related) [Source:HGNC Symbol;Acc:HGNC:29830]
LINC00493	-0.68324	5.94845	2.8511	0.09131	0.81828	0	45.543	58.678	89.666	29.015	174.45	44.337	70.309	68.198	67.927	71.412	72.1398	29.761	100.97	65.345	52.122	50.835	42.27	54.256	33.793	62.46	32.612	50.229	45.54	ENSG00000232388	NA	long intergenic non-protein coding RNA 493 [Source:HGNC Symbol;Acc:HGNC:43430]
PCK2	-1.0086	4.90694	2.8495	0.091403	0.81828	0	64.122	47.501	53.143	10.696	22.802	26.6022	33.663	85.558	4.3052	34.2	12.4111	15.257	42.813	32.83	25.409	0.52049	30.399	17.968	17.595	11.496	39.941	24.41	28.953	ENSG00000100889	5106	phosphoenolpyruvate carboxykinase 2 (mitochondrial) [Source:HGNC Symbol;Acc:HGNC:8725]
GBAP1	-3.0409	1.19046	2.8481	0.091481	0.81828	0	0	7.5842	1.7997	0	0	0	10.653	0	0	0	0.7757	0	0	0	1.9546	0.1735	12.231	1.4093	0.55857	0	0	1.4083	0	ENSG00000160766	2630	glucosidase, beta, acid pseudogene 1 [Source:HGNC Symbol;Acc:HGNC:4178]
TRAK2	-1.4246	4.53679	2.8471	0.091542	0.81828	0	20.619	11.576	33.347	20.655	179.88	29.558	21.732	8.6798	0	41.298	0	2.4487	12.117	21.466	7.8183	3.8169	12.052	15.326	34.352	9.9629	2.1986	21.124	7.8413	ENSG00000115993	66008	trafficking protein, kinesin binding 2 [Source:HGNC Symbol;Acc:HGNC:13206]
PCNXL4	1.3473	3.15507	2.8468	0.091554	0.81828	0	6.1177	11.177	9.2101	15.122	0	0	7.67	0	0	7.7434	0	9.4181	1.6156	10.417	8.4698	6.9399	10.433	1.2331	14.244	8.047	9.1607	38.024	5.5794	ENSG00000126773	64430	pecanex-like 4 (Drosophila) [Source:HGNC Symbol;Acc:HGNC:20349]
DHODH	-1.5813	4.21922	2.8453	0.091643	0.81828	0	22.885	10.778	37.581	18.319	0	0	24.288	12.4	64.1	19.359	23.2709	0	2.4234	1.5784	3.9091	0.1735	64.755	22.196	11.171	11.496	8.0614	3.286	29.103	ENSG00000102967	1723	dihydroorotate dehydrogenase (quinone) [Source:HGNC Symbol;Acc:HGNC:2867]
TVP23B	1.0139	5.57215	2.8437	0.09173	0.81828	0	62.989	29.139	6.0342	46.473	1.4477	35.4696	20.88	11.78	7.6537	63.668	8.5327	63.855	45.237	17.994	43.652	139.14	39.392	54.08	146.35	108.06	2.1986	82.15	24.579	ENSG00000171928	51030	trans-golgi network vesicle protein 23 homolog B (S. cerevisiae) [Source:HGNC Symbol;Acc:HGNC:20399]
EIF3G	-0.62176	7.45173	2.8437	0.091736	0.81828	0	123.49	176.43	216.07	140.65	143.69	73.895	212.63	280.85	281.27	118.73	236.588	90.414	313.43	284.42	246.27	76.512	161.17	121.55	45.244	155.57	146.94	139.42	227.85	ENSG00000130811	8666	eukaryotic translation initiation factor 3, subunit G [Source:HGNC Symbol;Acc:HGNC:3274]
CDCA8	-1.2911	4.77151	2.8413	0.091868	0.81828	0	22.885	45.904	39.381	16.352	52.118	50.2486	0.85223	42.159	0	75.283	0	7.5345	42.005	40.091	7.8183	1.735	21.225	29.418	30.442	14.178	21.253	17.369	43.881	ENSG00000134690	55143	cell division cycle associated 8 [Source:HGNC Symbol;Acc:HGNC:14629]
SNHG6	0.87005	5.14001	2.8374	0.092093	0.81828	0	45.09	13.173	20.961	19.794	12.668	11.8232	28.55	12.4	14.351	29.038	18.6167	16.764	12.925	26.832	54.728	162.22	15.469	27.657	54.74	44.067	9.8936	50.229	67.707	ENSG00000245910	641638	small nucleolar RNA host gene 6 (non-protein coding) [Source:HGNC Symbol;Acc:HGNC:32965]
CMTR1	-1.4804	3.28006	2.8357	0.092192	0.81828	0	25.83	0	13.339	8.3603	41.622	11.8232	10.227	7.4398	26.31	3.0113	0	2.072	3.2312	17.994	5.8637	3.2964	1.0792	8.1032	4.1893	3.8319	0.36643	5.6332	7.5397	ENSG00000137200	23070	cap methyltransferase 1 [Source:HGNC Symbol;Acc:HGNC:21077]
TBPL1	0.95321	5.24249	2.8355	0.092199	0.81828	0	20.845	38.32	20.22	15.122	0	32.5138	14.062	11.16	56.446	42.374	24.0466	30.703	65.432	22.413	28.015	193.62	13.67	30.123	62.839	32.571	28.215	44.596	23.222	ENSG00000028839	9519	TBP-like 1 [Source:HGNC Symbol;Acc:HGNC:11589]
C1orf233	-3.01	0.960307	2.8347	0.092248	0.81828	0	0	0	6.1401	0.61473	0	0	0	0	0	0.2151	17.841	0	0.8078	0	0	0.1735	4.1371	2.8185	0	0.38319	0	0	0.15079	ENSG00000228594	643988	chromosome 1 open reading frame 233 [Source:HGNC Symbol;Acc:HGNC:42951]
DCUN1D4	1.2046	4.75995	2.8345	0.092261	0.81828	0	14.954	19.559	6.2459	33.072	0	0	6.8178	1.86	64.1	7.7434	0.7757	51.046	8.8858	2.8411	5.8637	89.872	35.255	39.988	43.289	20.309	45.804	16.43	54.135	ENSG00000109184	23142	DCN1, defective in cullin neddylation 1, domain containing 4 [Source:HGNC Symbol;Acc:HGNC:28998]
CCZ1	-1.1458	3.36314	2.8343	0.092272	0.81828	0	15.861	2.7942	10.48	6.3932	10.858	2.9558	10.653	2.4799	41.139	9.2491	16.2896	0.37673	12.925	12.311	7.1667	5.5519	9.3534	14.269	4.1893	8.047	4.7636	6.1026	11.159	ENSG00000122674	51622	CCZ1 vacuolar protein trafficking and biogenesis associated homolog (S. cerevisiae) [Source:HGNC Symbol;Acc:HGNC:21691]
UBXN1	-0.69588	6.60732	2.8332	0.092337	0.81828	0	93.351	121.35	216.38	114.83	143.69	109.365	173.43	84.938	65.056	61.087	71.3641	57.451	67.855	170.78	167.44	86.922	107.56	64.121	24.019	41.384	35.91	61.965	89.873	ENSG00000162191	51035	UBX domain protein 1 [Source:HGNC Symbol;Acc:HGNC:18402]
COX7C	0.57157	8.98196	2.8323	0.092387	0.81828	0	510.49	434.29	379.31	451.21	558.46	189.171	407.36	290.15	425.74	700.35	360.699	760.23	544.46	611.15	435.22	907.04	225.38	314.09	330.11	956.44	230.12	681.61	877.62	ENSG00000127184	1350	cytochrome c oxidase subunit VIIc [Source:HGNC Symbol;Acc:HGNC:2292]
CASP10	1.03	3.82272	2.8295	0.092548	0.81828	0	27.869	15.168	21.173	27.54	11.944	0	4.2611	6.8198	13.394	10.325	0	10.737	8.8858	1.2627	2.6061	16.482	14.75	6.8701	15.361	18.393	23.085	27.227	6.6349	ENSG00000003400	843	caspase 10, apoptosis-related cysteine peptidase [Source:HGNC Symbol;Acc:HGNC:1500]
CWC25	0.99626	5.0571	2.8291	0.092573	0.81828	0	10.649	35.127	24.454	71.431	3.2574	38.4254	59.23	52.079	0	20.434	0	46.902	35.543	25.57	35.834	38.169	12.951	31.532	30.442	44.067	65.591	44.596	27.294	ENSG00000276761	54883	CWC25 spliceosome-associated protein homolog (S. cerevisiae) [Source:HGNC Symbol;Acc:HGNC:25989]
SRSF3	0.72676	9.26849	2.8275	0.092661	0.81828	0	518.64	533.29	195.95	326.91	915.33	440.414	463.61	68.198	317.63	904.26	349.063	1182	360.28	121.54	389.61	993.62	385.83	529.7	1824.3	1068.7	846.45	798.5	609.66	ENSG00000112081	6428	serine/arginine-rich splicing factor 3 [Source:HGNC Symbol;Acc:HGNC:10785]
ELMSAN1	0.78274	6.47247	2.8275	0.092665	0.81828	0	33.307	18.362	13.551	111.76	34.384	85.7182	49.429	95.477	50.706	41.944	51.9717	123.38	65.432	25.57	67.107	127.87	29.679	240.45	157.52	139.86	131.55	127.68	193.77	ENSG00000156030	91748	ELM2 and Myb/SANT-like domain containing 1 [Source:HGNC Symbol;Acc:HGNC:19853]
EPHA1	-2.6203	0.3377	2.8273	0.092675	0.81828	0	0	0	1.0586	0.12295	0	0	1.2783	3.0999	0	0.43019	0	0	0	5.9978	3.9091	0	0.35975	0	2.5136	0	0	0.93886	0	ENSG00000146904	2041	EPH receptor A1 [Source:HGNC Symbol;Acc:HGNC:3385]
TRMT1	1.2854	3.40193	2.8272	0.092679	0.81828	0	7.9303	4.79	7.728	26.679	0.72386	5.9116	14.062	26.659	0	1.7208	0	19.59	4.039	3.1568	11.076	1.2145	14.57	14.269	4.4686	4.5983	16.856	36.146	0.45238	ENSG00000104907	55621	tRNA methyltransferase 1 homolog (S. cerevisiae) [Source:HGNC Symbol;Acc:HGNC:25980]
LINC01315	1.9428	3.14018	2.827	0.092691	0.81828	0	0	1.5967	0.52932	0.36884	26.783	0	0.85223	0	0	1.2906	9.3084	0	0	1.2627	0.65152	0	1.2591	19.025	12.568	12.645	96.004	1.4083	4.8254	ENSG00000229891	102723775	long intergenic non-protein coding RNA 1315 [Source:HGNC Symbol;Acc:HGNC:50513]
SEMA4A	-0.80218	6.4995	2.8263	0.092732	0.81828	0	124.17	134.92	139.53	102.41	24.611	82.7624	156.38	179.18	83.712	37.642	20.1681	44.265	22.618	190.35	91.864	64.367	210.81	82.794	60.326	30.272	41.406	63.373	68.008	ENSG00000196189	64218	sema domain, immunoglobulin domain (Ig), transmembrane domain (TM) and short cytoplasmic domain, (semaphorin) 4A [Source:HGNC Symbol;Acc:HGNC:10729]
TSG101	0.63504	7.34197	2.826	0.09275	0.81828	0	149.09	131.73	95.383	35.039	118.71	76.8508	60.082	125.86	79.407	152.93	70.5884	233	124.4	132.27	121.83	419.34	285.1	284.85	189.63	242.56	216.56	159.14	177.33	ENSG00000074319	7251	tumor susceptibility 101 [Source:HGNC Symbol;Acc:HGNC:15971]
OTUD1	1.1113	6.30954	2.8258	0.09276	0.81828	0	3.1721	37.123	3.3876	76.349	120.89	29.558	68.178	0.61998	71.275	30.974	10.0841	475.43	45.237	32.515	39.743	46.671	90.297	89.488	286.55	26.823	20.52	120.17	43.58	ENSG00000165312	220213	OTU deubiquitinase 1 [Source:HGNC Symbol;Acc:HGNC:27346]
SPRR3	-2.7427	3.49318	2.825	0.092804	0.81828	0	0	174.84	5.0814	3.1966	0.72386	23.6464	0	17.36	30.136	1.9359	0	0	0	0.63135	4.5606	9.0219	0.53962	0	3.6307	0.38319	0	0.93886	0	ENSG00000163209	6707	small proline-rich protein 3 [Source:HGNC Symbol;Acc:HGNC:11268]
SEC24C	-1.1088	5.60801	2.825	0.092808	0.81828	0	148.18	131.33	90.09	40.203	14.115	29.558	43.037	44.639	36.355	61.087	34.9063	0	16.156	47.036	32.576	45.109	126.99	26.247	25.415	4.9815	45.437	16.899	24.127	ENSG00000176986	9632	SEC24 family member C [Source:HGNC Symbol;Acc:HGNC:10705]
NPM1	0.5628	8.82191	2.8246	0.092832	0.81828	0	332.17	515.32	206.75	425.39	410.79	830.58	320.86	161.2	351.59	370.82	214.868	682.06	678.55	261.38	545.32	738.58	314.6	291.89	411.39	628.81	399.04	698.04	644.34	ENSG00000181163	4869	nucleophosmin (nucleolar phosphoprotein B23, numatrin) [Source:HGNC Symbol;Acc:HGNC:7910]
RHOC	-0.57627	7.58598	2.8245	0.092837	0.81828	0	282.77	232.71	253.33	121.96	163.59	76.8508	204.96	255.43	411.39	187.13	157.466	143.16	252.03	214.66	173.3	147.13	280.78	200.11	102.5	88.9	194.57	145.52	98.619	ENSG00000155366	389	ras homolog family member C [Source:HGNC Symbol;Acc:HGNC:669]
FGFBP1	-3.1628	3.0731	2.8239	0.092871	0.81828	0	0.45316	13.572	2.2231	0	106.05	0	0	0	44.487	0	0	0.18836	8.8858	0	5.8637	0.52049	5.9358	0.17616	0	0	6.5957	0	0	ENSG00000137440	9982	fibroblast growth factor binding protein 1 [Source:HGNC Symbol;Acc:HGNC:19695]
CXorf21	1.3335	5.00811	2.823	0.092924	0.81828	0	0.90632	1.9958	10.904	6.0243	0	0	39.629	7.4398	105.24	47.321	0	139.77	12.117	21.466	9.7728	7.1134	6.8352	31.532	53.902	90.049	21.986	67.598	22.468	ENSG00000120280	80231	chromosome X open reading frame 21 [Source:HGNC Symbol;Acc:HGNC:25667]
TPMT	0.74034	6.19705	2.8191	0.093148	0.81828	0	21.752	23.95	55.896	20.778	48.137	41.3812	20.453	29.759	97.106	62.593	107.046	229.8	48.468	32.83	47.561	106.7	109.18	70.991	120.09	108.44	65.224	83.089	101.94	ENSG00000137364	7172	thiopurine S-methyltransferase [Source:HGNC Symbol;Acc:HGNC:12014]
SPINT1	-0.99354	4.41744	2.8189	0.093159	0.81828	0	7.024	40.715	31.865	15.983	45.241	8.8674	22.584	29.139	39.704	15.057	10.0841	14.692	39.582	52.718	11.727	5.0314	29.859	13.564	4.4686	11.112	6.5957	19.247	6.1826	ENSG00000166145	6692	serine peptidase inhibitor, Kunitz type 1 [Source:HGNC Symbol;Acc:HGNC:11246]
SOCS2	1.4469	5.0698	2.8113	0.093602	0.81828	0	3.8519	17.164	3.4935	7.7456	133.19	0	2.5567	2.4799	0	12.691	9.3084	167.27	9.6936	35.04	5.2122	2.082	54.142	28.89	49.713	33.337	0	149.75	4.5238	ENSG00000120833	8835	suppressor of cytokine signaling 2 [Source:HGNC Symbol;Acc:HGNC:19382]
DOK3	-1.1717	4.68945	2.8105	0.093648	0.81828	0	39.425	22.353	45.204	17.212	0.36193	0	45.168	61.378	27.266	7.7434	5.4299	12.432	16.964	31.568	17.591	11.798	53.602	29.594	7.2614	17.627	1.4657	15.022	68.913	ENSG00000146094	79930	docking protein 3 [Source:HGNC Symbol;Acc:HGNC:24583]
RPS6KB1	1.1093	5.33997	2.8089	0.093741	0.81828	0	30.815	17.963	12.174	54.834	125.59	38.4254	21.732	7.4398	0	49.472	0	24.299	7.2702	23.36	33.228	163.61	34.716	40.692	6.1443	83.152	17.955	42.718	58.056	ENSG00000108443	6198	ribosomal protein S6 kinase, 70kDa, polypeptide 1 [Source:HGNC Symbol;Acc:HGNC:10436]
HAUS3	1.4212	4.60582	2.8084	0.093773	0.81828	0	36.48	21.156	1.6938	22.745	7.9625	17.7348	1.7045	3.7199	0	58.936	0	13.374	4.039	1.5784	12.379	164.65	0	3.5231	72.335	14.178	16.489	18.308	20.206	ENSG00000214367	79441	HAUS augmin-like complex, subunit 3 [Source:HGNC Symbol;Acc:HGNC:28719]
GEMIN8	-1.6956	3.67695	2.8083	0.09378	0.81828	0	28.096	0	5.0814	0.12295	25.335	11.8232	23.436	7.4398	2.3918	30.113	43.439	3.5789	4.8468	0	27.364	0.1735	21.945	4.9324	0.83785	8.8133	0.36643	15.961	26.691	ENSG00000046647	54960	gem (nuclear organelle) associated protein 8 [Source:HGNC Symbol;Acc:HGNC:26044]
FOSL1	1.1256	4.72032	2.8045	0.094003	0.81828	0	2.719	71.052	1.3762	123.07	6.1528	2.9558	40.055	29.759	0	9.2491	33.355	24.11	21.811	9.4703	39.091	54.999	12.591	14.269	8.0993	6.5142	17.955	23.941	23.222	ENSG00000175592	8061	FOS-like antigen 1 [Source:HGNC Symbol;Acc:HGNC:13718]
TGFA	-2.2415	2.41189	2.8038	0.094041	0.81828	0	0	3.9917	6.2459	0.86062	0	14.779	0	0	10.524	1.2906	33.355	4.7091	27.465	21.466	1.303	0.34699	10.972	1.0569	0.55857	0	0	3.7554	0.15079	ENSG00000163235	7039	transforming growth factor, alpha [Source:HGNC Symbol;Acc:HGNC:11765]
[truncated: 10,738 more rows]

## Sheet: Caption
Supplemental Table S2. Genes differentially expressed within the immune cell fractions based on patient survival status.
[truncated: 5 more rows]
